# Supplementary material for: Phylogeography of the land snail genus Orcula (Orculidae, Stylommatophora) with emphasis on the Eastern Alpine taxa: speciation, hybridization and morphological variation
Source: BMC Evol Biol. 2014 Oct 30;14:223. doi: 10.1186/s12862-014-0223-y (PMC4219030; doi:10.1186/s12862-014-0223-y)
Supplement: Additional file 8: — Sequence alignments ( COI , 12S , 16S ) used for the reconstruction of the combined mt tree (Figure 3 ). [file 12862_2014_223_MOESM8_ESM.xlsx]

## Sheet: COI
Species	tree label	accession	COI
Orcula jetschini	BAN1_6646	KM188817	GACCCTTTATATACTTTTTGGAATTTGATGTGGATTAGTTGGAACAGGTTTATCCCTCTTAATTCGTTTAGAATTAGGAACTTCTGGAATTTTAATAGATGATCATTTTTTTAATGTAATTATTACTGCTCATGCCTTTGTCATAATTTTTTTTATGGTTATACCTATTATAATTGGAGGTTTTGGTAATTGAATGGTTCCTTTGCTCATTGGTGCTCCGGATATAAGTTTTCCTCGATTAAACAATTTAAGGTTTTGACTCTTACCACCCTCATTTATTTTACTTATTAGTTCCAGGATAGTAGAAGGTGGTGCTGGAACTGGTTGAACGGTATACCCCCCATTAAGTAGATTAATTGGGCATAGTGGAGCTTCTGTGGATATAGCTATTTTTTCTTT…
Orcula jetschini	BAN1_6647	KM188818	GACCCTTTATATACTTTTTGGAATTTGATGTGGATTAGTTGGAACAGGTTTATCCCTCTTAATTCGTTTAGAATTAGGAACTTCTGGAATTTTAATAGATGATCATTTTTTTAATGTAATTATTACTGCTCATGCCTTTGTCATAATTTTTTTTATGGTTATACCTATTATAATTGGAGGTTTTGGTAATTGAATGGTTCCTTTGCTCATTGGTGCTCCGGATATAAGTTTTCCTCGATTAAACAATTTAAGGTTTTGACTCTTACCACCCTCATTTATTTTACTTATTAGTTCCAGGATAGTAGAAGGTGGTGCTGGAACTGGTTGAACGGTATACCCCCCATTAAGTAGATTAATTGGGCATAGTGGAGCTTCTGTGGATATAGCTATTTTTTCTTT…
Orcula dolium	BGD4_4119	KC569158	AACATTATATATAATTTTCGGAGTGTGGTGCGGGATAGTAGGAACTGGACTATCTCTTTTGATTCGTCTTGAGCTAGGTACTTCTGGAGTTTTAAGTGATGACCATTTCTTTAATGTCATTGTCACGGCTCATGCCTTCGTAATAATTTTTTTCATAGTTATGCCTATTATAATTGGGGGGTTTGGCAACTGAATGGTGCCGTTATTGATTGGGGCACCAGATATAAGATTCCCGCGGATAAATAATATAAGATTTTGGCTGTTACCCCCTTCCTTTGTTCTTTTAATTAGGTCTAGGATAGTAGAAGGGGGGGCTGGTACAGGATGAACTGTTTACCCCCCCTTGAGTAGATTGGCTGGGCATAGGGGAGCCTCTGTGGACTTAGCAATTTTCTCTTT…
Orcula dolium	DAC3_1279	KC568967	GACATTATATATAATTTTCGGAGTGTGGTGCGGGATAGTAGGAACTGGACTATCTCTTTTGATTCGTCTTGAGCTAGGTACTTCTGGAGTTTTAAGTGATGATCATTTCTTTAATGTGATTGTCACGGCTCATGCCTTCGTAATAATTTTTTTCATAGTTATGCCTATTATAATTGGGGGGTTTGGCAACTGAATGGTGCCGTTATTGATTGGGGCACCAGATATAAGATTCCCGCGGATAAATAATATAAGATTTTGGCTGTTACCCCCTTCCTTTGTTCTTTTAATTAGGTCTAGGATAGTAGAAGGGGGGGCTGGTACAGGGTGAACTGTTTACCCCCCTTTAAGCAGATTGGCTGGGCATAGGGGAGCCTCTGTGGATTTAGCAATTTTCTCTTT…
Orcula dolium	DAC4_5643	KC569187	AACATTATATATAATTTTCGGAGTGTGGTGCGGGATAGTAGGAACTGGACTATCTCTTTTGATTCGTCTTGAGCTAGGTACTTCTGGAGTTTTAAGTGATGATCATTTCTTTAATGTGATTGTCACGGCTCATGCCTTCGTAATAATTTTTTTCATAGTTATGCCTATTATAATTGGGGGGTTTGGCAACTGAATGGTGCCGTTATTGATTGGGGCACCAGATATAAGATTCCCGCGGATAAATAATATAAGATTTTGGCTGTTACCCCCTTCCTTTGTTCTTTTAATTAGGTCTAGGATAGTAGAAGGGGGGGCTGGTACAGGGTGAACTGTTTACCCCCCTTTAAGCAGATTGGCTGGGCATAGGGGAGCCTCTGTGGATTTAGCAATTTTCTCTTT…
Orcula gularis	ENN21_376	KM188736	TACTTTATATATAATTTTTGGGGTGTGATGTGGCATGGTGGGAACGGGGCTTTCTCTACTAATTCGACTAGAGCTAGGGACCTCAGGAGTTCTTGGAGATGACCACTTTTTTAATGTAATTGTAACAGCCCATGCGTTTGTAATAATTTTTTTCATAGTAATGCCTATCATAATCGGGGGGTTTGGTAACTGAATAGTGCCTTTATTAATCGGAGCCCCAGATATAAGTTTTCCTCGTATAAATAACATAAGATTTTGGCTTCTTCCTCCTTCATTTGTTTTTCTTATTAGATCTAGGATAATTGAGGGGGGGGCCGGAACGGGCTGAACGGTTTATCCGCCATTAAGAAGGCTAGCAGGTCATGGGGGAGCTTCAGTAGATTTGGCTATTTTTTCTCT…
Orcula gularis	ENN21_377	KM188649	TACATTATATATAATTTTTGGTGTGTGATGTGGTATGGTGGGGACAGGACTATCATTACTGATTCGGCTTGAGCTTGGGACCTCTAGGGTCTTAGGTGATGATCACTTTTTCAATGTAATTGTAACTGCTCATGCGTTTGTTATAATTTTCTTCATAGTTATGCCTATTATAATCGGGGGTTTTGGTAACTGAATAGTGCCCTTATTAATTGGGGCACCTGATATAAGCTTCCCCCGGATAAATAATATAAGATTTTGACTTTTACCTCCTTCCTTTGTATTTTTGATTAGGTCCAGAATAATTGAAGGGGGGGCAGGGACTGGTTGAACTGTCTACCCCCCATTAAGGAGGTTAGCGGGTCATAGGGGTGCTTCTGTGGATCTGGCCATTTTTTCTTT…
Orcula gularis	ENN23_924	KM188650	TACATTATATATAATTTTTGGTGTGTGATGTGGTATGGTGGGGACAGGACTATCATTACTGATTCGGCTTGAGCTTGGAACCTCTAGGGTCTTAGGTGATGATCACTTTTTCAATGTAATTGTAACTGCTCATGCGTTTGTTATAATTTTCTTCATAGTTATGCCTATTATAATCGGAGGGTTTGGTAATTGAATAGTGCCCTTATTAATTGGGGCACCTGATATAAGCTTCCCCCGGATAAATAATATAAGATTTTGACTTTTACCTCCTTCCTTTGTATTTTTGATTAGGTCAAGAATAATTGAAGGGGGGGCAGGGACTGGTTGAACTGTCTACCCCCCATTAAGGAGGTTAGCGGGTCATAGGGGTGCTTCTGTGGATCTGGCCATTTTTTCTTT…
Orcula gularis	ENN28_331	KM188737	TACTTTATATATAATTTTTGGGGTGTGATGTGGCATGGTGGGAACCGGGCTTTCTCTGCTTATTCGGCTAGAGCTAGGGACTTCCGGAGTTCTTGGAGATGACCACTTTTTTAATGTAATTGTAACAGCCCATGCGTTTGTAATAATTTTTTTCATAGTTATGCCCATCATAATCGGGGGGTTCGGTAACTGAATAGTGCCTTTATTAATTGGAGCCCCAGATATAAGTTTTCCTCGTATAAATAACTTAAGATTTTGGCTTCTTCCTCCTTCCTTTGTTTTTCTTATTAGATCTAGGATAATTGAGGGGGGGGCCGGAACGGGCTGAACGGTTTATCCGCCCTTAAGAAGTCTAGCAGGTCATGGGGGAGCTTCAGTAGATTTGGCTATTTTTTCTCT…
Orcula gularis	ENN30_1352	KM188738	TACTTTATATATAATTTTTGGGGTGTGATGTGGCATGGTGGGGACGGGGCTTTCTCTCCTAATTCGACTAGAGTTAGGGACCTCAGGAGTTCTTGGAGATGACCACTTTTTTAATGTAATTGTAACAGCCCATGCGTTTGTAATAATTTTTTTTATAGTAATGCCTATCATAATCGGGGGGTTTGGTAACTGAATAGTGCCTTTATTAATCGGAGCCCCAGATATAAGTTTTCCTCGTATAAATAACATAAGATTTTGGCTTCTTCCTCCTTCCTTTGTTTTTCTTATTAGATCTAGGATAATTGAGGGGGGGGCCGGAACCGGCTGAACGGTTTATCCGCCATTAAGAAGGCTAGCAGGTCACGGAGGAGCTTCAGTAGATTTGGCTATTTTTTCTCT…
Orcula gularis	ENN31_3104	KM188739	TACTTTATATATAATTTTTGGGGTTTGATGCGGCATGGTGGGAACCGGGCTTTCTCTACTAATTCGACTGGAGCTAGGGACTTCAGGAGTTCTTGGGGATGACCACTTTTTTAATGTAATTGTAACAGCCCATGCGTTTGTAATAATTTTTTTCATAGTTATGCCTATCATAATCGGGGGGTTTGGTAACTGAATAGTGCCTCTATTAATCGGAGCACCAGATATAAGTTTTCCTCGTATAAATAACATAAGATTTTGGCTTCTTCCTCCTTCCTTTGTTTTTCTTATTAGATCTAGGATAATTGAGGGGGGGGCAGGAACGGGCTGAACGGTTTATCCGCCCTTAAGAAGGCTAGCAGGTCATGGGGGAGCCTCAGTAGATTTGGCTATTTTTTCTCT…
Orcula gularis	ENN4_885	KM188651	TACATTATATATAATTTTTGGTGTGTGATGTGGTATGGTGGGGACAGGACTATCATTACTGATTCGGCTTGAGCTTGGAACCTCTAGGGTCTTAGGTGATGATCACTTTTTCAATGTAATTGTAACTGCTCATGCGTTTGTTATAATTTTCTTCATAGTTATGCCTATTATAATCGGAGGGTTTGGTAATTGAATAGTGCCCTTATTAATTGGGGCACCTGATATAAGCTTCCCCCGGATAAATAATATAAGATTTTGACTTTTACCTCCTTCCTTTGTATTTTTGATTAGGTCAAGAATAATTGAAGGGGGGGCAGGGACTGGTTGAACTGTCTACCCCCCATTAAGGAGGTTAGCGGGTCATAGGGGTGCTTCTGTGGATCTGGCCATTTTTTCTTT…
Orcula dolium	FOB1_858	KC568902	GACATTATATATAATTTTCGGAGTTTGGTGTGGGATAGTAGGAACTGGTTTATCTCTTTTAATTCGCCTAGAGCTTGGGACATCTGGAATTTTAAGTGATGATCATTTTTTTAATGTGATCGTTACAGCCCATGCCTTCGTTATAATTTTTTTTATAGTTATGCCTATTATAATCGGAGGGTTTGGTAACTGGATGGTGCCTTTATTAATCGGGGCACCCGATATGAGATTTCCGCGGATAAATAACATAAGATTCTGGCTATTACCCCCTTCATTTGTTCTTTTGATTAGGTCTAGAATAGTCGAAGGGGGAGCAGGCACAGGGTGAACCGTTTACCCTCCCCTAAGAAGGTTAGCCGGGCATAGGGGGGCTTCTGTGGATCTGGCTATTTTCTCCTT…
Orcula dolium	FOB3_370	KC568857	GACATTATATATAATTTTCGGAGTTTGGTGTGGGATAGTAGGAACTGGTTTATCTCTTTTAATTCGCCTAGAGCTTGGGACATCTGGAATTTTAAGTGATGATCATTTTTTTAATGTAATCGTTACAGCCCATGCCTTCGTTATAATTTTTTTTATAGTTATGCCCATTATAATCGGAGGGTTTGGTAACTGGATGGTGCCTTTATTAATCGGGGCACCCGATATGAGATTTCCGCGGATAAACAACATAAGATTCTGGCTATTACCCCCTTCATTTGTTCTTTTGATTAGGTCTAGAATAGTCGAAGGGGGAGCAGGCACAGGGTGAACCGTTTACCCTCCCCTAAGAAGGTTAGCCGGGCATAGGGGGGCTTCTGTGGATCTGGCTATTTTCTCCTT…
Orcula dolium	GAI1_1131	KC568936	GACATTATATATAATTTTCGGAGTTTGGTGTGGGATAGTAGGAACTGGTTTATCTCTTTTAATTCGCCTAGAGCTTGGGACATCTGGAATTTTAAGTGATGATCATTTTTTTAATGTGATCGTTACAGCCCATGCCTTCGTTATAATTTTTTTTATAGTTATGCCCATTATAATCGGAGGGTTTGGTAACTGGATGGTGCCTTTATTAATCGGGGCACCCGATATGAGATTTCCGCGGATAAATAACATAAGATTCTGGCTATTACCCCCTTCATTTGTTCTTTTGATTAGGTCTAGAATAGTCGAAGGGGGAGCAGGCACAGGGTGAACCGTTTACCCTCCCCTAAGAAGGTTAGCCGGACATAGGGGGGCTTCTGTGGATTTGGCTATTTTCTCCTT…
Orcula dolium	GAI4_640	KC568889	GACATTATATATAATTTTCGGAGTTTGGTGTGGGATAGTCGGAACTGGTTTATCTCTTTTAATTCGTCTTGAGCTCGGGACATCTGGGATTTTAAGCGACGATCATTTTTTTAACGTGATCGTTACGGCCCATGCCTTCGTTATAATTTTTTTTATAGTCATGCCAATTATAATCGGAGGCTTCGGTAATTGAATGGTGCCTCTATTAATCGGGGCACCCGATATAAGATTTCCTCGGATAAATAACATAAGGTTCTGATTATTACCTCCTTCATTTGTTCTTTTGATTAGGTCTAGAATAGTCGAAGGGGGAGCAGGCACAGGGTGAACCGTTTACCCACCCCTAAGAAGGTTAGCCGGACATAGAGGGGCTTCTGTGGATCTAGCTATTTTCTCCTT…
Orcula sp	GJA1_1393	KM188875	AACATTATATATAATCTTTGGGGTATGATGTGGTATAGTTGGAAGGGGTCTATCCTTATTAATTCGGCTTGAATTAGGAACATCTGGAGTATTAAGAGATGACCATTTTTATAATGTTATTGTTACAGCTCATGCGTTTGTTATAATTTTTTTTATAGTAATACCAATTATAATTGGGGGTTTTGGAAATTGAATGGTTCCTTTACTAATTGGTGCTCCAGATATAAGATTTCCTCGAATGAATAACTTAAGATTCTGATTATTACCCCCTTCTTTTTTATTTTTAATCTCATCTAGATTAATTGAAGGTGGTGCTGGTACAGGTTGAACAGTTTATCCGCCATTAAGTAGTTTAAGTGGACATAGGGGTGCATCTGTAGATTTAGCAATTTTTTCGTT…
Orcula sp	GJA1_1394	KM188876	AACATTATATATAATCTTTGGGGTATGATGTGGTATAGTTGGAAGGGGTCTATCCTTATTAATTCGGCTTGAATTAGGAACATCTGGAGTATTAAGAGATGACCATTTTTATAATGTTATTGTTACAGCTCATGCGTTTGTTATAATTTTTTTTATAGTAATACCAATTATAATTGGGGGTTTTGGAAATTGAATGGTTCCTTTACTAATTGGTGCTCCAGATATAAGATTTCCTCGAATGAATAACTTAAGATTCTGATTATTACCCCCTTCTTTTTTATTTTTAATCTCATCTAGATTAATTGAAGGTGGTGCTGGTACAGGTTGAACAGTTTATCCGCCATTAAGTAGTTTAAGTGGACATAGGGGTGCATCTGTAGATTTAGCAATTTTTTCGTT…
Orcula dolium	GLA1_5934	KC569194	GACATTATATATAATTTTCGGAGTTTGATGCGGGATAGTTGGGACTGGATTATCTCTTTTAATTCGCCTTGAGCTTGGGACATCTGGGGTTTTAAGCGACGATCATTTTTTTAATGTGATCGTTACAGCCCATGCCTTCGTTATAATTTTTTTCATAGTTATGCCCATTATGATCGGAGGGTTTGGGAACTGAATGGTGCCTTTATTGATCGGGGCACCCGACATGAGATTTCCGCGAATAAATAACATAAGGTTTTGATTATTACCTCCTTCATTTGTACTTTTGATTAGGTCTAGGATAGTCGAAGGGGGAGCAGGCACAGGGTGAACCGTTTACCCCCCCCTAAGAAGGTTAGCTGGACATAGAGGGGCTTCTGTGGATCTAGCTATTTTCTCCTT…
Orcula dolium	GUT1_3042	KC569046	GACATTATATATAATTTTCGGAGTTTGGTGCGGGATAGTCGGAACTGGTTTATCTCTTTTAATTCGTCTTGAGCTCGGGACATCTGGGATTTTAAGCGACGATCATTTTTTTAATGTGATCGTTACGGCCCATGCCTTCGTTATAATTTTTTTTATAGTCATACCAATTATAATCGGAGGCTTCGGTAATTGAATGGTGCCTTTATTAATCGGGGCACCCGATATGAGATTTCCTCGGATAAATAACATAAGGTTCTGATTATTACCTCCTTCATTTGTTCTTTTGATTAGGTCTAGAATAGTCGAAGGGGGAGCAGGCACAGGGTGAACCGTTTACCCACCCCTAAGAAGGTTAGCCGGGCATAGAGGGGCTTCTGTGGATCTAGCTATTTTCTCCTT…
Orcula austriaca	GUT2_3070	KM188652	TACATTGTATATAATTTTTGGTGTATGATGTGGTATGGTAGGAACAGGATTATCATTACTAATTCGGCTTGAGCTTGGGACATCTGGGGTCTTAGGTGATGATCACTTTTACAATGTAATTGTAACTGCTCATGCGTTTGTTATAATTTTCTTCATAGTTATGCCTATTATAATCGGAGGGTTTGGCAACTGAATAGTGCCTTTATTAATTGGGGCACCTGATATAAGCTTCCCTCGGATAAATAATATAAGATTTTGACTTTTACCTCCTTCCTTTGTATTTTTGATTAGGTCAAGAATAATTGAAGGAGGGGCAGGGACTGGTTGAACTGTCTACCCACCATTAAGTAGGTTAGCAGGCCATAGGGGTGCCTCTGTGGATCTGGCTATTTTTTCTTT…
Orcula austriaca	GUT5_5476	KM188653	CACATTATATATAATTTTTGGTGTATGATGTGGTATGGTAGGAACAGGATTATCATTACTAATTCGGCTTGAGCTTGGGACATCTGGGGTCTTAGGTGATGATCATTTTTATAATGTAATTGTAACTGCTCATGCGTTTGTTATAATTTTCTTCATAGTTATGCCTATTATAATCGGGGGGTTTGGTAACTGAATAGTGCCTTTATTAATTGGGGCACCTGATATAAGCTTCCCTCGGATAAATAATATAAGATTTTGACTTTTACCTCCTTCCTTTGTATTTTTGATTAGATCAAGAATAATTGAAGGAGGGGCAGGGACTGGTTGAACTGTCTACCCCCCATTAAGTAGATTAGCAGGTCATAGGGGTGCTTCTGTGGATCTGGCTATTTTTTCTTT…
Orcula austriaca	GUT6_2939	KM188654	CACATTATATATAATTTTTGGTGTATGATGTGGTATGGTAGGAACAGGATTATCATTACTAATTCGGCTTGAGCTTGGGACATCTGGGGTCTTAGGTGATGATCATTTTTATAATGTAATTGTAACTGCTCATGCGTTTGTTATAATTTTCTTCATAGTTATGCCTATTATAATCGGGGGGTTTGGTAACTGAATAGTGCCTTTATTAATTGGGGCACCTGATATAAGCTTCCCTCGGATAAATAATATAAGATTTTGACTTTTACCTCCTTCCTTTGTATTTTTGATTAGATCAAGAATAATTGAAGGAGGGGCAGGGACTGGTTGAACTGTCTATCCCCCATTAAGTAGATTAGCAGGTCATAGGGGTGCTTCTGTGGATCTGGCTATTTTTTCTTT…
Orcula dolium	JUL4_1363	KC568973	GACATTATATATAATTTTCGGAGTTTGGTGTGGGATAGTCGGAACTGGTTTATCTCTTTTAATTCGTCTTGAGCTCGGGACATCTGGGATTATAAGTGACGATCATTTTTTTAACGTGATCGTTACGGCCCATGCCTTCGTTATAATTTTTTTTATAGTCATGCCAATTATAATCGGAGGCTTCGGTAATTGAATGGTGCCTCTATTAATCGGGGCACCCGATATAAGATTTCCTCGGATAAATAACATAAGGTTCTGATTATTACCTCCTTCATTTGTTCTTTTGATTAGGTCTAGAATAGTCGAAGGGGGAGCAGGCACAGGGTGAACCGTTTACCCACCCCTAAGAAGGTTAGCCGGACATAGAGGGGCTTCTGTGGATCTAGCTATTTTCTCCTT…
Orcula restituta	JUL6_3474	KM188867	AACATTATACATAATTTTTGGTGTATGATGCGGGATAGTTGGTACAGGACTGTCACTTTTAATTCGACTTGAGCTTGGTACTTCTGGGGTTTTAGGTGATGACCATTTTTTTAATGTGATTGTTACTGCTCATGCATTTGTAATAATTTTTTTTATAGTAATACCTATTATAATTGGAGGATTCGGAAATTGAATAGTGCCTTTACTAATTGGTGCACCTGATATAAGATTTCCTCGAATAAATAATATAAGATTTTGATTATTGCCCCCTTCGTTTGTACTTTTAATTAGATCAAGAATAGTAGAAGGAGGAGCAGGAACAGGTTGAACTGTCTACCCCCCATTAAGAAGGTTAGCAGGGCACAGGGGTGCTTCTGTGGACTTAGCTATTTTTTCTTT…
Orcula dolium	KAI4_1981	KC569013	GACATTATATATAATTTTCGGAGTTTGGTGTGGGATAGTAGGAACTGGTTTATCTCTTTTAATTCGCCTAGAGCTTGGGACATCTGGAATTTTAAGTGATGATCATTTTTTTAATGTGATCGTTACAGCCCATGCCTTCGTTATAATTTTTTTTATAGTTATGCCCATTATAATCGGAGGGTTTGGTAACTGGATGGTGCCTTTATTAATCGGGGCACCCGATATGAGATTTCCGCGGATAAATAACATAAGATTCTGGCTATTACCCCCTTCATTTGTTCTTTTGATTAGGTCTAGAATAGTCGAAGGGGGAGCAGGCACAGGGTGAACCGTTTACCCTCCCCTAAGAAGGTTAGCCGGACATAGGGGGGCTTCTGTGGATTTGGCTATTTTCTCCTT…
Orcula dolium	KWL1_615	KC568879	GACATTATACATAATTTTCGGAGTTTGGTGTGGGATAGTAGGAACTGGTTTATCTCTTTTAATTCGCCTAGAGCTTGGGACATCTGGAATTTTAAGTGATGATCATTTTTTTAATGTGATCGTTACAGCCCATGCCTTCGTTATAATTTTTTTTATAGTTATGCCCATTATAATCGGAGGGTTTGGTAACTGGATGGTGCCTTTATTAATCGGGGCACCCGATATGAGATTTCCGCGGATAAATAACATAAGATTCTGGCTATTACCCCCTTCATTTGTTCTTTTGATTAGGTCTAGAATAGTCGAAGGGGGAGCAGGCACAGGGTGAACCGTTTACCCTCCCCTAAGAAGGTTAGCCGGACATAGGGGGGCTTCTGTGGATTTGGCTATTTTCTCCTT…
Orcula tolminensis	KWN11_3892	KM188883	TACACTATATATAATTTTTGGTGTGTGATGTGGTATGGTGGGGACAGGACTATCATTATTGATTCGGCTTGAGCTCGGGACATCTGGAGTCTTAGGCGATGATCACTTTTTCAATGTAATTGTAACTGCTCATGCGTTTGTAATAATTTTCTTTATAGTAATGCCTATTATAATCGGGGGGTTTGGTAATTGAATAGTGCCTCTATTAATTGGGGCACCTGATATAAGCTTCCCTCGGATAAATAATATAAGATTTTGACTACTACCTCCTTCCTTTGTATTTTTGATTAGGTCAAGAATAATTGAAGGAGGGGCAGGGACTGGCTGAACTGTATACCCCCCATTAAGGAGGTTAGCGGGCCATAGGGGAGCTTCTGTGGATCTGGCCATTTTTTCTTT…
Orcula austriaca	KWN11_3897	KM188655	CACATTATATATAATTTTTGGTGTATGATGTGGTATGGTAGGAACAGGATTATCATTACTAATTCGGCTTGAGCTTGGGACATCTGGGGTCTTAGGTGATGATCATTTTTATAATGTAATTGTAACTGCTCATGCGTTTGTTATAATTTTCTTCATAGTTATGCCTATTATAATCGGGGGGTTTGGTAACTGAATAGTGCCTTTATTAATTGGGGCACCTGATATAAGCTTCCCTCGGATAAATAATATAAGATTTTGACTTTTACCTCCTTCCTTTGTATTTTTGATTAGGTCAAGAATAATTGAAGGAGGGGCAGGGACTGGTTGAACTGTCTACCCCCCATTAAGTAGATTAGCAGGTCATAGGGGTGCTTCTGTGGATCTGGCTATTTTTTCTTT…
Orcula tolminensis	KWN12_4075	KM188884	TACATTATATATAATTTTTGGCGTGTGATGTGGTATGGTTGGTACAGGACTATCATTACTGATTCGGCTTGAGCTCGGGACATCTGGTGTCTTAGGTGATGACCACTTTTTTAATGTGATTGTGACTGCTCATGCATTTGTAATAATTTTCTTCATAGTAATGCCTATTATAATCGGGGGGTTTGGTAATTGAATAGTGCCTTTATTAATTGGGGCACCTGATATAAGCTTTCCTCGGATAAATAATATAAGATTTTGACTTTTACCTCCTTCCTTTGTATTTTTGATTAGATCAAGAATAATTGAAGGAGGTGCAGGGACTGGCTGAACTGTGTACCCCCCATTAAGGAGGCTAGCGGGTCATAGGGGAGCTTCTGTGGATCTGGCCATTTTTTCTTT…
Orcula dolium	KWN1_3905	KC569092	GACATTATATATAATTTTCGGAGTTTGGTGCGGGATAGTCGGAACTGGTTTATCTCTTTTAATTCGTCTTGAGCTCGGGACATCTGGGATTTTGAGCGACGATCATTTTTTTAATGTGATCGTTACGGCCCATGCCTTCGTTATAATTTTTTTTATAGTCATGCCAATTATAATCGGAGGTTTCGGTAATTGAATGGTGCCTTTATTAATCGGGGCACCCGATATGAGATTTCCTCGGATAAATAACATAAGGTTCTGATTATTACCTCCTTCATTTGTTCTTTTGATTAGGTCTAGAATAGTCGAAGGGGGAGCAGGCACAGGGTGAACCGTTTACCCACCCCTAAGAAGGTTAGCCGGACATAGAGGGGCTTCTGTGGATCTAGCTATTTTCTCCTT…
Orcula conica	KWN3_1938	KM188709	AACATTATACATAATTTTTGGTGTGTGATGTGGAATAGTTGGGACAGGTTTATCTCTTTTAATTCGACTTGAGCTAGGAACATCTGGAGTATTAAGTGATGATCATTTTTTTAATGTAATTGTTACCGCACATGCATTTGTTATAATTTTTTTTATGGTTATACCTATTATAATTGGGGGATTTGGTAACTGAATGGTACCTTTACTAATTGGGGCACCGGATATAAGATTTCCTCGAATAAATAATATAAGATTTTGATTACTTCCACCTTCTTTTGTGTTTTTAATTAGATCAAGAATGATTGAAGGTGGGGCAGGAACAGGTTGAACTGTGTACCCTCCTCTGAGAAGTTTGGCTGGGCATAGAGGTGCTTCTGTAGATCTAGCTATTTTTTCTTT…
Orcula conica	KWN4_3471	KM188710	AACATTATACATAATTTTTGGTGTGTGATGTGGGATAGTGGGTACAGGTTTATCTCTTTTAATTCGACTTGAGCTAGGAACATCTGGAGTATTAAGTGATGATCATTTTTTTAATGTAATTGTTACCGCACATGCATTTGTTATAATTTTTTTTATGGTTATACCCATTATAATTGGGGGATTTGGTAATTGAATGGTACCTTTACTAATTGGGGCACCGGATATAAGATTTCCTCGAATAAATAATATAAGATTTTGATTACTTCCGCCTTCTTTTGTGTTTTTAATTAGATCAAGAATGATTGAAGGTGGGGCAGGAACAGGTTGAACTGTGTACCCTCCTCTGAGAAGTTTGGCTGGACATAGAGGTGCTTCTGTGGATCTAGCTATTTTTTCTTT…
Orcula austriaca	KWN7_592	KM188656	GACATTATATATAATTTTTGGTGTATGATGTGGTATGGTAGGAACAGGATTATCATTACTAATTCGGCTTGAGCTTGGGACATCTGGGGTCTTAGGTGATGATCATTTTTATAATGTAATTGTAACTGCTCATGCGTTTGTTATAATTTTCTTCATAGTTATGCCTATTATAATCGGGGGGTTTGGTAACTGAATAGTGCCTTTATTAATTGGGGCACCTGATATAAGCTTCCCTCGGATAAATAATATAAGATTTTGACTTTTACCTCCTTCCTTTGTATTTTTGATTAGGTCAAGAATAATTGAAGGAGGGGCAGGGACTGGTTGAACTGTCTACCCCCCATTAAGTAGATTAGCAGGCCATAGGGGTGCTTCTGTGGATCTGGCTATTTTTTCTTT…
Orcula dolium	LEC1_5932	KC569192	GACATTATATATAATTTTCGGAGTTTGGTGTGGGATAGTAGGAACTGGTTTATCTCTTTTAATTCGCCTAGAGCTTGGGACATCTGGAATTTTAAGTGATGATCATTTTTTTAATGTGATCGTTACAGCCCATGCCTTCGTTATAATTTTTTTTATAGTTATGCCCATTATAATCGGAGGGTTTGGTAACTGGATGGTGCCTTTATTAATCGGGGCACCCGATATGAGATTTCCGCGGATAAATAACATAAGATTCTGGCTATTACCCCCTTCATTTGTTCTTTTGATTAGGTCTAGAATAGTCGAAGGGGGAGCAGGCACAGGGTGAACCGTTTACCCTCCCCTAAGAAGGTTAGCCGGACATAGGGGGGCTTCTGTGGATTTGGCTATTTTCTCCTT…
Orcula dolium	MLF1_3938	KC569122	GACATTATATATAATTTTCGGGGTTTGGTGCGGGATAGTAGGAACTGGTTTATCTCTTTTAATTCGTCTTGAGCTTGGAACATCTGGAATTTTAAGTGATGATCATTTTTTCAATGTGATTGTTACAGCCCATGCCTTCGTTATAATTTTTTTCATAGTTATGCCCATCATAATCGGAGGGTTTGGTAACTGAATGGTGCCTTTATTAATCGGAGCACCCGATATAAGATTTCCGCGGATAAATAACATAAGATTCTGGCTATTACCTCCTTCATTTGTTCTTTTGATTAGGTCTAGAATAGTAGAAGGGGGCGCAGGCACAGGGTGAACCGTTTACCCCCCCTTAAGAAGATTAGCCGGACATAGAGGGGCTTCTGTGGATCTAGCTATTTTCTCCTT…
Orcula dolium	MLF1_3939	KC569123	AACGTTATACATAATTTTTGGAGTTTGGTGTGGGATGGTAGGAACTGGGCTATCCCTCTTAATTCGGCTTGAGCTTGGGACATCTGGGATTTTAAGTGACGATCATTTTTTTAATGTAATTGTTACGGCTCATGCTTTCGTTATAATTTTTTTTATAGTTATACCTATTATAATCGGGGGGTTTGGTAACTGAATAGTCCCTTTGTTGATTGGGGCTCCTGACATAAGATTTCCTCGAATAAATAATATAAGATTTTGGCTTTTACCTCCCTCTTTTGTTCTTTTAATTAGATCTAGTATAGTTGAAGGAGGGGCAGGTACAGGGTGAACCGTTTATCCCCCCTTAAGGAGGCTAGCCGGGCATAGAGGGGCTTCTGTAGATCTTGCTATTTTTTCCTT…
Orcula dolium	MLF1_3942	KC569126	AACGTTATACATAATTTTTGGAGTTTGGTGTGGGATGGTAGGAACTGGGCTATCCCTCTTAATTCGGCTTGAGCTTGGGACATCTGGGATTTTAAGTGACGATCATTTTTTTAATGTAATTGTTACGGCTCATGCTTTCGTTATAATTTTTTTTATAGTTATACCTATTATAATCGGGGGGTTTGGTAACTGAATAGTCCCTTTGTTGATTGGGGCTCCTGACATAAGATTTCCTCGAATAAATAATATAAGATTTTGGCTTTTACCTCCCTCTTTTGTTCTTTTAATTAGATCTAGTATAGTTGAAGGAGGGGCAGGTACAGGGTGAACCGTTTATCCCCCCTTAAGGAGGCTAGCCGGGCATAGAGGGGCTTCTGTAGATCTTGCTATTTTTTCCTT…
Orcula dolium	MLF2_3919	KC569103	GACATTATATATAATTTTCGGAGTTTGATGTGGGATAGTAGGAACTGGTTTATCACTTTTAATTCGACTAGAGCTTGGGACATCCGGAATTTTAAGTGATGATCATTTTTTTAATGTGATCGTTACAGCCCATGCCTTCGTTATAATTTTTTTTATAGTTATGCCTATTATAATTGGAGGATTTGGTAACTGGATGGTGCCTTTATTAATTGGAGCACCCGATATGAGATTTCCACGGATAAATAACATAAGATTCTGGTTACTACCTCCTTCATTTGTTCTTTTGATTAGGTCTAGAATAGTCGAAGGGGGAGCAGGCACAGGGTGAACCGTTTACCCTCCCCTAAGAAGGTTAGCCGGACATAGAGGGGCTTCTGTGGATCTGGCTATTTTCTCCTT…
Orcula dolium	MLF3_3915	KC569100	GACATTATATATAATTTTCGGAGTTTGGTGTGGAATAGTAGGAACTGGTTTATCTCTTTTAATTCGCCTAGAGCTTGGGACATCTGGGATTTTAAGTGATGATCATTTTTTTAATGTGATCGTTACAGCCCATGCCTTCGTTATAATTTTTTTTATAGTTATGCCCATTATAATCGGAGGGTTTGGCAACTGGATGGTGCCTCTATTAATCGGGGCACCCGATATGAGATTTCCGCGGATAAATAACATAAGATTCTGGCTATTACCTCCTTCATTTGTTCTTTTGATTAGGTCTAGAATAGTCGAAGGGGGAGCAGGCACAGGGTGAACCGTTTACCCTCCCCTAAGAAGGTTAGCCGGACACAGAGGGGCTTCTGTGGATCTGGCTATTTTCTCCTT…
Orcula dolium	MLF4_3932	KC569116	GACATTATATATAATTTTCGGAGTTTGGTGTGGGATAGTAGGAACTGGTTTATCTCTTCTAATTCGCCTAGAGCTTGGAACATCTGGAATTTTAAGTGATGATCATTTTTTTAATGTGATCGTTACAGCCCATGCCTTCGTTATAATTTTTTTTATAGTTATGCCCATTATAATCGGAGGGTTTGGTAACTGGATGGTGCCTTTATTAATCGGGGCACCTGATATGAGATTTCCGCGGATAAATAACATAAGATTCTGGCTACTACCTCCTTCGTTTGTTCTTTTGATCAGGTCTAGAATAGTCGAAGGGGGGGCAGGCACAGGGTGAACCGTTTACCCACCCCTAAGAAGGTTAGCCGGACATAGAGGGGCTTCTGTGGATCTGGCTATTTTCTCCTT…
Orcula dolium	MLF6_3947	KC569131	GACATTATATATAATTTTCGGAGTTTGGTGCGGGATAGTAGGAACTGGTTTATCTCTTTTAATTCGTCTTGAGCTTGGGACGTCTGGAATTTTAAGTGACGATCATTTTTTCAATGTGATTGTTACAGCCCATGCCTTCGTTATAATTTTTTTCATAGTTATGCCCATCATAATCGGAGGGTTTGGCAACTGAATGGTGCCTTTATTAATCGGGGCACCTGATATGAGATTTCCGCGGATAAATAACATAAGATTCTGGCTATTACCTCCTTCGTTTGTTCTTTTGATTAGGTCTAGAATAGTAGAAGGGGGCGCAGGCACAGGGTGAACCGTTTACCCTCCCCTAAGAAGATTAGCCGGGCATAGAGGGGCTTCTGTGGATCTAGCTATTTTCTCCTT…
Orcula dolium	MLF7_1372	KC568976	GACATTATATATAATTTTCGGAGTATGGTGCGGGATAGTAGGAACAGGACTATCTCTTTTGATTCGTCTTGAGCTAGGTACTTCTGGAGTTTTAAGTGATGATCATTTTTTTAATGTGATTGTCACGGCTCACGCCTTCGTTATAATTTTTTTTATAGTTATGCCCATTATGATTGGAGGGTTTGGTAACTGAATGGTGCCATTATTGATTGGGGCACCAGATATAAGATTCCCGCGGATAAATAATATAAGATTTTGGCTGTTACCCCCTTCCTTTGTTCTTTTAATCAGATCTAGGATAGTCGAAGGGGGGGCCGGTACAGGGTGAACTGTTTACCCCCCCTTGAGCAGATTGGCTGGACATAGGGGGGCCTCTGTGGATTTAGCTATTTTCTCTTT…
Orcula dolium	MLF7_1373	KC568977	GACATTATATATAATTTTCGGAGTATGGTGCGGGATAGTAGGAACAGGACTATCTCTTTTGATTCGTCTTGAGCTAGGCACTTCTGGGGTTTTAAGTGATGATCATTTTTTTAATGTGATTGTCACGGCTCACGCCTTCGTTATAATTTTTTTTATAGTTATGCCTATTATGATTGGAGGGTTTGGCAACTGAATGGTGCCATTATTAATTGGGGCACCAGATATAAGATTCCCGCGGATAAATAATATAAGATTTTGGCTGTTACCCCCTTCCTTTGTTCTTTTAATCAGATCTAGGATAGTCGAAGGGGGGGCCGGTACAGGGTGAACTGTTTACCCCCCCTTGAGCAGATTGGCAGGGCATAGGGGGGCCTCTGTGGATTTAGCTATTTTCTCTTT…
Orcula dolium	MLF7_1376	KC568980	AACGTTATATATAATTTTTGGGGTATGATGTGGTATAGTAGGAACTGGACTATCTCTTTTAATTCGACTTGAGCTTGGTACATCTGGGATTTTGAGTGACGATCATTTTTTCAACGTAATTGTTACGGCTCATGCTTTCGTTATAATTTTTTTTATGGTTATACCCATTATAATCGGAGGGTTTGGGAACTGAATAGTACCTTTGTTAGTCGGTGCACCTGATATAAGATTCCCCCGAATAAATAATATAAGATTTTGGCTTCTACCTCCTTCTTTTGTCCTATTAATTAGATCAAGAATAGTAGAAGGAGGGGCAGGTACTGGATGGACTGTTTATCCTCCTTTAAGAAGGTTGGCAGGCCATAGGGGGGCTTCTGTAGATTTAGCTATTTTTTCCTT…
Orcula conica	MLK1_3338	KC569203	AACATTATACATAATTTTTGGTGTGTGATGTGGGATAGTGGGTACAGGTTTATCTCTTTTAATTCGACTTGAGCTAGGAACATCTGGAGTATTAAGTGATGATCATTTTTTTAATGTAATTGTTACCGCACATGCATTTGTTATAATTTTTTTTATGGTTATACCCATTATAATTGGGGGATTTGGTAATTGAATGGTACCTTTACTAATTGGGGCACCGGATATAAGATTTCCTCGAATAAATAATATAAGATTTTGATTACTTCCGCCTTCTTTTGTGTTTTTAATTAGATCAAGAATGATTGAAGGTGGGGCAGGAACAGGTTGAACTGTGTACCCTCCTCTGAGAAGTTTGGCTGGACATAGAGGTGCTTCTGTGGATCTAGCTATTTTTTCTTT…
Orcula fuchsi	MRZ2_2952	KM188726	CACATTATACATAATTTTCGGTGTATGATGCGGCATAGTAGGAACAGGGCTGTCCTTATTAATTCGACTTGAGCTTGGCACATCAGGGGTTTTAGGCGACGATCATTTCTACAATGTGATTGTCACTGCTCATGCTTTTGTGATAATTTTTTTTATAGTAATGCCAATTATGATTGGGGGTTTTGGAAACTGAATAGTGCCTCTTTTAATTGGGGCGCCCGATATAAGATTTCCTCGGATAAATAATATAAGATTTTGACTTTTACCTCCTTCTTTTGTATTCTTAATTAGGTCGAGAATGATTGAAGGGGGGGCAGGGACAGGCTGAACTGTGTACCCCCCTTTAAGGAGGTTAGCAGGTCACAGCGGTGCTTCTGTAGATCTAGCTATCTTCTCTTT…
Orcula austriaca	MRZ2_2956	KM188657	TACATTATATATAATTTTTGGTGTATGATGTGGTATGGTAGGAACAGGATTATCATTACTAATTCGGCTTGAGCTTGGGACATCTGGGGTCTTAGGTGACGATCACTTTTACAATGTCATTGTAACTGCTCATGCGTTTGTTATAATTTTCTTCATAGTTATGCCTATTATAATCGGGGGGTTTGGTAACTGGATAGTGCCTTTATTAATTGGGGCACCTGACATAAGCTTCCCTCGGATAAATAATATAAGATTTTGACTTTTACCTCCTTCCTTTATATTTTTGATTAGGTCAAGAATAATTGAAGGAGGGGCAGGGACTGGTTGAACTGTCTACCCCCCATTGAGTAGGTTAGCAGGCCATAGGGGTGCTTCTGTGGATCTGGCTATTTTTTCTTT…
Orcula fuchsi	MRZ3_3036	KM188727	CACATTATACATAATTTTCGGTGTATGATGCGGCATAGTAGGAACAGGGCTGTCCTTATTAATTCGACTTGAGCTTGGCACATCAGGGGTTTTAGGCGACGATCATTTCTACAATGTGATTGTCACTGCTCATGCTTTTGTGATAATTTTTTTTATAGTAATGCCAATTATGATTGGGGGTTTTGGAAACTGAATAGTGCCTCTTTTAATTGGGGCGCCCGATATAAGATTTCCTCGGATAAATAATATAAGATTTTGACTTTTACCTCCTTCTTTTGTATTCTTAATTAGGTCAAGAATGATTGAAGGGGGGGCAGGGACAGGCTGAACTGTGTACCCCCCTTTAAGGAGGTTAGCAGGCCACAGCGGTGCCTCTGTAGATCTAGCTATCTTCTCTTT…
Orcula austriaca	MRZ4_2958	KM188658	CACATTATATATAATTTTTGGTGTATGATGTGGTATGGTAGGAACAGGATTATCATTACTAATTCGGCTTGAGCTTGGGACATCTGGGGTCTTAGGTGATGATCACTTTTACAATGTAATTGTAACTGCTCATGCGTTTGTTATAATTTTCTTCATAGTTATGCCTATTATAATCGGGGGGTTTGGCAACTGAATAGTGCCTTTATTAATTGGGGCACCTGATATAAGCTTCCCTCGGATAAATAATATAAGATTTTGACTTTTACCTCCTTCCTTTGTATTTTTGATTAGGTCAAGAATAATTGAAGGAGGGGCAGGGACTGGTTGAACTGTCTACCCCCCATTAAGTAGGTTAGCAGGTCATAGGGGTGCTTCTGTGGATCTGGCTATTTTTTCTTT…
Orcula pseudodolium	OOV10_3359	KM188819	TACTTTATATATAATTTTTGGGGTGTGATGTGGCATGGTGGGGACGGGGCTTTCTCTACTAATTCGACTGGAGCTAGGGACCTCAGGAGTTCTTGGAGATGACCACTTTTTTAATGTAATTGTAACAGCCCATGCGTTTGTGATAATTTTTTTCATAGTAATGCCCATCATAATCGGGGGGTTTGGAAACTGAATAGTGCCTTTATTAATCGGAGCACCAGATATAAGTTTTCCTCGTATAAATAACATAAGATTTTGGCTTCTTCCTCCTTCCTTTGTTTTTCTTATTAGATCTAGGATAATTGAGGGGGGGGCAGGAACGGGCTGAACGGTTTATCCACCATTAAGAAGGCTAGCAGGTCATGGGGGAGCCTCAGTAGATTTGGCTATTTTTTCTCT…
Orcula pseudodolium	OOV13_3340	KM188820	TACTTTATATATAATTTTTGGGGTGTGATGCGGCATGGTGGGGACGGGGCTTTCTCTACTAATTCGACTGGAGCTAGGGACCTCAGGAGTTCTTGGAGATGACCACTTTTTTAATGTAATTGTAACAGCCCATGCGTTTGTAATAATTTTTTTCATAGTAATGCCCATCATAATCGGGGGGTTTGGTAACTGAATAGTGCCTTTATTAATCGGAGCACCAGATATAAGTTTTCCTCGTATAAATAACATAAGATTTTGGCTTCTTCCTCCTTCCTTTGTTTTTCTTATCAGATCTAGGATAATTGAGGGGGGGGCAGGAACGGGCTGAACGGTTTATCCGCCATTAAGAAGGCTAGCAGGTCATGGGGGAGCCTCAGTAGATTTGGCTATTTTTTCTCT…
Orcula pseudodolium	OOV14_3344	KM188821	TACTTTATATATAATTTTTGGGGTGTGATGCGGCATGGTGGGGACGGGGCTTTCTCTACTAATTCGACTGGAGCTAGGGACCTCAGGAGTTCTTGGAGATGACCACTTTTTTAATGTAATTGTAACAGCCCATGCGTTTGTAATAATTTTTTTCATAGTAATGCCCATCATAATCGGGGGGTTTGGTAACTGAATAGTGCCTTTATTAATCGGAGCACCAGATATAAGTTTTCCTCGTATAAATAACATAAGATTTTGGCTTCTTCCTCCTTCCTTTGTTTTTCTTATCAGATCTAGGATAATTGAGGGGGGGGCAGGAACGGGCTGAACGGTTTATCCGCCATTAAGAAGGCTAGCAGGTCATGGGGGAGCCTCAGTAGATTTGGCTATTTTTTCTCT…
Orcula pseudodolium	OOV16_5871	KM188822	TACTTTATATATAATTTTTGGGGTGTGATGCGGCATGGTGGGGACGGGGCTTTCTCTACTAATTCGACTGGAGCTAGGGACCTCAGGAGTTCTTGGAGATGACCACTTTTTTAATGTAATTGTAACAGCCCATGCGTTTGTAATAATTTTTTTCATAGTAATGCCCATCATAATCGGGGGGTTTGGCAACTGAATAGTGCCTTTATTAATCGGAGCACCAGATATAAGTTTTCCTCGTATAAATAACATAAGATTTTGGCTTCTTCCTCCTTCCTTTGTTTTTCTTATCAGATCTAGGATAATTGAGGGGGGGGCAGGAACGGGCTGAACGGTTTATCCGCCATTAAGAAGGCTAGCAGGTCATGGGGGAGCCTCAGTAGATTTGGCTATTTTTTCTCT…
Orcula pseudodolium	OOV17_5827	KM188823	TACTTTATATATAATTTTTGGGGTGTGATGCGGCATGGTGGGGACAGGGCTTTCTCTACTAATTCGACTGGAGCTAGGGACCTCAGGAGTTCTTGGAGATGACCACTTTTTTAATGTAATTGTAACAGCCCATGCGTTTGTGATAATTTTTTTCATAGTAATGCCCATCATAATCGGGGGGTTTGGTAACTGAATAGTGCCTTTATTAATCGGAGCACCAGATATAAGTTTTCCTCGTATAAATAACATAAGATTTTGGCTTCTTCCTCCTTCCTTTGTTTTTCTTATTAGATCTAGGATAATTGAGGGGGGGGCAGGAACGGGCTGAACGGTTTATCCGCCATTAAGAAGGCTAGCAGGTCATGGGGGAGCCTCAGTAGATTTGGCTATTTTTTCTCT…
Orcula pseudodolium	OOV18_5819	KM188824	TACTTTATATATAATTTTTGGGGTGTGATGCGGCATGGTGGGGACGGGGCTTTCTCTACTAATTCGACTGGAGCTAGGGACCTCAGGAGTTCTTGGAGATGACCACTTTTTTAATGTAATTGTAACAGCCCATGCGTTTGTGATAATTTTTTTCATAGTAATGCCCATCATAATCGGGGGGTTTGGTAACTGAATAGTGCCTTTATTAATCGGAGCACCAGATATAAGTTTTCCTCGTATAAATAACATAAGATTTTGGCTTCTTCCTCCTTCCTTTGTTTTTCTTATTAGATCTAGGATAATTGAGGGGGGGGCAGGAACGGGCTGAACGGTTTATCCGCCATTAAGAAGGCTAGCAGGTCATGGGGGAGCCTCAGTAGATTTGGCTATTTTTTCTCT…
Orcula pseudodolium	OOV19_5838	KM188825	TACTTTATATATAATTTTTGGGGTGTGATGCGGCATGGTGGGGACGGGGCTTTCTCTGCTAATTCGACTAGAGCTAGGGACCTCAGGGGTTCTTGGAGATGACCACTTTTTTAATGTAATTGTAACAGCCCATGCGTTTGTAATAATTTTTTTCATAGTAATGCCCATCATAATCGGGGGGTTTGGTAACTGAATAGTACCTTTATTAATCGGAGCACCAGATATAAGTTTTCCTCGTATAAATAACATAAGATTTTGGCTTCTTCCTCCTTCCTTTGTTTTTCTTATTAGATCTAGGATAATTGAGGGGGGGGCAGGAACGGGCTGAACGGTTTATCCGCCATTAAGAAGGCTAGCAGGTCATGGGGGAGCCTCAGTAGATTTGGCTATTTTTTCTCT…
Orcula pseudodolium	OOV20_5855	KM188826	TACTTTATATATAATTTTTGGGGTGTGATGCGGCATGGTGGGGACGGGGCTTTCTCTACTAATTCGACTGGAGCTAGGGACCTCAGGAGTTCTTGGAGATGACCACTTTTTTAATGTAATTGTAACAGCCCATGCGTTTGTGATAATTTTTTTCATAGTAATGCCCATCATAATCGGGGGGTTTGGTAACTGAATAGTGCCTTTATTAATCGGAGCACCAGATATAAGTTTTCCTCGTATAAATAACATAAGATTTTGGCTTCTTCCTCCTTCCTTTGTTTTTCTTATTAGATCTAGGATAATTGAGGGGGGGGCAGGAACGGGCTGAACGGTTTATCCGCCATTAAGAAGGCTAGCAGGTCATGGGGGAGCCTCAGTAGATTTGGCTATTTTTTCTCT…
Orcula dolium	OSR3_5606	KC569170	GACATTATATATAATTTTCGGAGTTTGGTGTGGGATAGTAGGAACTGGTTTATCTCTTTTAATTCGCCTAGAGCTTGGGACATCTGGAATTTTAAGTGATGATCATTTTTTTAATGTAATCGTTACAGCCCATGCCTTCGTTATAATTTTTTTTATAGTTATGCCCATTATAATCGGAGGGTTTGGTAACTGGATGGTGCCTTTATTAATCGGGGCACCCGATATGAGATTTCCGCGGATAAACAACATAAGATTCTGGCTATTACCCCCTTCATTTGTTCTTTTGATTAGGTCTAGAATAGTCGAAGGGGGAGCAGGCACAGGGTGAACCGTTTACCCCCCCCTAAGAAGGTTAGCCGGGCATAGGGGGGCTTCTGTGGATCTGGCTATTTTCTCCTT…
Orcula sp	PRO1_3543	KM188889	GACATTATATATAATCTTTGGGGTATGATGTGGGATAGTCGGAAGCGGTTTATCTTTATTAATTCGTTTGGAGTTAGGAACATCAGGAGTATTAAGAGATGATCATTTTTTTAATGTTATTGTCACAGCTCACGCTTTTGTTATAATTTTTTTCATGGTAATACCTATTATAATTGGTGGGTTTGGTAATTGGATAGTTCCTTTACTAATTGGTGCTCCAGATATAAGATTTCCACGAATAAATAATTTAAGATTTTGATTATTACCACCATCTTTTTTATTTTTAATTTCTTCTAGGTTAATTGAAGGAGGTGCAGGTACAGGTTGAACAGTTTACCCCCCATTAAGTAGCCTAAGGGGACATAGGGGTGCATCTGTAGATTTAGCCATTTTCTCCCT…
Orcula sp	PRO1_3544	KM188890	GACATTATATATAATCTTTGGGGTATGATGTGGGATAGTCGGAAGCGGTTTATCTTTATTAATTCGTTTGGAGTTAGGAACATCAGGAGTATTAAGAGATGATCATTTTTTTAATGTTATTGTCACAGCTCACGCTTTTGTTATAATTTTTTTCATGGTAATACCTATTATAATTGGTGGGTTTGGTAATTGGATAGTTCCTTTACTAATTGGTGCTCCAGATATAAGATTTCCACGAATAAATAATTTAAGATTTTGATTATTACCACCATCTTTTTTATTTTTAATTTCTTCTAGGTTAATTGAAGGAGGTGCAGGTACAGGTTGAACAGTTTATCCCCCATTAAGTAGCCTAAGGGGACATAGGGGTGCATCTGTAGATTTAGCCATTTTCTCCCT…
Orcula sp	PTK1_3538	KM188891	AACATTATATATAATCTTTGGGATCTGATGCGGTATAGTTGGAAGGGGTCTATCCTTATTAATTCGGCTGGAGTTGGGAACATCTGGTGTATTAAGAGATGACCATTTTTTTAATGTTATTGTTACGGCTCATGCCTTTGTTATAATTTTTTTTATAGTTATACCCATTATAATTGGGGGGTTTGGAAACTGAATAGTCCCTTTATTAATTGGTGCTCCAGATATAAGGTTTCCACGAATAAATAATTTGAGATTTTGATTATTACCCCCTTCTTTCTTATTCTTAATTTCTTCTAGGTTAATCGAAGGGGGGGCTGGGACAGGTTGAACGGTGTATCCACCCTTAAGTAGCTTAAGAGGGCACAGGGGTGCTTCTGTAGATTTAGCCATTTTTTCCTT…
Orcula dolium	SML11_6140	KC569195	GACATTATATATAATTTTCGGAGTTTGATGCGGGATAGTTGGAACTGGATTATCTCTTTTAATTCGCCTTGAGCTTGGGACATCTGGGATTTTAAGCGACGATCATTTTTTTAATGTGATCGTTACAGCCCATGCCTTCGTTATAATTTTTTTTATAGTTATGCCTATTATAATTGGAGGGTTTGGTAACTGAATGGTGCCTTTATTAATCGGGGCACCCGACATGAGATTTCCGCGGATAAATAACATAAGGTTCTGATTATTACCTCCTTCATTTGTACTTTTGATTAGGTCTAGGATAGTCGAAGGGGGAGCAGGCACAGGGTGAACCGTTTACCCTCCCCTAAGAAGGTTAGCCGGACATAGAGGGGCTTCTGTGGATCTAGCTATTTTCTCCTT…
Orcula dolium	SML4_6144	KC569196	GACATTATATATAATTTTCGGAGTTTGATGTGGGATAGTTGGGACTGGATTATCTCTTTTAATTCGCCTTGAGCTAGGAACATCTGGGGTTTTAAGCGACGATCATTTTTTTAATGTGATCGTTACAGCCCATGCCTTCGTTATAATTTTTTTCATAGTTATGCCCATTATGATCGGAGGGTTTGGAAACTGAATGGTGCCTTTATTAATCGGGGCACCCGACATGAGATTTCCGCGAATAAATAACATAAGGTTTTGATTATTACCTCCTTCATTTGTACTTTTGATTAGGTCTAGGATAGTTGAAGGGGGAGCAGGCACAGGGTGAACCGTTTACCCGCCCCTAAGAAGGTTAGCCGGACATAGAGGGGCTTCTGTAGATCTAGCTATTTTCTCCTT…
Orcula dolium	SML4_6145	KC569197	GACATTATATATAATTTTCGGAGTTTGATGTGGGATAGTTGGGACTGGATTATCTCTTTTAATTCGCCTTGAGCTAGGAACATCTGGGGTTTTAAGCGACGATCATTTTTTTAATGTGATCGTTACAGCCCATGCCTTCGTTATAATTTTTTTCATAGTTATGCCCATTATGATCGGGGGGTTTGGAAACTGAATGGTGCCTTTATTAATCGGGGCACCCGACATGAGATTTCCGCGAATAAATAACATAAGGTTTTGATTATTACCTCCTTCATTTGTACTTTTGATTAGGTCTAGGATAGTTGAAGGGGGAGCAGGCACAGGGTGAACCGTTTACCCGCCCCTAAGAAGGTTAGCCGGACATAGAGGGGCTTCTGTAGATCTAGCTATTTTCTCCTT…
Orcula dolium	SNH21_1362	KC568972	GACATTATATATAATTTTCGGAGTTTGGTGTGGGATAGTCGGAACTGGTTTATCTCTTTTAATTCGTCTTGAGCTCGGGACATCTGGGATTTTAAGCGACGATCATTTTTTTAATGTGATCGTTACGGCCCATGCCTTCGTTATAATTTTTTTTATAGTCATGCCAATTATAATCGGAGGCTTCGGTAATTGAATGGTGCCTTTATTAATCGGGGCACCCGATATGAGATTTCCTCGGATAAATAACATAAGGTTCTGATTATTACCTCCTTCATTTGTTCTTTTGATTAGGTCTAGAATAGTCGAAGGGGGAGCAGGCACAGGGTGAACCGTTTACCCACCCCTAAGAAGGTTAGCCGGACATAGAGGGGCTTCTGTGGATCTAGCTATTTTCTCCTT…
Orcula austriaca	SNH24_324	KM188659	TACATTATATATAATTTTTGGTGTATGATGTGGTATGGTAGGAACAGGATTATCATTACTAATTCGGCTTGAGCTTGGGACATCTGGGGTCTTAGGTGACGATCACTTTTACAATGTAATTGTAACTGCTCATGCGTTTGTTATAATTTTCTTCATAGTTATGCCTATTATAATCGGGGGGTTTGGCAACTGAATAGTGCCTTTATTAATCGGGGCACCTGATATAAGCTTCCCTCGGATAAATAATATAAGATTTTGACTTTTACCTCCTTCCTTTGTATTTTTGATTAGGTCAAGAATAATTGAAGGAGGGGCAGGGACTGGTTGAACTGTCTACCCCCCATTAAGTAGATTAGCAGGTCATAGGGGTGCTTCTGTGGATCTAGCTATTTTTTCTTT…
Sphyradium doliolum	SNH23_833	KM188897	AACTTTATACATAATTTTTGGAGTTTGGTGTGGTATGGTTGGGACGGGTCTTTCATTGCTTATTCGATTAGAATTAGGTACTTCTGGAGTCCTCAGGGAGGATCACTTTTTTAATGTTATTGTAACAGCACATGCTTTTGTTATAATTTTTTTCATAGTAATACCTATTATAATTGGAGGATTCGGAAACTGAATGGTGCCCCTATTAATTGGAGCACCAGATATAAGATTCCCTCGTATAAATAATATGAGATTCTGACTGCTCCCCCCTTCCTTTATTCTTCTCATTAGATCTAGAATAGTGGAAGGAGGGGCAGGTACTGGTTGAACTGTATATCCCCCTTTAAGAAGGCTTACAGGGCATGGAGGGGCCTCAGTCGATTTGGCTATTTTTTCTTT…
Orcula restituta	STE1_1371	KM188868	GACATTATACATAATTTTTGGTGTATGATGCGGGATAGTTGGTACAGGACTGTCACTTTTAATTCGACTTGAGCTTGGTACTTCTGGGGTTTTAGGTGATGACCATTTTTTTAATGTGATTGTTACTGCTCATGCATTTGTAATAATTTTTTTTATAGTAATACCTATTATAATTGGAGGATTCGGAAATTGAATAGTGCCTTTACTAATTGGTGCACCTGATATAAGATTTCCTCGAATAAATAATATAAGATTTTGATTATTGCCCCCTTCGTTTGTACTTTTAATTAGATCAAGAATAGTAGAAGGAGGAGCAGGAACAGGTTGAACTGTTTACCCCCCATTAAGAAGGTTAGCAGGGCACAGGGGTGCTTCTGTGGACTTAGCTATTTTTTCTTT…
Orcula restituta	STE2_2826	KM188869	AACATTATACATAATTTTTGGTGTATGATGCGGGATAGTTGGTACAGGACTGTCACTTTTAATTCGACTTGAGCTTGGTACTTCTGGGGTTTTAGGTGATGACCATTTTTTTAATGTGATTGTTACTGCTCATGCATTTGTAATAATTTTTTTTATAGTAATACCTATTATAATTGGAGGATTCGGAAATTGAATAGTGCCTTTACTAATTGGTGCACCTGATATAAGATTTCCTCGAATAAATAATATAAGATTTTGATTATTGCCCCCTTCGTTTGTACTTTTAATTAGATCAAGAATAGTAGAAGGAGGAGCAGGAACAGGTTGAACTGTTTACCCCCCATTAAGAAGGTTAGCAGGGCACAGGGGTGCTTCTGTGGACTTAGCTATTTTTTCTTT…
Orcula dolium	STR1_3909	KC569095	AACATTATACATAATTTTTGGGGTTTGGTGTGGGATAGTTGGAACTGGGCTATCTCTCTTAATTCGGCTTGAGCTCGGAACATCTGGAATCTTAAGTGATGATCATTTTTTTAATGTAATTGTTACGGCTCATGCCTTTGTTATGATTTTTTTTATGGTTATACCTATTATGATCGGGGGGTTTGGTAATTGAATGGTTCCTTTGTTGATCGGGGCCCCTGACATAAGATTCCCTCGAATAAATAATATAAGATTTTGGCTTTTACCTCCCTCTTTTGTTCTTTTAATTAGATCTAGAATAGTTGAGGGAGGAGCAGGCACAGGATGAACCGTTTACCCCCCCTTAAGAAGGCTAGCCGGACATAGAGGGGCTTCTGTAGATCTAGCTATTTTTTCCTT…
Orcula dolium	STR2_1996	KC569017	AACATTATACATAATTTTTGGAGTTTGATGTGGGATGGTAGGAACTGGGCTATCTCTCTTAATTCGGCTTGAGCTTGGAACATCTGGAATTTTAAGTGACGATCATTTTTTTAATGTAATTGTTACGGCTCATGCCTTTGTTATGATTTTTTTTATGGTTATACCTATTATAATCGGGGGGTTTGGTAATTGAATGGTTCCATTGTTGATCGGGGCCCCTGACATAAGATTCCCTCGAATAAATAATATAAGATTTTGGCTTTTACCTCCCTCTTTTGTTCTTTTAATTAGATCAAGTATAGTTGAGGGAGGAGCAGGCACAGGGTGAACCGTTTACCCTCCTTTAAGTAGGTTAGCCGGACATAGAGGGGCTTCTGTAGATCTAGCTATTTTTTCCTT…
Orcula zilchi	STZ1_7021	KM188894	AACATTATATATATTATTTGGGGTGTGATGTGGAATAGTTGGGACAGGCTTATCTCTTTTAATTCGATTGGAACTTGGTACTTCCGGGGTTCTCTCGGATGATCACTTTTTTAATGTGATTGTGACTGCTCACGCTTTTGTAATAATCTTTTTCATGGTAATACCTCTTATAATTGGGGGTTTTGGTAATTGAATAGTCCCTCTGTTAATCGGTGCTCCTGATATAAGTTTTCCCCGACTAAATAACTTAAGATTCTGGTTACTGCCCCCCTCCTTCCTTCTACTAATCTGCTCTAGCATGGTAGAAGGGGGAGCAGGAACGGGATGGACAGTTTACCCTCCATTAAGAGGATTGTCTGGACACAGAGGGGCTTCAGTAGATTTAGCTATTTTTTCTCT…
Orcula zilchi	STZ1_7022	KM188895	AACATTATATATATTATTTGGGGTGTGATGTGGAATAGTTGGGACAGGCTTATCTCTTTTAATTCGATTGGAACTCGGTACTTCCGGGGTTCTCTCGGATGATCACTTTTTTAATGTGATTGTGACTGCTCACGCTTTTGTAATAATCTTTTTCATGGTAATACCTCTTATAATTGGGGGTTTTGGTAATTGAATAGTCCCTCTGTTAATCGGTGCTCCTGATATAAGTTTTCCCCGACTAAATAACTTAAGATTCTGGTTACTGCCCCCCTCCTTCCTTCTACTAATCTGCTCTAGCATGGTAGAAGGGGGAGCAGGAACGGGATGGACAGTTTACCCTCCATTAAGAGGATTGTCTGGACACAGAGGGGCTTCAGTAGATTTAGCTATTTTTTCTCT…
Orcula zilchi	STZ1_7023	KM188896	AACATTATATATATTATTTGGGGTGTGATGTGGAATAGTTGGGACAGGCTTATCTCTTTTAATTCGATTGGAACTTGGTACTTCCGGGGTTCTCTCGGATGATCACTTTTTTAATGTGATTGTGACTGCTCACGCTTTTGTAATAATCTTTTTCATGGTAATACCTCTTATAATTGGGGGTTTTGGTAATTGAATAGTCCCTCTGTTAATCGGTGCTCCTGATATAAGTTTTCCCCGACTAAATAACTTAAGATTCTGGTTACTGCCCCCCTCCTTCCTTCTACTAATCTGCTCTAGCATGGTAGAAGGGGGAGCAGGAACGGGATGGACAGTTTACCCTCCATTAAGAGGATTGTCTGGACACAGAGGGGCTTCAGTAGATTTAGCTATTTTTTCTCT…
Orcula dolium	SZK8_347	KC568850	GACATTATATATAATTTTCGGAGTGTGGTGCGGGATAGTAGGAACTGGACTATCTCTTTTGATTCGTCTTGAGCTAGGTACTTCTGGAGTTTTAAGTGATGATCATTTCTTTAATGTGATTGTCACGGCTCATGCCTTCGTAATAATTTTTTTCATAGTTATGCCTATTATAATTGGGGGGTTTGGCAACTGAATGGTGCCATTATTGATTGGGGCACCAGATATAAGATTCCCGCGGATAAATAATATAAGATTTTGGCTGTTACCCCCTTCCTTTGTTCTTTTAATTAGGTCTAGGATAGTAGAAGGGGGGGCTGGTACAGGGTGAACTGTTTACCCCCCCTTGAGTAGATTGGCTGGGCATAGGGGAGCCTCTGTGGATTTAGCAATTTTCTCTTT…
Orcula gularis	TEN2_1930	KM188740	TACTTTATATATAATTTTTGGGGTGTGATGCGGCATGGTTGGGACGGGTCTTTCTCTACTAATTCGGCTGGAGCTAGGGACCTCAGGAGTTCTTGGAGATGACCACCTTTTTAATGTAATTGTAACAGCCCATGCGTTTGTAATAATTTTTTTCATAGTAATGCCTATCATAATCGGGGGGTTTGGTAACTGAATAGTACCTTTACTAATCGGAGCACCAGATATAAGTTTTCCTCGTATAAATAACATAAGATTTTGACTTCTTCCTCCTTCCTTTGTTTTTCTTATTAGATCTAGGATAATTGAGGGGGGGGCAGGAACGGGCTGAACGGTTTATCCGCCCTTAAGAAGGCTAGCAGGTCATGGGGGAGCCTCAGTAGATTTGGCTATTTTTTCTCT…
Orcula sp	TOM1_3541	KM188892	AACATTATATATAATCTTTGGGATCTGATGCGGTATAGTGGGAAGGGGTCTATCCCTATTAATTCGGCTGGAGTTAGGGACATCTGGCGTATTAAGAGATGACCATTTTTATAATGTTATTGTTACAGCTCATGCCTTTGTTATAATTTTTTTTATAGTTATACCTATTATAATTGGGGGGTTTGGAAACTGAATAGTCCCTTTATTAATTGGTGCTCCAGATATAAGGTTTCCACGAATAAATAATTTGAGATTCTGATTATTACCTCCTTCTTTTTTATTCTTAATTTCTTCTAGGTTAATCGAAGGAGGGGCTGGAACAGGTTGAACGGTGTATCCACCCTTAAGTAGCTTAAGGGGGCACAGGGGTGCCTCTGTAGATTTAGCCATTTTTTCTTT…
Orcula sp	TOM1_3542	KM188893	GACATTGTATATAATCTTTGGGGTATGGTGTGGAATGGTTGGAAGGGGTTTATCATTATTAATTCGGCTTGAGCTAGGTACATCAGGGGTATTAAGAGATGATCACTTTTTCAATGTTATTGTTACAGCTCATGCTTTTGTTATAATTTTTTTTATAGTGATACCTATCATGATTGGTGGGTTCGGTAATTGGATAGTTCCTTTATTAATTGGTGCTCCAGATATAAGATTCCCCCGGATAAATAATCTGAGTTTCTGGTTATTACCTCCTTCATTTTTATTTCTAATTTCCTCCAGCTTAATTGAAGGAGGTGCGGGTACTGGTTGAACAGTTTATCCTCCATTAAGTAGTTTAAGAGG?CATGGAGGCGCATCTGTAGATTTAGCTATCTTCTCTTT…
Orcula sp	TOM2_7138	KM188877	GACATTGTATATAATCTTTGGGGTATGATGTGGGATGGTTGGAAGGGGTTTATCATTACTAATTCGGCTTGAGCTAGGTACATCAGGGGTATTAAGAGATGATCACTTTTTCAATGTTATTGTTACAGCTCATGCTTTTGTTATAATTTTTTTTATAGTAATACCCATCATGATTGGCGGGTTCGGTAATTGGATAGTTCCTTTATTAATTGGTGCTCCAGATATAAGATTTCCCCGAATAAATAATTTGAGTTTTTGATTATTACCTCCTTCATTTTTATTTTTAATTTCCTCCAGCTTAATTGAAGGAGGTGCAGGTACCGGTTGAACAGTTTATCCTCCATTAAGTAGTTTAAGAGGGCATAGAGGCGCATCTGTAGATTTAGCTATCTTCTCTTT…
Orcula sp	TOM2_7139	KM188878	GACATTGTATATAATCTTTGGGGTATGATGTGGGATGGTTGGAAGGGGTTTATCATTACTAATTCGGCTTGAGCTAGGTACATCAGGGGTATTAAGAGATGATCACTTTTTCAATGTTATTGTTACAGCTCATGCTTTTGTTATAATTTTTTTTATAGTAATACCCATCATGATTGGCGGGTTCGGTAATTGGATAGTTCCTTTATTAATTGGTGCTCCAGATATAAGATTTCCCCGAATAAATAATTTGAGTTTTTGATTATTACCTCCTTCATTTTTATTTTTAATTTCCTCCAGCTTAATTGAAGGAGGTGCAGGTACCGGTTGAACAGTTTATCCTCCATTAAGTAGTTTAAGAGGGCATAGAGGCGCATCTGTAGATTTAGCTATCTTCTCTTT…
Orcula dolium	TOT3_3873	KC569082	AACATTATATATAATTTTCGGAGTGTGGTGCGGGATAGTAGGAACTGGACTATCTCTTTTGATTCGTCTTGAGCTAGGTACTTCTGGAGTTTTAAGTGATGATCATTTCTTTAATGTAATTGTCACGGCTCATGCCTTCGTAATAATTTTTTTCATAGTTATGCCTATTATAATTGGAGGGTTTGGCAACTGAATGGTGCCGTTATTAATTGGGGCACCAGATATAAGATTCCCGCGGATAAATAATATAAGATTTTGGCTGTTACCCCCTTCCTTTGTTCTTTTAATTAGGTCTAGGATAGTAGAAGGGGGGGCTGGTACAGGGTGAACTGTTTACCCCCCCTTGAGTAGATTGGCTGGGCATAGGGGAGCCTCTGTGGATTTAGCAATTTTCTCTTT…
Orcula gularis	TOT5_6152	KM188741	TACTTTATATATAATTTTTGGGGTGTGATGCGGCATGGTGGGGACGGGGCTTTCTCTACTAATTCGACTGGAGCTAGGGACCTCAGGAGTTCTTGGAGATGACCACTTTTTTAATGTAATTGTAACAGCCCATGCGTTTGTGATAATTTTTTTCATAGTAATGCCCATCATAATCGGGGGGTTTGGTAACTGAATAGTGCCTTTATTAATCGGAGCACCAGATATAAGTTTTCCTCGTATAAATAACATAAGATTTTGGCTTCTTCCTCCTTCCTTTGTTTTTCTTATTAGATCTAGGATAGTTGAGGGGGGGGCAGGAACGGGCTGAACGGTTTATCCGCCATTAAGAAGGCTAGCAGGTCATGGGGGAGCCTCAGTAGATTTGGCTATTTTTTCTCT…
Orcula spoliata	VDN1_5656	KM188879	AACGTTATACATAATTTTTGGTGTGTGATGTGGAATAGTTGGGACAGGATTATCACTTTTAATTCGACTTGAGCTTGGTACCTCTGGGATTCTAGGTGATGACCATTTTTTTAATGTAATTGTCACTGCGCATGCGTTTGTAATAATTTTTTTTATAGTAATGCCTATTATAATTGGAGGTTTTGGAAATTGAATAGTACCCCTGCTAATTGGCGCGCCTGATATAAGATTTCCTCGAATAAATAATATAAGATTCTGGTTACTACCCCCATCGTTTGTACTTTTAATTAGATCAAGAATAGTAGAAGGGGGGGCAGGAACAGGTTGAACTGTTTATCCCCCACTAAGAAGACTAGCAGGACATAGTGGTGCCTCTGTGGATTTAGCTATTTTTTCTTT…
Orcula spoliata	VDN1_5657	KM188880	AACGTTATACATAATTTTTGGTGTGTGATGTGGAATAGTTGGGACAGGATTATCACTTTTAATTCGACTTGAGCTTGGTACCTCTGGGATTCTAGGTGATGACCATTTTTTTAATGTAATTGTCACTGCGCATGCGTTTGTAATAATTTTTTTTATAGTAATGCCTATTATAATTGGAGGTTTTGGAAATTGAATAGTACCCCTGCTAATTGGCGCGCCTGATATAAGATTTCCTCGAATAAATAATATAAGATTCTGGTTACTACCCCCATCGTTTGTACTTTTAATTAGATCAAGAATAGTAGAAGGGGGGGCAGGAACAGGTTGAACTGTTTATCCCCCACTAAGAAGACTAGCAGGACATAGTGGTGCCTCTGTGGATTTAGCTATTTTTTCTTT…
Orcula dolium	VEF1_3926	KC569110	GACATTATATATAATTTTCGGAGTTTGGTGTGGGATAGTCGGAACTGGTTTATCTCTTTTAATTCGCCTTGAGCTCGGAACATCTGGGATTCTAAGCGACGATCATTTTTTTAATGTGATTGTTACAGCCCACGCCTTCGTTATAATTTTTTTTATAGTTATGCCCATTATAATCGGAGGGTTTGGCAACTGAATGGTGCCTTTATTGATTGGGGCACCCGATATAAGATTTCCGCGGATAAATAACATAAGGTTCTGATTATTACCTCCTTCATTTGTTCTTTTGATTAGGTCAAGAATAGTCGAAGGGGGAGCAGGCACAGGGTGAACCGTTTACCCCCCCCTGAGGAGGTTAGCCGGACATAGAGGGGCTTCTGTGGATCTAGCTATTTTCTCCTT…
Orcula dolium	WIW2_392	KC568863	GACATTATATATAATTTTCGGAGTTTGATGTGGGATAGTTGGAACTGGATTATCTCTTTTAATTCGCCTTGAGCTTGGGACATCTGGGATTTTAAGCGACGATCACTTTTTTAATGTGATCGTTACAGCCCACGCCTTCGTTATAATTTTTTTTATAGTTATACCCATTATAATCGGAGGGTTTGGCAACTGAATGGTGCCTTTATTAATCGGGGCGCCCGACATGAGATTTCCGCGGATAAATAACATAAGGTTCTGATTATTACCTCCTTCATTTGTACTTTTGATTAGGTCTAGAATAGTTGAAGGGGGAGCAGGAACAGGGTGAACCGTTTATCCTCCCCTAAGAAGGTTAGCCGGACATAGGGGGGCTTCTGTGGATCTAGCTATTTTCTCCTT…

## Sheet: 12S
Species	tree label	accession	12S_aln	12S_NoGap	12S_NoGapStrict
Orcula jetschini	BAN1_6646	KM188504	GCACCTATAAA--TGGGATATTCATTTTTTAATGGTT--AGTTAT-GTATATAGGAACACAATATTACTTTTAAGTCCATCTTT-CATCAAATGTTT-ATATTTAATTACCGATA--ATAAATTATTATTGTAGCTCGCCC--TTACTTATCTATTAGTTGCACCTTGATCTGTAATTATATAATAGAGATA------TATTG--------TAAATATTTTTAAAAAATATTTTA--TACGATGGCATACAAACTTTTTATAAG-ATA-AGTAAATTATTCTTGGTGGCTATCAATTATAAGGTAAGCTCCCCTAATAAATTTTATAGACCGCCATAATTTTTGAGTTT---TAAAA----TGATACTCCTCAAA-AT-CTTTACAT------A-TTTT…	GCACCTATAAGGATATTCATTTTTTAATGGTAGTTTATTACTTTTAAGTCCATCTTTCATCAAATGTTTATTATTACCGATATAAATTATTATTGTAGCTCGCCCTTACTTATCTATTAGTTGCACCTTGATCTGAATAGAAATATTTTTAAAAAATATTTTATACGATGGCATACAAACTTAAGTAAATTCTTGGTGGCTATCAATTATAAGGTAAGCTCCCCTAATAAATTTTATAGACCGCCATAATTTTTGAGTTAAAGATACTCCTCAATCTTATATGAATAGTAGGGTATCTAATCCTAGTTTTAAATCATATTTTAAAGATTGTTATTACATTTTACTATATAATTTCAAATTATAAGTATTAGCAAGAGTTTGACCGCGGTTGCTGGCACT…	GCACCTATAAGATTCATTAATGGTAGTTTACTTTTAAGTCCATCTTTCGTTTATTACCGATATAATTATTGTAGCTCGCCCTTACTTTATTAGTTGCACCTTGATCTGAATAGAAATATTTTTAAATATTTTATACGATGGCATACAAACTTAAGATTCTTGGTGGCTATCAATTATAAGGTAAGCTCCCCTAATAAATTTTATAGACCGCCATAATTTTTGAGTTAAAGATACTCCTCAATCTATGAATAGTAGGGTATCTAATCCTAGTTTTCATATTTTAAAGATCATTTTACTATATACAAATTATAAGTATTAGCAAGAGTTTGACCGCGGTTGCTGGCACTCTATAAACCATAGTGAGCTATATTTATATTTATATAATGTATAATATAAACT…
Orcula jetschini	BAN1_6647	KM188505	GCACCTATAAA--TGGGATATTCATTTTTTAATGGTT--AGTTAT-GTATATAGGAACACAATATTACTTTTAAGTCCATCTTT-CATCAAATGTTT-ATATTTAATTACCGATA--ATAAATTATTATTGTAGCTCGCCC--TTACTTATCTATTAGTTGCACCTTGATCTGTAATTATATAATAGAGATA------TATTG--------TAAATATTTTTAAAAAATATTTTA--TACGATGGCATACAAACTTTTTATAAG-ATA-AGTAAATTATTCTTGGTGGCTATCAATTATAAGGTAAGCTCCCCTAATAAATTTTATAGACCGCCATAATTTTTGAGTTT---TAAAA----TGATACTCCTCAAA-AT-CTTTACAT------A-TTTT…	GCACCTATAAGGATATTCATTTTTTAATGGTAGTTTATTACTTTTAAGTCCATCTTTCATCAAATGTTTATTATTACCGATATAAATTATTATTGTAGCTCGCCCTTACTTATCTATTAGTTGCACCTTGATCTGAATAGAAATATTTTTAAAAAATATTTTATACGATGGCATACAAACTTAAGTAAATTCTTGGTGGCTATCAATTATAAGGTAAGCTCCCCTAATAAATTTTATAGACCGCCATAATTTTTGAGTTAAAGATACTCCTCAATCTTATATGAATAGTAGGGTATCTAATCCTAGTTTTAAATCATATTTTAAAGATTGTTATTACATTTTACTATATAATTTCAAATTATAAGTATTAGCAAGAGTTTGACCGCGGTTGCTGGCACT…	GCACCTATAAGATTCATTAATGGTAGTTTACTTTTAAGTCCATCTTTCGTTTATTACCGATATAATTATTGTAGCTCGCCCTTACTTTATTAGTTGCACCTTGATCTGAATAGAAATATTTTTAAATATTTTATACGATGGCATACAAACTTAAGATTCTTGGTGGCTATCAATTATAAGGTAAGCTCCCCTAATAAATTTTATAGACCGCCATAATTTTTGAGTTAAAGATACTCCTCAATCTATGAATAGTAGGGTATCTAATCCTAGTTTTCATATTTTAAAGATCATTTTACTATATACAAATTATAAGTATTAGCAAGAGTTTGACCGCGGTTGCTGGCACTCTATAAACCATAGTGAGCTATATTTATATTTATATAATGTATAATATAAACT…
Orcula dolium	BGD4_4119	KM188506	ACACTATTAAA--CAGACTATTCAGCTATTATTTTTT--ATTTGTAA----------------CTTACTTTCAAGTCCAACTTC-AGCAAGTATTT-AAAGTT--GCATGGGTTA--ATATTGGGTTACTGTAGCTCGCCC-AGATCTTTAGCATTAGCTGCACCTTGATCTGTCTTTTTCTTACTTAGT------AGTAATA--------AAAATTTTTCTCCGAAAAATTTAA--GACGACGGCATACAAACTTT----AAA-CAAAAGAAGAATA-TCTTGGTGGTTATCAATTATTTGGTAAGCTCCCCTGATAAATTTTAATAGCCGCCATGACTTTTGAGTTTA--TAGTAA---TTTTACTCCTCAA---T-CTACTGGCT-ACG-GGTT--…	ACACTATTAAAGCTATTCAGCTATTATTTTTATTTTCTTACTTTCAAGTCCAACTTCAGCAAGTATTTAGTTGCATGGGTTATATTGGGTTACTGTAGCTCGCCCGATCTTTAGCATTAGCTGCACCTTGATCTGCTTTTAAATTTTTCTCCGAAAAATTTAAGACGACGGCATACAAACTAAAGAAGAATCTTGGTGGTTATCAATTATTTGGTAAGCTCCCCTGATAAATTTTAATAGCCGCCATGACTTTTGAGTTAGTTTTACTCCTCAATCTCGTAAGAATAATAGGGTATCTAATCCTAGTTTTCTATCTTATTTTAGAGATAAGATCAACATTTCACTGCACACTTATAATCTATAATTATTATTAAAGGTTTGACCGCGGTTGCTGGCACC…	ACACTATTAAAATTCATTATTTTTATTTTACTTTCAAGTCCAACTTCATTTAGTATGGGTTATATTTACTGTAGCTCGCCCGATCTTCATTAGCTGCACCTTGATCTGCTTTTAAATTTTTCTAAAAATTTAAGACGACGGCATACAAACTAAAGAATCTTGGTGGTTATCAATTATTTGGTAAGCTCCCCTGATAAATTTTAATAGCCGCCATGACTTTTGAGTTAGTTTTACTCCTCAATCTAAGAATAATAGGGTATCTAATCCTAGTTTTCTTATTTTAGAGATCATTTCACTGCACATAATCTATAATTATTATTAAAGGTTTGACCGCGGTTGCTGGCACCTTATTAACCTAAATATACTGAATATATATTTATATATTTTTCAATATAGACT…
Orcula dolium	DAC3_1279	KM188507	ACACTATTAAA--CAGACTATTCAGCTATTATTTTTT--ATTTGTAA----------------CTTACTTTCAAGTCCAACTTC-AGCAAGTATTT-AAAGTT--GCATGGGTTA--ATATTGGGTTACTGTAGCTCGCCC-AGATCTTTAGCATTAGCTGCACCTTGATCTGTCTTTT-CTTACTTAGT------AGCAAA---------AAAATTTTTCTCCGAAAAATTTAA--GACGACGGCATACAAACTTT----AAA-CAAAAGAAGAATA-TCTTGGTGGTTATCAATTATTTGGTAAGCTCCCCTGATAAATTTTAATAGCCGCCATGACTTTTGAGTTTA--TAGTAA---TTTTACTCCTCAA---T-CTACTGGCT-ACG-GGTT--…	ACACTATTAAAGCTATTCAGCTATTATTTTTATTTTCTTACTTTCAAGTCCAACTTCAGCAAGTATTTAGTTGCATGGGTTATATTGGGTTACTGTAGCTCGCCCGATCTTTAGCATTAGCTGCACCTTGATCTGCTTTTAAATTTTTCTCCGAAAAATTTAAGACGACGGCATACAAACTAAAGAAGAATCTTGGTGGTTATCAATTATTTGGTAAGCTCCCCTGATAAATTTTAATAGCCGCCATGACTTTTGAGTTAGTTTTACTCCTCAATCTCGTAAGAATAATAGGGTATCTAATCCTAGTTTTCTATCTTATTTTAGAGATAAAATCAACATTTCACTGCATACTTATAATCTATAATTATTATTAAAGGTTTGACCGCGGTTGCTGGCACC…	ACACTATTAAAATTCATTATTTTTATTTTACTTTCAAGTCCAACTTCATTTAGTATGGGTTATATTTACTGTAGCTCGCCCGATCTTCATTAGCTGCACCTTGATCTGCTTTTAAATTTTTCTAAAAATTTAAGACGACGGCATACAAACTAAAGAATCTTGGTGGTTATCAATTATTTGGTAAGCTCCCCTGATAAATTTTAATAGCCGCCATGACTTTTGAGTTAGTTTTACTCCTCAATCTAAGAATAATAGGGTATCTAATCCTAGTTTTCTTATTTTAGAGATCATTTCACTGCATATAATCTATAATTATTATTAAAGGTTTGACCGCGGTTGCTGGCACCTTATTAACCTAAATATACTGAATATATATTTATATATTTTTCAATATAGACT…
Orcula dolium	DAC4_5643	KM188508	ACACTATTAAA--CAGACTATTCAGCTATTATTTTTT--ATTTGTAA----------------CTTACTTTCAAGTCCAACTTC-AGCAAGTATTT-AAAGTT--GCATGGGTTA--ATATTAGGTTACTGTAGCTCGCCC-AGATCTTTAGCATTAGCTGCACCTTGATCTGTCTTTTTCTTACTTAGT------AGTAAA---------AAAATTTTTCTCCGAAAAATTTAA--GACGACGGCATACAAACTTT----AAA-CAAAAGAAGAATA-TCTTGGTGGTTATCAATTATTTGGTAAGCTCCCCTGATAAATTTTAATAGCCGCCATGACTTTTGAGTTTA--TAGTAA---TTTTACTCCTCAA---T-CTACTGG-CTACG-GGTT--…	ACACTATTAAAGCTATTCAGCTATTATTTTTATTTTCTTACTTTCAAGTCCAACTTCAGCAAGTATTTAGTTGCATGGGTTATATTAGGTTACTGTAGCTCGCCCGATCTTTAGCATTAGCTGCACCTTGATCTGCTTTTAAATTTTTCTCCGAAAAATTTAAGACGACGGCATACAAACTAAAGAAGAATCTTGGTGGTTATCAATTATTTGGTAAGCTCCCCTGATAAATTTTAATAGCCGCCATGACTTTTGAGTTAGTTTTACTCCTCAATCTCGTAAGAATAATAGGGTATCTAATCCTAGTTTTCTATCTTATTTTAGAGATAAAATCAACATTTCACTGCATACTTATAATCTATAATTATTATTAAAGGTTTGACCGCGGTTGCTGGCACC…	ACACTATTAAAATTCATTATTTTTATTTTACTTTCAAGTCCAACTTCATTTAGTATGGGTTATATTTACTGTAGCTCGCCCGATCTTCATTAGCTGCACCTTGATCTGCTTTTAAATTTTTCTAAAAATTTAAGACGACGGCATACAAACTAAAGAATCTTGGTGGTTATCAATTATTTGGTAAGCTCCCCTGATAAATTTTAATAGCCGCCATGACTTTTGAGTTAGTTTTACTCCTCAATCTAAGAATAATAGGGTATCTAATCCTAGTTTTCTTATTTTAGAGATCATTTCACTGCATATAATCTATAATTATTATTAAAGGTTTGACCGCGGTTGCTGGCACCTTATTAACCTAAATATACTGAATATATATTTATATATTTTTCAATATAGACT…
Orcula gularis	ENN21_376	KM188509	GCACTATTAAA--AATAGAATTCAAACCTTATTTATT-AATTT-AACTTT-------------GTTACTTTCAAGTCCAACTTC-CGCTAGCCTTTT-AGATCT-GCTTCCGAGA-TTCATGTTGACATTGTAGCTCGCCC--AATCTTTTATATTAGTTGCACCTTGATCTG-TTTTAATAG-TTTCTTT--AAAACTAAAAAGGA--TTGAAACTTTTCTTAGAAAAATTTTA--AACGACGGCATACAAACTTT----AAA-TAAAAGTGAAGAATTCTTGGTGGTTGTCAATTACTTGGTAAGCTCCCCTGATTAGTTTTAATAGCCGCCATGACTTTTGAGTTTCT-CAGGAGTG-TTTTACTTCTCAA---T-CTACA--TTATTT-AATAT-…	GCACTATTAAATGAATTCAAACCTTATTTATATTTAGTTACTTTCAAGTCCAACTTCCGCTAGCCTTTGATCGCTTCCGAGACATGTTGACATTGTAGCTCGCCCAATCTTTTATATTAGTTGCACCTTGATCTGTTTATAAACTTTTCTTAGAAAAATTTTAAACGACGGCATACAAACTAAAGTGAAGTCTTGGTGGTTGTCAATTACTTGGTAAGCTCCCCTGATTAGTTTTAATAGCCGCCATGACTTTTGAGTTAGGTTTACTTCTCAATCTCAAAAGAATAGTAGGGTCTCTAATCCTAGTTTTTATTCCTATTTTTTAAATAAGATCTGCATTTTACTGCAAACGCATATAATTTAATTATTGTTAATGGTTTGACCGCGGTTGCTGGCACC…	GCACTATTAAAATTCATTATTTATATTTTACTTTCAAGTCCAACTTCCTTTGATTTCCGAGACATACATTGTAGCTCGCCCAATCTTTATTAGTTGCACCTTGATCTGTTTATAAACTTTTCTAAAAATTTTAAACGACGGCATACAAACTAAAGAGTCTTGGTGGTTGTCAATTACTTGGTAAGCTCCCCTGATTAGTTTTAATAGCCGCCATGACTTTTGAGTTAGGTTTACTTCTCAATCTAAGAATAGTAGGGTCTCTAATCCTAGTTTTCCTATTTTTTAAATCATTTTACTGCAAATATAATTTAATTATTGTTAATGGTTTGACCGCGGTTGCTGGCACCATGTTAACCCTAACATACTAAATTTATAGTTATATAATTTTTAATTTGGACT…
Orcula gularis	ENN21_377	KM188510	GCACTGTTAAA-ATGTAATATTCAGTGCTTAATTATT--ATTTTAAGA---------------ATTACTTTCAAGTCCAACTTC-AGTTGACTTCTT-ATGTCT-ATATCCGATA-AAATTGTTGTTATTGTAGCTCGCCT--AATCTTTCACATTAGTTGCACCTTGATCTGTCTTGAG-TAAATAAAGGCT----ATAA--GA------AAAACTTTTCTTAAAAAAATTTCT--GACGACGGCATACAAACTTTT----AG-TGAAAGCGAAAAATTCTTGGTGGTTGTCAATTACTTGGTAAGCTCCCCTGATTAGTTTCAACAACCGCCATGACTTTTGAGTTTCT-TAATATC--TTTTACTCCTCAA--TT-CTACT--TTATAA-AATAT-…	GCACTGTTAAGTATATTCAGTGCTTAATTATATTTAATTACTTTCAAGTCCAACTTCAGTTGACTTCTTGTCATATCCGATAATTGTTGTTATTGTAGCTCGCCTAATCTTTCACATTAGTTGCACCTTGATCTGCTTAAAAACTTTTCTTAAAAAAATTTCTGACGACGGCATACAAACTGAAGCGAAATCTTGGTGGTTGTCAATTACTTGGTAAGCTCCCCTGATTAGTTTCAACAACCGCCATGACTTTTGAGTTAATTTTACTCCTCAATCTCAAAAGAATAATAGGGTCTCTAATCCTAGTTTTTAACCCTATTTTTAAAATAGGATTTGCATTTTACTGTAAGCGTATATTTTTTAATTATTGTTAAGGGTTTGACCGCGGTTGCTGGCACC…	GCACTGTTAAGATTCATTAATTATATTTTACTTTCAAGTCCAACTTCATCTTGTATCCGATAATTTTATTGTAGCTCGCCTAATCTTCATTAGTTGCACCTTGATCTGCTTAAAAACTTTTCTAAAAATTTCTGACGACGGCATACAAACTGAAGAATCTTGGTGGTTGTCAATTACTTGGTAAGCTCCCCTGATTAGTTTCAACAACCGCCATGACTTTTGAGTTAATTTTACTCCTCAATCTAAGAATAATAGGGTCTCTAATCCTAGTTTTCCTATTTTTAAAATCATTTTACTGTAAGTATTTTTTAATTATTGTTAAGGGTTTGACCGCGGTTGCTGGCACCGTGTTTACCTTAACATACTAAGTTTATATTTATATAGTTTTTAATTTAGACT…
Orcula gularis	ENN23_924	KM188511	GCACTGTTAAAAATGT-ATATTCAGTGCTTAATTATT--ATTTTAAGA---------------ATTACTTTCAAGTCCAACTTCAAGTTGACTTTT--ATGTCT-ATATCCGATA-AAATTGTTGTTATTGTAGCTCGCCT--AATCTTTCACATTAGTTGCACCTTGATCTGTCTTGAGGTAAATAAAGGG-----CTATAAAGA-----AAAACTTTTCTTAGAAAAATTTCT--GACGACGGCATACAAACTTTT----AG-TGAAAGAGAAAAATTCTTGGTGGTTGTCAATTACTTGGTAAGCTCCCCTGATTAGTTTCAACAACCGCCATGACTTTTGAGTTTCT-TAATATC--TTTTACTCCTCAA--TT-CTACT--TTATAA-AATAT-…	GCACTGTTAAGTATATTCAGTGCTTAATTATATTTAATTACTTTCAAGTCCAACTTCAGTTGACTTTTTGTCATATCCGATAATTGTTGTTATTGTAGCTCGCCTAATCTTTCACATTAGTTGCACCTTGATCTGCTTAAAAACTTTTCTTAGAAAAATTTCTGACGACGGCATACAAACTGAAGAGAAATCTTGGTGGTTGTCAATTACTTGGTAAGCTCCCCTGATTAGTTTCAACAACCGCCATGACTTTTGAGTTAATTTTACTCCTCAATCTCAAAAGAATAATAGGGTCTCTAATCCTAGTTTTTACCCCTATTTTAAAAATAGGATTTGCATTTTACTGTAAGCGTATATTTTTTAATTATTGTTAAAGGTTTGACCGCGGTTGCTGGCACC…	GCACTGTTAAGATTCATTAATTATATTTTACTTTCAAGTCCAACTTCATTTTGTATCCGATAATTTTATTGTAGCTCGCCTAATCTTCATTAGTTGCACCTTGATCTGCTTAAAAACTTTTCTAAAAATTTCTGACGACGGCATACAAACTGAAGAATCTTGGTGGTTGTCAATTACTTGGTAAGCTCCCCTGATTAGTTTCAACAACCGCCATGACTTTTGAGTTAATTTTACTCCTCAATCTAAGAATAATAGGGTCTCTAATCCTAGTTTTCCTATTTTAAAAATCATTTTACTGTAAGTATTTTTTAATTATTGTTAAAGGTTTGACCGCGGTTGCTGGCACCGTGTTTACCTTAACATACTAAGTTTATATTTATATAATTTTTAATTTAGACT…
Orcula gularis	ENN28_331	KM188512	GCACTATTAAA--AATAGAATTCAAACCTTATTTATT-AATTT-AACTTTTG-----------TTTACTTTCAAGTCCAACTTC-CGCTAGCCTTTT-AGATCT-GCCTCCGAGA-TTCATGTTGACATTGTAGCTCGCCC--AATCTTTTATATTAGTTGCACCTTGATCTG-TTTTAATAG-TTTCTTT---AAACTAAAAGGGA--GGAAAACTTTTCTTAGAAAAATTTTA--AACGACGGCATACAAACTTT----AAA-TAGAAGTGAAGAATTCTTGGTGGTTGTCAATTACTTGGTAAGCTCCCCTGATTAGTTTTAATAGCCGCCATGACTTTTGAGTTTCT-CAGGAGTG-TTTTACTTCTCAA---T-CTACA--TTATTT-AATAT-…	GCACTATTAAATGAATTCAAACCTTATTTATATTTATTTACTTTCAAGTCCAACTTCCGCTAGCCTTTGATCGCCTCCGAGACATGTTGACATTGTAGCTCGCCCAATCTTTTATATTAGTTGCACCTTGATCTGTTTATAAACTTTTCTTAGAAAAATTTTAAACGACGGCATACAAACTAGAGTGAAGTCTTGGTGGTTGTCAATTACTTGGTAAGCTCCCCTGATTAGTTTTAATAGCCGCCATGACTTTTGAGTTAGGTTTACTTCTCAATCTCAAAAGAATAGTAGGGTCTCTAATCCTAGTTTTTATTCCTATTTTTAAAATAAGATCTGCATTTTACTGCAAACGCAAATAATTAAATTATTGTTAATGGTTTGACCGCGGTTGCTGGCACC…	GCACTATTAAAATTCATTATTTATATTTTACTTTCAAGTCCAACTTCCTTTGATCTCCGAGACATACATTGTAGCTCGCCCAATCTTTATTAGTTGCACCTTGATCTGTTTATAAACTTTTCTAAAAATTTTAAACGACGGCATACAAACTAGAGAGTCTTGGTGGTTGTCAATTACTTGGTAAGCTCCCCTGATTAGTTTTAATAGCCGCCATGACTTTTGAGTTAGGTTTACTTCTCAATCTAAGAATAGTAGGGTCTCTAATCCTAGTTTTCCTATTTTTAAAATCATTTTACTGCAAAAATAATTAAATTATTGTTAATGGTTTGACCGCGGTTGCTGGCACCATGTTAACCCTACCATACTAAATTTATAGTTATATAATTTTTAATTTGGACT…
Orcula gularis	ENN30_1352	KM188513	GCACTATTAAA--AATAGAATTCAAACCTTATTTATT-AATTT-AACTTT-------------GTTACTTTCAAGTCCAACTTC-CGCTAGCCTTTT-AGATCT-GCCTCCGAGATTTCATGTTGACATTGTAGCTCGCCC--AATCTTTTATATTAGTTGCACCTTGATCTG-TTTTAATAG-TTTCTCT--AAAACTAAAAAGGAAATTAAAACTTTTCTTAGAAAAATTTTA--AACGACGGCATACAAACTTT----AAA-TAGAAGTGAAGAATTCTTGGTGGTTGTCAATTACTTGGTAAGCTCCCCTGATTAGTTTTAATAGCCGCCATGACTTTTGAGTTTCT-CAGGAGTG-TTTTACTTCTCAA---T-CTACA--TTATTT-AATAT-…	GCACTATTAAATGAATTCAAACCTTATTTATATTTAGTTACTTTCAAGTCCAACTTCCGCTAGCCTTTGATCGCCTCCGAGACATGTTGACATTGTAGCTCGCCCAATCTTTTATATTAGTTGCACCTTGATCTGTTTATAAACTTTTCTTAGAAAAATTTTAAACGACGGCATACAAACTAGAGTGAAGTCTTGGTGGTTGTCAATTACTTGGTAAGCTCCCCTGATTAGTTTTAATAGCCGCCATGACTTTTGAGTTAGGTTTACTTCTCAATCTCAAAAGAATAGTAGGGTCTCTAATCCTAGTTTTTATTCCTATTTTTAAAATAAGGTCTGCATTTTACTGCAAACGCATATAATTAAATTATTGTTAATGGTTTGACCGCGGTTGCTGGCACC…	GCACTATTAAAATTCATTATTTATATTTTACTTTCAAGTCCAACTTCCTTTGATCTCCGAGACATACATTGTAGCTCGCCCAATCTTTATTAGTTGCACCTTGATCTGTTTATAAACTTTTCTAAAAATTTTAAACGACGGCATACAAACTAGAGAGTCTTGGTGGTTGTCAATTACTTGGTAAGCTCCCCTGATTAGTTTTAATAGCCGCCATGACTTTTGAGTTAGGTTTACTTCTCAATCTAAGAATAGTAGGGTCTCTAATCCTAGTTTTCCTATTTTTAAAATCATTTTACTGCAAATATAATTAAATTATTGTTAATGGTTTGACCGCGGTTGCTGGCACCAGGTTAACCCTAATATACTAAATTTATAGTTATATAATTTTTAATTTGGACT…
Orcula gularis	ENN31_3104	KM188514	GCACTATTAAA--AATAGTATTCAAAACTTATTTATT-AATTTAAACTT--------------GTTACTTTCAAGTCCAACTTC-CGCTAGCCTTTTTAGATCTGGCCTCCGAGA-TTCCTGTTGATATTGTAGCTCGCCC-AAATCTTTTATATTAGTTGCACCTTGATCTGTTTTTAATAGGTTTCTTTT----ACTAGAAAGGT--TGAAAACTTTTCTTAGAAAAATTTTA--AACGACGGCATACAAACTTT----AAA-TAAAAGTGAAGAATTCTTGGTGGTTGTCAATTACTTGGTAAGCTCCCCTGATTAGTTTTAATAGCCGCCATGACTTTTGAGTTTCT-CAGGAGTG-TTTTACTTCTCAA---T-CTACA--TTATT--AATAT-…	GCACTATTAAATGTATTCAAAACTTATTTATATTTAGTTACTTTCAAGTCCAACTTCCGCTAGCCTTTGATCGCCTCCGAGACCTGTTGATATTGTAGCTCGCCCAATCTTTTATATTAGTTGCACCTTGATCTGTTTATAAACTTTTCTTAGAAAAATTTTAAACGACGGCATACAAACTAAAGTGAAGTCTTGGTGGTTGTCAATTACTTGGTAAGCTCCCCTGATTAGTTTTAATAGCCGCCATGACTTTTGAGTTAGGTTTACTTCTCAATCTCAAAAGAATAATAGGGTCTCTAATCCTAGTTTTTATTCCTATTTTCAAAATAAGATCTGCATTTCACTGCAAACGTATATTTTTAAATTATTGTTAATGGTTTGACCGCGGTTGCTGGCACC…	GCACTATTAAAATTCATTATTTATATTTTACTTTCAAGTCCAACTTCCTTTGATCTCCGAGACCTATATTGTAGCTCGCCCAATCTTTATTAGTTGCACCTTGATCTGTTTATAAACTTTTCTAAAAATTTTAAACGACGGCATACAAACTAAAGAGTCTTGGTGGTTGTCAATTACTTGGTAAGCTCCCCTGATTAGTTTTAATAGCCGCCATGACTTTTGAGTTAGGTTTACTTCTCAATCTAAGAATAATAGGGTCTCTAATCCTAGTTTTCCTATTTTCAAAATCATTTCACTGCAAATATTTTTAAATTATTGTTAATGGTTTGACCGCGGTTGCTGGCACCATGTTAACCCTAACATACTAAATTTATAGTTATATAATTTTTAATTTAGACT…
Orcula gularis	ENN4_885	KM188515	GCACTGTTAAAAATGT-ATATTCAGTGCTTAATTATT--ATTTTAAGA---------------ATTACTTTCAAGTCCAACTTCAAGTTGACTTTT--ATGTCT-ATATCCGATA-AAATTGTTGTTATTGTAGCTCGCCT--AATCTTTCACATTAGTTGCACCTTGATCTGTCTTGAGGTAAATAAAGGG-----CTATTAAGA-----AAAACTTTTCTTAGAAAAATTTCT--GACGACGGCATACAAACTTTT----AG-TGAAAGAGAAAAATTCTTGGTGGTTGTCAATTACTTGGTAAGCTCCCCTGATTAGTTTCAACAACCGCCATGACTTTTGAGTTTCT-TAATATC--TTTTACTCCTCAA--TT-CTACT--TTATAA-AATAT-…	GCACTGTTAAGTATATTCAGTGCTTAATTATATTTAATTACTTTCAAGTCCAACTTCAGTTGACTTTTTGTCATATCCGATAATTGTTGTTATTGTAGCTCGCCTAATCTTTCACATTAGTTGCACCTTGATCTGCTTAAAAACTTTTCTTAGAAAAATTTCTGACGACGGCATACAAACTGAAGAGAAATCTTGGTGGTTGTCAATTACTTGGTAAGCTCCCCTGATTAGTTTCAACAACCGCCATGACTTTTGAGTTAATTTTACTCCTCAATCTCAAAAGAATAATAGGGTCTCTAATCCTAGTTTTTACCCCTATTTTAAAAATAGGATTTGCATTTTACTGTTAGCGTATATTTTTTAATTATTGTTAAAGGTTTGACCGCGGTTGCTGGCACC…	GCACTGTTAAGATTCATTAATTATATTTTACTTTCAAGTCCAACTTCATTTTGTATCCGATAATTTTATTGTAGCTCGCCTAATCTTCATTAGTTGCACCTTGATCTGCTTAAAAACTTTTCTAAAAATTTCTGACGACGGCATACAAACTGAAGAATCTTGGTGGTTGTCAATTACTTGGTAAGCTCCCCTGATTAGTTTCAACAACCGCCATGACTTTTGAGTTAATTTTACTCCTCAATCTAAGAATAATAGGGTCTCTAATCCTAGTTTTCCTATTTTAAAAATCATTTTACTGTTAGTATTTTTTAATTATTGTTAAAGGTTTGACCGCGGTTGCTGGCACCGTGTTTACCTTAACATACTAAGTTTATATTTATATAATTTTTAATTTAGACT…
Orcula dolium	FOB1_858	KM188516	GCACTATTAA---TAAGCTATTCAGTTATTGATTTTT--ATTATGG-----------------CTTACTTTCAAGTCCAACTTC-AGCGATATTTTT-AAGTC--GCATGGGTGA--ATATTTAGTTACTGTAGCTCGCCTTAAATCTTTAGTATCAGCTGCACCTTGATCTGTCTTCTCGCCTCTCTT------AGGCAAAA--------AAAATTTTCCTTTGAAAAATTTAA--GACGACGGCATACAAACTTTTT---AA-CTTAAGAAGAATA-TCTTGGTGGTTATCAATTACTTGGTAAGCTCCCCTGATAAATCATAACAGCCGCCATGACTTTTGAGTTTA--TAGTAA---TTTTACTCCTCAA---T-CTAT-GGTCTTTTTCATT--…	GCACTATTAAAACTATTCAGTTATTGATTTTATTAGCTTACTTTCAAGTCCAACTTCAGCGATATTTTAGTCGCATGGGTGATATTTAGTTACTGTAGCTCGCCTAATCTTTAGTATCAGCTGCACCTTGATCTGCTTTCAAATTTTCCTTTGAAAAATTTAAGACGACGGCATACAAACTTTAGAAGAATCTTGGTGGTTATCAATTACTTGGTAAGCTCCCCTGATAAATCATAACAGCCGCCATGACTTTTGAGTTAGTTTTACTCCTCAATCTTCTAAGAATAATAGGGTATCTAATCCTAGTTTTTTACCTTATTTTGAAAATTTGATTAACATTTTACTATACACACATATATATTAATTATTATTAAAGGTTTGACCGCGGTTGCTGGCACC…	GCACTATTAAAATTCATTGATTTTATTTTACTTTCAAGTCCAACTTCATTTAGTATGGGTGATATTTACTGTAGCTCGCCTAATCTTTATCAGCTGCACCTTGATCTGCTTTCAAATTTTCCTAAAAATTTAAGACGACGGCATACAAACTTTAGAATCTTGGTGGTTATCAATTACTTGGTAAGCTCCCCTGATAAATCATAACAGCCGCCATGACTTTTGAGTTAGTTTTACTCCTCAATCTAAGAATAATAGGGTATCTAATCCTAGTTTTCTTATTTTGAAAATCATTTTACTATACATATATATTAATTATTATTAAAGGTTTGACCGCGGTTGCTGGCACCGTATTAACCTTAATATACTAAATATATATTGATATATTTTTTAATTTAGACT…
Orcula dolium	FOB3_370	KM188517	GCACTATTAA---TAAGCTATTCAGTTATTGATCTTT--ATTATGA-----------------CTTACTTTCAAGTCCAACTTC-AGCGATATTTTT-AAGTC--GCATGGGTGA--ATATTTAGTTACTGTAGCTCGCCTTAAATCTTTAGTATCAGCTGCACCTTGATCTGTCTTCTCGCCTCTCTT------AGGCAAAAA-------AAAATTTTTCTCTGAAAAATTTAA--GACGACGGCATACAAACTTTTT---AA-CTTAAGAAGAATA-TCTTGGTGGTTATCAATTACTTGGTAAGCTCCCCTGATAAATCATAACAGCCGCCATGACTTTTGAGTTTA--TAATAA---TTTTACTCCTCAA---T-CTAT-GATTTTTTTCATT--…	GCACTATTAAAACTATTCAGTTATTGATCTTATTAGCTTACTTTCAAGTCCAACTTCAGCGATATTTTAGTCGCATGGGTGATATTTAGTTACTGTAGCTCGCCTAATCTTTAGTATCAGCTGCACCTTGATCTGCTTTCAAATTTTTCTCTGAAAAATTTAAGACGACGGCATACAAACTTTAGAAGAATCTTGGTGGTTATCAATTACTTGGTAAGCTCCCCTGATAAATCATAACAGCCGCCATGACTTTTGAGTTAATTTTACTCCTCAATCTTCTAAGAATAATAGGGTATCTAATCCTAGTTTTTTACCTTATTTTGAAAATTTGATTAACATTTTACTATACACACATATATATTAATTATTATTAAAGGTTTGACCGCGGTTGCTGGCACC…	GCACTATTAAAATTCATTGATCTTATTTTACTTTCAAGTCCAACTTCATTTAGTATGGGTGATATTTACTGTAGCTCGCCTAATCTTTATCAGCTGCACCTTGATCTGCTTTCAAATTTTTCTAAAAATTTAAGACGACGGCATACAAACTTTAGAATCTTGGTGGTTATCAATTACTTGGTAAGCTCCCCTGATAAATCATAACAGCCGCCATGACTTTTGAGTTAATTTTACTCCTCAATCTAAGAATAATAGGGTATCTAATCCTAGTTTTCTTATTTTGAAAATCATTTTACTATACATATATATTAATTATTATTAAAGGTTTGACCGCGGTTGCTGGCACCGTATTAACCTTAATATACTAAATATATATTGATATATTTTTTAATTTAGACT…
Orcula dolium	GAI1_1131	KM188518	GCACTATTAA---TAAGCTATTCAGTTATTGATTTTT--ATTATGA-----------------CTTACTTTCAAGTCCAACTTC-AGCGATATTTTT-AAGTC--GCATGGGTGA--ATATTTAGTTACTGTAGCTCGCCTTAAATCTCTAGTATCAGCTGCACCTTGATCTGTCTTCTCGCCTCTCTT------AGGCAAAAA-------AAAATTTTTCTCTGAAAAATTTAA--GACGACGGCATACAAACTTTTT---AA-CTTAAGAAGAATA-TCTTGGTGGTTATCAATTACTTGGTAAGCTCCCCTGATAAATCATAACAGCCGCCATGACTTTTGAGTTTA--TAATAA---TTTTACTCCTCAA---T-CTAT-GGTCTTTTTCATT--…	GCACTATTAAAACTATTCAGTTATTGATTTTATTAGCTTACTTTCAAGTCCAACTTCAGCGATATTTTAGTCGCATGGGTGATATTTAGTTACTGTAGCTCGCCTAATCTCTAGTATCAGCTGCACCTTGATCTGCTTTCAAATTTTTCTCTGAAAAATTTAAGACGACGGCATACAAACTTTAGAAGAATCTTGGTGGTTATCAATTACTTGGTAAGCTCCCCTGATAAATCATAACAGCCGCCATGACTTTTGAGTTAATTTTACTCCTCAATCTTCTAAGAATAATAGGGTATCTAATCCTAGTTTTTTACCTTATTTTGAAAATTTGATTAACATTTTACTATACACACATATATATTAATTATTATTAAAGGTTTGACCGCGGTTGCTGGCACC…	GCACTATTAAAATTCATTGATTTTATTTTACTTTCAAGTCCAACTTCATTTAGTATGGGTGATATTTACTGTAGCTCGCCTAATCTCTATCAGCTGCACCTTGATCTGCTTTCAAATTTTTCTAAAAATTTAAGACGACGGCATACAAACTTTAGAATCTTGGTGGTTATCAATTACTTGGTAAGCTCCCCTGATAAATCATAACAGCCGCCATGACTTTTGAGTTAATTTTACTCCTCAATCTAAGAATAATAGGGTATCTAATCCTAGTTTTCTTATTTTGAAAATCATTTTACTATACATATATATTAATTATTATTAAAGGTTTGACCGCGGTTGCTGGCACCGTATTAACCTTAATATACTAAATATATATTGATATATTTTTTAATTTAGACT…
Orcula dolium	GAI4_640	KM188519	ACACTATTAA---TAAGCTATTCAGTTATTAATTTTT--GTTGAGA-----------------CTTACTTTCAAGTCCAACTTC-AGCGATATTTT-AATGTC--GCATGGGTAA--ATATTCAGTTACTGTAGCTCGCCTTAAATCTTTAGTATCAGCTGCACCTTGATCTGTCTTCTTACCTTTCTT------AAGTATA---------AAAATTTTTCTCTGAAAAATTTAA--GACGACGGCATACAAACTTTTT---AA-CTTAAGAAGAGTA-TCTTGGTGGTTATCAATTATTTGGTAAGCTCCCCTGATAATTTATAACAGCCGCCATGACTTTTGAGTTTA--TAATAA---TTTTACTCCTCAA---T-CTAT-GATCTTTT-CATT--…	ACACTATTAAAACTATTCAGTTATTAATTTTGTTGGCTTACTTTCAAGTCCAACTTCAGCGATATTTTTGTCGCATGGGTAATATTCAGTTACTGTAGCTCGCCTAATCTTTAGTATCAGCTGCACCTTGATCTGCTTTCAAATTTTTCTCTGAAAAATTTAAGACGACGGCATACAAACTTTAGAAGAGTCTTGGTGGTTATCAATTATTTGGTAAGCTCCCCTGATAATTTATAACAGCCGCCATGACTTTTGAGTTAATTTTACTCCTCAATCTTCTAAGAATAATAGGGTATCTAATCCTAGTTTTTTACCTTATTTTGAAAATTGGATTAACATTTTACTATACACACATAAATATTAATTATTATTAAAGGTCTGACCGCGGTTGCTGGCACC…	ACACTATTAAAATTCATTAATTTTGTTTTACTTTCAAGTCCAACTTCATTTTGTATGGGTAATATTTACTGTAGCTCGCCTAATCTTTATCAGCTGCACCTTGATCTGCTTTCAAATTTTTCTAAAAATTTAAGACGACGGCATACAAACTTTAGAGTCTTGGTGGTTATCAATTATTTGGTAAGCTCCCCTGATAATTTATAACAGCCGCCATGACTTTTGAGTTAATTTTACTCCTCAATCTAAGAATAATAGGGTATCTAATCCTAGTTTTCTTATTTTGAAAATCATTTTACTATACATAAATATTAATTATTATTAAAGGTCTGACCGCGGTTGCTGGCACCATATTAACCTTAATATACTAAATATATATTGATATATTTTTTAATTTAGACT…
Orcula sp	GJA1_1393	KM188520	ACACTTATAAA--AAGTAAATTCATATTTTAAATCTA--ATTTAT-TTAAT------------ATTACTTTTAAGTCCAACTTT-ATAAATATTATA-TAACAGATAATTCGTAA--ATAAATTATTATTGTAGCTCGCCC--CAACTTAACTATGGGCTGCACCTGGATCTGTCTATTAATTATAAATAAT------AAAT---------AAAATACTCTAAGAGAATATTTAA--GACGACGGCATACAAACT--GT-TAAG-CTA-AGTACATTATTCTTGGTGGTTATCATTTACTAGGTAAGCTCCCCTAATGAGTTTTATAAGCCGCCATTATTTTTGAGTTT---ATATA----AAATACTCCTCAAAGAT-CTAAAA--------AGTATT…	ACACTTATAAAGAAATTCATATTTTAAATCTATTTTATTACTTTTAAGTCCAACTTTATAAATATTATAACATAATTCGTAATAAATTATTATTGTAGCTCGCCCCAACTTAACTATGGGCTGCACCTGGATCTGCTATAAAATACTCTAAGAGAATATTTAAGACGACGGCATACAAACTTAAGTACATTCTTGGTGGTTATCATTTACTAGGTAAGCTCCCCTAATGAGTTTTATAAGCCGCCATTATTTTTGAGTTTATAATACTCCTCAATCTAAAATGAATAGTAGGGTATCTAATCCTAGTTTTCTTCATAATTTTGACAGTACTAGTTATATTTTACCATAGAGCTCTAAATATTATTTATTATTAAGAGTATGACCGCGGTTGCTGGCACA…	ACACTTATAAAATTCATTAAATCTATTTTACTTTTAAGTCCAACTTTATATAACATTCGTAATAATTATTGTAGCTCGCCCCAACTTTATGGGCTGCACCTGGATCTGCTATAAAATACTCTAGAATATTTAAGACGACGGCATACAAACTTAAGATTCTTGGTGGTTATCATTTACTAGGTAAGCTCCCCTAATGAGTTTTATAAGCCGCCATTATTTTTGAGTTTATAATACTCCTCAATCTATGAATAGTAGGGTATCTAATCCTAGTTTTATAATTTTGACAGTTATTTTACCATAGATAAATATTATTTATTATTAAGAGTATGACCGCGGTTGCTGGCACAATATTAACCATAGTAGGCTATATTTACATTTATGTAATATATAATATTAACT…
Orcula sp	GJA1_1394	KM188521	ACACTTATAAA--AAGTAAATTCATATTTTAAATCTA--ATTTAT-TTAAT------------ATTACTTTTAAGTCCAACTTT-ATAAATATTATA-TAACAGATAATTCGTAA--ATAAATTATTATTGTAGCTCGCCC--CAACTTAACTATGGGCTGCACCTGGATCTGTCTATTAATTATAAATAAT------AAAT---------AAAATACTCTAAGAGAATATTTAA--GACGACGGCATACAAACT--GT-TAAG-CTA-AGTACATTATTCTTGGTGGTTATCATTTACTAGGTAAGCTCCCCTAATGAGTTTTATAAGCCGCCATTATTTTTGAGTTT---ATATA----AAATACTCCTCAAAGAT-CTAAAA--------AGTATT…	ACACTTATAAAGAAATTCATATTTTAAATCTATTTTATTACTTTTAAGTCCAACTTTATAAATATTATAACATAATTCGTAATAAATTATTATTGTAGCTCGCCCCAACTTAACTATGGGCTGCACCTGGATCTGCTATAAAATACTCTAAGAGAATATTTAAGACGACGGCATACAAACTTAAGTACATTCTTGGTGGTTATCATTTACTAGGTAAGCTCCCCTAATGAGTTTTATAAGCCGCCATTATTTTTGAGTTTATAATACTCCTCAATCTAAAATGAATAGTAGGGTATCTAATCCTAGTTTTCTTCATAATTTTGACAGTACTAGTTATATTTTACCATAGAGCTCTAAATATTATTTATTATTAAGAGTATGACCGCGGTTGCTGGCACA…	ACACTTATAAAATTCATTAAATCTATTTTACTTTTAAGTCCAACTTTATATAACATTCGTAATAATTATTGTAGCTCGCCCCAACTTTATGGGCTGCACCTGGATCTGCTATAAAATACTCTAGAATATTTAAGACGACGGCATACAAACTTAAGATTCTTGGTGGTTATCATTTACTAGGTAAGCTCCCCTAATGAGTTTTATAAGCCGCCATTATTTTTGAGTTTATAATACTCCTCAATCTATGAATAGTAGGGTATCTAATCCTAGTTTTATAATTTTGACAGTTATTTTACCATAGATAAATATTATTTATTATTAAGAGTATGACCGCGGTTGCTGGCACAATATTAACCATAGTAGGCTATATTTACATTTATGTAATATATAATATTAACT…
Orcula dolium	GLA1_5934	KM188522	GCACTATTAA---TAAATAATTCAGTTATTAATTTTT--ATTATGA-----------------CTTACTTTCAAGTCCAACTTC-AGCGATAATTTTAAAGTC--GCATGGGTGA--AAATTCAGTTACTGTAGCTCGCCTTAAATCTTTAATATTAGCTGCACCTTGATCTGTCTTCCTACCTCCCTT------AAGTAAA---------AAAATTTTTCTCTGAAAAATTTAA--GACGACGGCATACAAACTTTTT---AA-CTTAAGAAGAATA-TCTTGGTGGTTATCAATTACTTGGTAAGCTCCCCTGATAAATCATAACAGCCGCCATGACTTTTGAGTTTA--TAATAA---TTTTACTCCTCAA---T-CTATTGATTCTTT-CATT--…	GCACTATTAAAATAATTCAGTTATTAATTTTATTAGCTTACTTTCAAGTCCAACTTCAGCGATAATTTAGTCGCATGGGTGAAATTCAGTTACTGTAGCTCGCCTAATCTTTAATATTAGCTGCACCTTGATCTGCTTCCAAATTTTTCTCTGAAAAATTTAAGACGACGGCATACAAACTTTAGAAGAATCTTGGTGGTTATCAATTACTTGGTAAGCTCCCCTGATAAATCATAACAGCCGCCATGACTTTTGAGTTAATTTTACTCCTCAATCTTCTAAGAATAATAGGGTATCTAATCCTAGTTTTTTACCTTATTTTGGAAATTGGATTAACATTTTACTATACACACATAAATATTAATTATTATTAAAGGTTTGACCGCGGTTGCTGGCACC…	GCACTATTAAAATTCATTAATTTTATTTTACTTTCAAGTCCAACTTCATTTAGTATGGGTGAAATTTACTGTAGCTCGCCTAATCTTTATTAGCTGCACCTTGATCTGCTTCCAAATTTTTCTAAAAATTTAAGACGACGGCATACAAACTTTAGAATCTTGGTGGTTATCAATTACTTGGTAAGCTCCCCTGATAAATCATAACAGCCGCCATGACTTTTGAGTTAATTTTACTCCTCAATCTAAGAATAATAGGGTATCTAATCCTAGTTTTCTTATTTTGGAAATCATTTTACTATACATAAATATTAATTATTATTAAAGGTTTGACCGCGGTTGCTGGCACCATATTAACCTTAATACACTAAATATATATTGATATATTTTTTAATTTAGACT…
Orcula dolium	GUT1_3042	KM188523	GCACTATTAA---TAAGCTATTCAGTTATTAATTTTT--GTTGTGA-----------------CTTACTTTCAAGTCCAACTTC-AGCGATATTTTTAATGTC--GCATGGGTAA--ATATTCAGTTACTGTAGCTCGCCTTAGATCTCTAGTATCAGCTGCACCTTGATCTGTCTTCTTACCTCTCTC------AAGTAAA---------AAAATTTTTCTCTGAAAAATTTAA--GACGACGGCATACAAACTTTTT---AA-CTTAAGAAGAATA-TCTTGGTGGTTATCAATTATTTGGTAAGCTCCCCTGATAAATCATAACAGCCGCCATGACTTTTGAGTTTA--TAATAA---TTTTACTCCTCAA---T-CTAT-GATCCTTT-CATT--…	GCACTATTAAAACTATTCAGTTATTAATTTTGTTGGCTTACTTTCAAGTCCAACTTCAGCGATATTTTTGTCGCATGGGTAATATTCAGTTACTGTAGCTCGCCTGATCTCTAGTATCAGCTGCACCTTGATCTGCTTTCAAATTTTTCTCTGAAAAATTTAAGACGACGGCATACAAACTTTAGAAGAATCTTGGTGGTTATCAATTATTTGGTAAGCTCCCCTGATAAATCATAACAGCCGCCATGACTTTTGAGTTAATTTTACTCCTCAATCTTCTAAGAATAATAGGGTATCTAATCCTAGTTTTTTACCTTATTTTGAAAATTGGATTAACATTTTACTATACACACATAAATATTAATTATTATTAAAGGTCTGACCGCGGTTGCTGGCACC…	GCACTATTAAAATTCATTAATTTTGTTTTACTTTCAAGTCCAACTTCATTTTGTATGGGTAATATTTACTGTAGCTCGCCTGATCTCTATCAGCTGCACCTTGATCTGCTTTCAAATTTTTCTAAAAATTTAAGACGACGGCATACAAACTTTAGAATCTTGGTGGTTATCAATTATTTGGTAAGCTCCCCTGATAAATCATAACAGCCGCCATGACTTTTGAGTTAATTTTACTCCTCAATCTAAGAATAATAGGGTATCTAATCCTAGTTTTCTTATTTTGAAAATCATTTTACTATACATAAATATTAATTATTATTAAAGGTCTGACCGCGGTTGCTGGCACCATATTAACCCTAATATACTAAATATATATTGATATATTTTTTAATTTAGACT…
Orcula austriaca	GUT2_3070	KM188524	GCACTGTTAAA-ATGT-ATATTCAGTGCTTAATTATT--ATTTTG-GA---------------ATTACTTTCAAGTCCAACTTC-AGTTGACTTTTT-ATGTCT-ATATCCGATA--TTATATTGTTATTGTAGCTCGCCT--AATCTTTCACATTAGTTGCACCTTGATCTGTCTT-AAATAAATTA-TGCT----ATAA--GG------AAAATTTTTCTTAGAAAAATTTCT--GACGACGGCATACAAACTTTT----AG-TGAAAGAGAAAAATTCTTGGTGGTTGTCAATTACTTGGTAAGCTCCCCTGATTAGTTTTAACAACCGCCATGACTTTTGAGTTTCT-TAATATC--TTTTACTCCTCAA---T-CTACT-TTTATTA-AATAT-…	GCACTGTTAAGTATATTCAGTGCTTAATTATATTTGATTACTTTCAAGTCCAACTTCAGTTGACTTTTTGTCATATCCGATATATATTGTTATTGTAGCTCGCCTAATCTTTCACATTAGTTGCACCTTGATCTGCTTATAAATTTTTCTTAGAAAAATTTCTGACGACGGCATACAAACTGAAGAGAAATCTTGGTGGTTGTCAATTACTTGGTAAGCTCCCCTGATTAGTTTTAACAACCGCCATGACTTTTGAGTTAATTTTACTCCTCAATCTCAAAAGAATAATAGGGTCTCTAATCCTAGTTTTTTAACTTATTTCAAAAATAGGATTTGCATTTCACTGTAAACGTATATTATTTAATTATTGTTAAAGGTTTGACCGCGGTTGCTGGCACC…	GCACTGTTAAGATTCATTAATTATATTTTACTTTCAAGTCCAACTTCATTTTGTATCCGATATATTTATTGTAGCTCGCCTAATCTTCATTAGTTGCACCTTGATCTGCTTATAAATTTTTCTAAAAATTTCTGACGACGGCATACAAACTGAAGAATCTTGGTGGTTGTCAATTACTTGGTAAGCTCCCCTGATTAGTTTTAACAACCGCCATGACTTTTGAGTTAATTTTACTCCTCAATCTAAGAATAATAGGGTCTCTAATCCTAGTTTTCTTATTTCAAAAATCATTTCACTGTAAATATTATTTAATTATTGTTAAAGGTTTGACCGCGGTTGCTGGCACCGTGTTTACCTTAACATACTAAATTTATATTTATATAATTTTTAATTTAGACT…
Orcula austriaca	GUT5_5476	KM188525	GCACTGTTAAA-ATGT-ATATTCAGTGCTTAATTATT--ATTTTG-GA---------------ATTACTTTCAAGTCCAACTTC-AGTTGACTTTTT-GTGTCT-ATATCCGATA--TTATATTGTTATTGTAGCTCGCCT--AATCTTTCACATTAGTTGCACCTTGATCTGTCTT-AAATAAATTA-TGCT----ATAA--GG------AAAATTTTTCTTAGAAAAATTTCT--GACGACGGCATACAAACTTTT----AG-TGAAAGAGAAAAATTCTTGGTGGTTGTCAATTACTTGGTAAGCTCCCCTGATTAGTTTTAACAACCGCCATGACTTTTGAGTTTAT-TAATA----TTTTACTCCTCAA---T-CTACT-TTTATTA-AATATA…	GCACTGTTAAGTATATTCAGTGCTTAATTATATTTGATTACTTTCAAGTCCAACTTCAGTTGACTTTTTGTCATATCCGATATATATTGTTATTGTAGCTCGCCTAATCTTTCACATTAGTTGCACCTTGATCTGCTTATAAATTTTTCTTAGAAAAATTTCTGACGACGGCATACAAACTGAAGAGAAATCTTGGTGGTTGTCAATTACTTGGTAAGCTCCCCTGATTAGTTTTAACAACCGCCATGACTTTTGAGTTAATTTTACTCCTCAATCTCAAAAGAATAATAGGGTCTCTAATCCTAGTTTTTTAACTTATTTTAAAAATAGGATTTGCATTTCACTGTAAACGTATATTATTTAATTATTGTTAAAGGTTTGACCGCGGTTGCTGGCACC…	GCACTGTTAAGATTCATTAATTATATTTTACTTTCAAGTCCAACTTCATTTTGTATCCGATATATTTATTGTAGCTCGCCTAATCTTCATTAGTTGCACCTTGATCTGCTTATAAATTTTTCTAAAAATTTCTGACGACGGCATACAAACTGAAGAATCTTGGTGGTTGTCAATTACTTGGTAAGCTCCCCTGATTAGTTTTAACAACCGCCATGACTTTTGAGTTAATTTTACTCCTCAATCTAAGAATAATAGGGTCTCTAATCCTAGTTTTCTTATTTTAAAAATCATTTCACTGTAAATATTATTTAATTATTGTTAAAGGTTTGACCGCGGTTGCTGGCACCGTGTTTACCTTAACATACTAAATTTATATTTATATAATTTTTAATTTAGACT…
Orcula austriaca	GUT6_2939	KM188526	GCACTGTTAAA-ATGT-ATATTCAGTGCTTAATTATT--ATTTTG-GA---------------ATTACTTTCAAGTCCAACTTC-AGTTGACTTTTT-GTGTCT-ATATCCGATA--TTATATTGTTATTGTAGCTCGCCT--AATCTTTCACATTAGTTGCACCTTGATCTGTCTT-AAATAAATTA-TGCT----ATAA--GG------AAAATTTTTCTTAGAAAAATTTCT--GACGACGGCATACAAACTTTT----AG-TGAAAGAGAAAAATTCTTGGTGGTTGTCAATTACTTGGTAAGCTCCCCTGATTAGTTTTAACAACCGCCATGACTTTTGAGTTTAT-TAATA----TTTTACTCCTCAA---T-CTACT-TTTATTA-AATATA…	GCACTGTTAAGTATATTCAGTGCTTAATTATATTTGATTACTTTCAAGTCCAACTTCAGTTGACTTTTTGTCATATCCGATATATATTGTTATTGTAGCTCGCCTAATCTTTCACATTAGTTGCACCTTGATCTGCTTATAAATTTTTCTTAGAAAAATTTCTGACGACGGCATACAAACTGAAGAGAAATCTTGGTGGTTGTCAATTACTTGGTAAGCTCCCCTGATTAGTTTTAACAACCGCCATGACTTTTGAGTTAATTTTACTCCTCAATCTCAAAAGAATAATAGGGTCTCTAATCCTAGTTTTTTAACTTATTTTAAAAATAGGATTTGCATTTCACTGTAAACGTATATTATTTAATTATTGTTAAAGGTTTGACCGCGGTTGCTGGCACC…	GCACTGTTAAGATTCATTAATTATATTTTACTTTCAAGTCCAACTTCATTTTGTATCCGATATATTTATTGTAGCTCGCCTAATCTTCATTAGTTGCACCTTGATCTGCTTATAAATTTTTCTAAAAATTTCTGACGACGGCATACAAACTGAAGAATCTTGGTGGTTGTCAATTACTTGGTAAGCTCCCCTGATTAGTTTTAACAACCGCCATGACTTTTGAGTTAATTTTACTCCTCAATCTAAGAATAATAGGGTCTCTAATCCTAGTTTTCTTATTTTAAAAATCATTTCACTGTAAATATTATTTAATTATTGTTAAAGGTTTGACCGCGGTTGCTGGCACCGTGTTTACCTTAACATACTAAATTTATATTTATATAATTTTTAATTTAGACT…
Orcula dolium	JUL4_1363	KM188527	ACACTATTAA---TAAGCTATTCAGTTATTAATTTTT--GTTGAGA-----------------CTTACTTTCAAGTCCAACTTC-AGCGATATTTT-AATGTC--GCATGGGTAA--ATATTCAGTTACTGTAGCTCGCCTTAAATCTTTAGTATCAGCTGCACCTTGATCTGTCTTCCTACCTTTCTT------AAGTATA---------AAAATTTTTCTCTGAAAAATTTAA--GACGACGGCATACAAACTTTTT---AA-CTTAAGAAGAGTA-TCTTGGTGGTTATCAATTATTTGGTAAGCTCCCCTGATAATTTATAACAGCCGCCATGACTTTTGAGTTTA--TAATAA---TTTTACTCCTCAA---T-CTAT-GATCTTTT-CATT--…	ACACTATTAAAACTATTCAGTTATTAATTTTGTTGGCTTACTTTCAAGTCCAACTTCAGCGATATTTTTGTCGCATGGGTAATATTCAGTTACTGTAGCTCGCCTAATCTTTAGTATCAGCTGCACCTTGATCTGCTTCCAAATTTTTCTCTGAAAAATTTAAGACGACGGCATACAAACTTTAGAAGAGTCTTGGTGGTTATCAATTATTTGGTAAGCTCCCCTGATAATTTATAACAGCCGCCATGACTTTTGAGTTAATTTTACTCCTCAATCTTCTAAGAATAATAGGGTATCTAATCCTAGTTTTTTACCTTATTTTGAAAATTGGATTAACATTTTACTATACACACATAAGTATTAATTATTATTAAAGGTCTGACCGCGGTTGCTGGCACC…	ACACTATTAAAATTCATTAATTTTGTTTTACTTTCAAGTCCAACTTCATTTTGTATGGGTAATATTTACTGTAGCTCGCCTAATCTTTATCAGCTGCACCTTGATCTGCTTCCAAATTTTTCTAAAAATTTAAGACGACGGCATACAAACTTTAGAGTCTTGGTGGTTATCAATTATTTGGTAAGCTCCCCTGATAATTTATAACAGCCGCCATGACTTTTGAGTTAATTTTACTCCTCAATCTAAGAATAATAGGGTATCTAATCCTAGTTTTCTTATTTTGAAAATCATTTTACTATACATAAGTATTAATTATTATTAAAGGTCTGACCGCGGTTGCTGGCACCATATTAACCTTAATATACTAAATATATATTGATATATTTTTTAATTTAGACT…
Orcula restituta	JUL6_3474	KM188528	ACACTGTTAAA--TATGGTATTCAAATATTAATTGTT--ATTTTT-GT---------------TTTACTTTTAAGTCCAACTTC-ATCTAACTTTTT--AGTTATTTATTCGATA-AGTAGGCAACTATTGTAGCTCGCCT--AAACATTAGTATTAGTTGCACCTTGATCTGTCTTTAAAAATCTATATTT------GGATA--------CAAATTTTTCTTAAAAAAATTTTT--GACGACGGCATACAAACTTTT---AA--CTAAAGAAATGATTTCTTGATGGTTGTCAATTACTTGGTAAGCTCCCCTAATGGTTTTTAACAGCCGCCATGACTTTTGAGTTTCT-TAACAG---GTTTACTCCTCAA--AT-CTACT--TTATTT-ATTAT-…	ACACTGTTAAATGTATTCAAATATTAATTGTATTTTTTTACTTTTAAGTCCAACTTCATCTAACTTTTAGTTTTATTCGATATAGGCAACTATTGTAGCTCGCCTAAACATTAGTATTAGTTGCACCTTGATCTGCTTAAAAATTTTTCTTAAAAAAATTTTTGACGACGGCATACAAACTTAAGAAATGTCTTGATGGTTGTCAATTACTTGGTAAGCTCCCCTAATGGTTTTTAACAGCCGCCATGACTTTTGAGTTAACTTTACTCCTCAATCTCAAAAGAATAGTAGGGTATCTAATCCTAGTTTTTTAACCTATTTACTAAATATTTACTACATTTCACTGTACGCGAAAATAATCTGATTATTATTAATGGTTTGACCGCGGTTGCTGGCACC…	ACACTGTTAAAATTCATTAATTGTATTTTACTTTTAAGTCCAACTTCATTTAGTATTCGATATAGCTATTGTAGCTCGCCTAAACATTATTAGTTGCACCTTGATCTGCTTAAAAATTTTTCTAAAAATTTTTGACGACGGCATACAAACTTAAGTGTCTTGATGGTTGTCAATTACTTGGTAAGCTCCCCTAATGGTTTTTAACAGCCGCCATGACTTTTGAGTTAACTTTACTCCTCAATCTAAGAATAGTAGGGTATCTAATCCTAGTTTTCCTATTTACTAAATCATTTCACTGTACGAATAATCTGATTATTATTAATGGTTTGACCGCGGTTGCTGGCACCGTATTAACCTTAACATACTAAATTTATATTTTTATAATATTTAATTTGGACT…
Orcula dolium	KAI4_1981	KM188529	GCACTATTAA---TAAGCTATTCAGTTATTGATTTTT--ATTATGA-----------------CTTACTTTCAAGTCCAACTTC-AGCGATATTTTT-AAGTC--GCATGGGTGA--ATATTTAGTTACTGTAGCTCGCCTTAAATCTCTAGTATCAGCTGCACCTTGATCTGTCTTCTCGCCTCTCTT------AGGCAAAAA-------AAAATTTTTCTCTGAAAAATTTAA--GACGACGGCATACAAACTTTTT---AA-CTTAAGAAGAATA-TCTTGGTGGTTATCAATTACTTGGTAAGCTCCCCTGATAAATCATAACAGCCGCCATGACTTTTGAGTTTA--TAATAA---TTTTACTCCTCAA---T-CTAT-GGTCTTTTTCATT--…	GCACTATTAAAACTATTCAGTTATTGATTTTATTAGCTTACTTTCAAGTCCAACTTCAGCGATATTTTAGTCGCATGGGTGATATTTAGTTACTGTAGCTCGCCTAATCTCTAGTATCAGCTGCACCTTGATCTGCTTTCAAATTTTTCTCTGAAAAATTTAAGACGACGGCATACAAACTTTAGAAGAATCTTGGTGGTTATCAATTACTTGGTAAGCTCCCCTGATAAATCATAACAGCCGCCATGACTTTTGAGTTAATTTTACTCCTCAATCTTCTAAGAATAATAGGGTATCTAATCCTAGTTTTTTACCTTATTTTGAAAATTTGATTAACATTTTACTATACACACATATATATTAATTATTATTAAAGGTTTGACCGCGGTTGCTGGCACC…	GCACTATTAAAATTCATTGATTTTATTTTACTTTCAAGTCCAACTTCATTTAGTATGGGTGATATTTACTGTAGCTCGCCTAATCTCTATCAGCTGCACCTTGATCTGCTTTCAAATTTTTCTAAAAATTTAAGACGACGGCATACAAACTTTAGAATCTTGGTGGTTATCAATTACTTGGTAAGCTCCCCTGATAAATCATAACAGCCGCCATGACTTTTGAGTTAATTTTACTCCTCAATCTAAGAATAATAGGGTATCTAATCCTAGTTTTCTTATTTTGAAAATCATTTTACTATACATATATATTAATTATTATTAAAGGTTTGACCGCGGTTGCTGGCACCGTATTAACCTTAATATACTAAATATATATTGATATATTTTTTAATTTAGACT…
Orcula dolium	KWL1_615	KM188530	GCACTATTAA---TAAGCTATTCAGTTATTGATTTTT--ATTATGA-----------------CTTACTTTCAAGTCCAACTTC-AGCGATATTTTT-AAGTC--GCATGGGTGA--ATATTTAGTTACTGTAGCTCGCCTTAAATCTCTAGTATCAGCTGCACCTTGATCTGTCTTCTCGCCTCTCTT------AGGCAAAAA-------AAAATTTTTCTCTGAAAAATTTAA--GACGACGGCATACAAACTTTTT---AA-CTTAAGAAGAATA-TCTTGGTGGTTATCAATTACTTGGTAAGCTCCCCTGATAAATCATAACAGCCGCCATGACTTTTGAGTTTA--TAATAA---TTTTACTCCTCAA---T-CTAT-GGTCTTTTTCATT--…	GCACTATTAAAACTATTCAGTTATTGATTTTATTAGCTTACTTTCAAGTCCAACTTCAGCGATATTTTAGTCGCATGGGTGATATTTAGTTACTGTAGCTCGCCTAATCTCTAGTATCAGCTGCACCTTGATCTGCTTTCAAATTTTTCTCTGAAAAATTTAAGACGACGGCATACAAACTTTAGAAGAATCTTGGTGGTTATCAATTACTTGGTAAGCTCCCCTGATAAATCATAACAGCCGCCATGACTTTTGAGTTAATTTTACTCCTCAATCTTCTAAGAATAATAGGGTATCTAATCCTAGTTTTTTACCTTATTTTGAAAATTTGATTAACATTTTACTATACACACATATATATTAATTATTATTAAAGGTTTGACCGCGGTTGCTGGCACC…	GCACTATTAAAATTCATTGATTTTATTTTACTTTCAAGTCCAACTTCATTTAGTATGGGTGATATTTACTGTAGCTCGCCTAATCTCTATCAGCTGCACCTTGATCTGCTTTCAAATTTTTCTAAAAATTTAAGACGACGGCATACAAACTTTAGAATCTTGGTGGTTATCAATTACTTGGTAAGCTCCCCTGATAAATCATAACAGCCGCCATGACTTTTGAGTTAATTTTACTCCTCAATCTAAGAATAATAGGGTATCTAATCCTAGTTTTCTTATTTTGAAAATCATTTTACTATACATATATATTAATTATTATTAAAGGTTTGACCGCGGTTGCTGGCACCGTATTAACCTTAATATACTAAATATATATTGATATATTTTTTAATTTAGACT…
Orcula tolminensis	KWN11_3892	KM188532	GCACTGTTAAA-ATGT-ATATTCAGTGCTTAATTATT--ATTTTG-TA---------------ATTACTTTCAAGTCCAACTTC-AGTTGACTTTTT-ATGTCT-GTATCCGATA--AAATATTGTTATTGTAGCTCGCCT--AATCTCTCACATTAGTTGCACCTTGATCTGTCTTTGAGTAAATTCCTGC------TAAT-AG------GAAACTTTTCTTAGAAAAATTTCT--GACGACGGCATACAAACTTTT----AG-TGAAAGAGAAAAATTCTTGGTGGTTATCAATTATTTGGTAAGCTCCCCTGATAAGTTTTAACAACCGCCATGACTTTTGAGTTTC--TAAAATC--TTTTACTCCTCAA---TCATACT--TTAT---AATAT-…	GCACTGTTAAGTATATTCAGTGCTTAATTATATTTGATTACTTTCAAGTCCAACTTCAGTTGACTTTTTGTCGTATCCGATAAATATTGTTATTGTAGCTCGCCTAATCTCTCACATTAGTTGCACCTTGATCTGCTTGTAAACTTTTCTTAGAAAAATTTCTGACGACGGCATACAAACTGAAGAGAAATCTTGGTGGTTATCAATTATTTGGTAAGCTCCCCTGATAAGTTTTAACAACCGCCATGACTTTTGAGTTAAATTTACTCCTCAATATCAAAAGAATAATAGGGTCTCTAATCCTAGTTTATAACCCTATTTACAAAATAGGACTTGCATTTCACTGTAAACGTATATTATTTAATTATTGTTAAAGGTTTGACCGCGGTTGCTGGCACC…	GCACTGTTAAGATTCATTAATTATATTTTACTTTCAAGTCCAACTTCATTTTGTATCCGATAAATTTATTGTAGCTCGCCTAATCTCCATTAGTTGCACCTTGATCTGCTTGTAAACTTTTCTAAAAATTTCTGACGACGGCATACAAACTGAAGAATCTTGGTGGTTATCAATTATTTGGTAAGCTCCCCTGATAAGTTTTAACAACCGCCATGACTTTTGAGTTAAATTTACTCCTCAATATAAGAATAATAGGGTCTCTAATCCTAGTTTACCTATTTACAAAATCATTTCACTGTAAATATTATTTAATTATTGTTAAAGGTTTGACCGCGGTTGCTGGCACCGTGTTTACCTTAACATACTAATTTTATATTTATATAATTTTTAACTCAGACT…
Orcula austriaca	KWN11_3897	KM188533	GCACTGTTAAA-ATGT-ATATTCAGTGCTTAATTATT--ATTTTG-GA---------------ATTACTTTCAAGTCCAACTTC-AGTTGACTTTTT-GTGTCT-ATATCCGATA--TTATATTGTTATTGTAGCTCGCCT--AATCTTTCACATTAGTTGCACCTTGATCTGTCTT-AAATAAATTA-TGCT----ATAA--GG------AAAATTTTTCTTAGAAAAATTTCT--GACGACGGCATACAAACTTTT----AG-TGAAAGAGAAAAATTCTTGGTGGTTGTCAATTACTTGGTAAGCTCCCCTGATTAGTTTTAACAACCGCCATGACTTTTGAGTTTAT-TAATA----TTTTACTCCTCAA---T-CTACT-TTTATTA-AATATA…	GCACTGTTAAGTATATTCAGTGCTTAATTATATTTGATTACTTTCAAGTCCAACTTCAGTTGACTTTTTGTCATATCCGATATATATTGTTATTGTAGCTCGCCTAATCTTTCACATTAGTTGCACCTTGATCTGCTTATAAATTTTTCTTAGAAAAATTTCTGACGACGGCATACAAACTGAAGAGAAATCTTGGTGGTTGTCAATTACTTGGTAAGCTCCCCTGATTAGTTTTAACAACCGCCATGACTTTTGAGTTAATTTTACTCCTCAATCTCAAAAGAATAATAGGGTCTCTAATCCTAGTTTTTTAACTTATTTTAAAAATAGGATTTGCATTTCACTGTAAACGTATATTATTTAATTATTGTTAAAGGTTTGACCGCGGTTGCTGGCACC…	GCACTGTTAAGATTCATTAATTATATTTTACTTTCAAGTCCAACTTCATTTTGTATCCGATATATTTATTGTAGCTCGCCTAATCTTCATTAGTTGCACCTTGATCTGCTTATAAATTTTTCTAAAAATTTCTGACGACGGCATACAAACTGAAGAATCTTGGTGGTTGTCAATTACTTGGTAAGCTCCCCTGATTAGTTTTAACAACCGCCATGACTTTTGAGTTAATTTTACTCCTCAATCTAAGAATAATAGGGTCTCTAATCCTAGTTTTCTTATTTTAAAAATCATTTCACTGTAAATATTATTTAATTATTGTTAAAGGTTTGACCGCGGTTGCTGGCACCGTGTTTACCTTAACATACTAAATTTATATTTATATAATTTTTAATTTAGACT…
Orcula tolminensis	KWN12_4075	KM188534	GCACTGTTAAA-ATGT-ATATTCAGTGCTTAATTATT--ATTTTT-TTGA-------------ATTACTTTCAAGTCCAACTTC-AGTTAACTTTTT-GTGTTT-ATATCCGATA--AAATATTGTTATTGTAGCTCGCCT--AATCTCTCACATTAGTTGCACCTTGATCTGTCTTGATTTAAATTTATGC------TAA-AGGA-----AAAACTTTTCTTAAAAAAATTTCT--GACGACGGCATACAAACTTTT----AG-TGAAAGAGAAA-ATTCTTGGTGGCTGTCAATTACTTGGTAAGCTCCCCTGATAAGTTTTAACAACCGCCATGACTTTTGAGTTTC--TAAAATC---TTTACTCCTCAA---TCATACT--TTATTA-AATAT-…	GCACTGTTAAGTATATTCAGTGCTTAATTATATTTTATTACTTTCAAGTCCAACTTCAGTTAACTTTTTGTTATATCCGATAAATATTGTTATTGTAGCTCGCCTAATCTCTCACATTAGTTGCACCTTGATCTGCTTATAAACTTTTCTTAAAAAAATTTCTGACGACGGCATACAAACTGAAGAGAAATCTTGGTGGCTGTCAATTACTTGGTAAGCTCCCCTGATAAGTTTTAACAACCGCCATGACTTTTGAGTTAAATTTACTCCTCAATATCAAAAGAATAATAGGGTCTCTAATCCTAGTTTTAAGCCCTATTTACAAAATAGGATTTGCATTTCACTGTAAACATATATTATTTAATTACTGTTAAAGGTTTGACCGCGGTTGCTGGCACC…	GCACTGTTAAGATTCATTAATTATATTTTACTTTCAAGTCCAACTTCATTTTGTATCCGATAAATTTATTGTAGCTCGCCTAATCTCCATTAGTTGCACCTTGATCTGCTTATAAACTTTTCTAAAAATTTCTGACGACGGCATACAAACTGAAGAATCTTGGTGGCTGTCAATTACTTGGTAAGCTCCCCTGATAAGTTTTAACAACCGCCATGACTTTTGAGTTAAATTTACTCCTCAATATAAGAATAATAGGGTCTCTAATCCTAGTTTTCCTATTTACAAAATCATTTCACTGTAAATATTATTTAATTACTGTTAAAGGTTTGACCGCGGTTGCTGGCACCGTGTTTACCTTAACATACTAATTTTATATTTATATAATTTTTAATTCAGACT…
Orcula dolium	KWN1_3905	KM188531	GCACTATTAA---TAAGCTATTCAGTTATTAATTTTT--GTTGTGA-----------------CTTACTTTCAAGTCCAACTTC-AGCGATATTTTTAATGTC--GCATGGGTAA--ATATTCAGTTACTGTAGCTCGCCTTAAATCTCTAGTATCAGCTGCACCTTGATCTGTCTTCTTACCTCTCTT------AAGTAAA---------AAAATTTTTCTCTGAAAAATTTAA--GACGACGGCATACAAACTTTTT---AA-CTTAAGAAGAATA-TCTTGGTGGTTATCAATTATTTGGTAAGCTCCCCTGATAAATCATAACAGCCGCCATGACTTTTGAGTTTA--TAATAA---TTTTACTCCTCAA---T-CTAT-GATCCTTT-CATT--…	GCACTATTAAAACTATTCAGTTATTAATTTTGTTGGCTTACTTTCAAGTCCAACTTCAGCGATATTTTTGTCGCATGGGTAATATTCAGTTACTGTAGCTCGCCTAATCTCTAGTATCAGCTGCACCTTGATCTGCTTTCAAATTTTTCTCTGAAAAATTTAAGACGACGGCATACAAACTTTAGAAGAATCTTGGTGGTTATCAATTATTTGGTAAGCTCCCCTGATAAATCATAACAGCCGCCATGACTTTTGAGTTAATTTTACTCCTCAATCTTCTAAGAATAATAGGGTATCTAATCCTAGTTTTTTACCTTATTTTGAAAATTGGATTAACATTTTACTATACACACATAAATATTAATTATTATTAAAGGTCTGACCGCGGTTGCTGGCACC…	GCACTATTAAAATTCATTAATTTTGTTTTACTTTCAAGTCCAACTTCATTTTGTATGGGTAATATTTACTGTAGCTCGCCTAATCTCTATCAGCTGCACCTTGATCTGCTTTCAAATTTTTCTAAAAATTTAAGACGACGGCATACAAACTTTAGAATCTTGGTGGTTATCAATTATTTGGTAAGCTCCCCTGATAAATCATAACAGCCGCCATGACTTTTGAGTTAATTTTACTCCTCAATCTAAGAATAATAGGGTATCTAATCCTAGTTTTCTTATTTTGAAAATCATTTTACTATACATAAATATTAATTATTATTAAAGGTCTGACCGCGGTTGCTGGCACCATATTAACCTTAATATACTAAATATATATTGATATATTTTTTAATTTAGACT…
Orcula conica	KWN3_1938	KM188535	GCACTGCTAAA--TATAGTATTCAAGTATTAATTACT--ATTTAT-AAA--------------TTTACTTTTAAGTCCAGCTTC-AGCTAACTTTTT-AAGTTT-GAATCCGAAA-GAAATTTAAGCATTGTAGCTCGCCG-AAATCATTAATATTAGTTGCACCTTGATCTGTCTT-GAAAATTTTGAA-----AAGGTTAAAAG-----AAAATTTTTCTAAGAAAAATTTTC--GACGACGGCATACAAACTTT----AAA-TTAAAGAAATAAATTCTTGGTGGTTATCAATTATTTGGTAAGCTCCCCTAATTAGTTTTAGCAGCCGCCATGACTTTTGAGTTTAAAAAGTAG---TTTTACTCCTCAA--AT-CAAAT--TTAAAT-ATTAT-…	GCACTGCTAAATGTATTCAAGTATTAATTACATTTTTTTACTTTTAAGTCCAGCTTCAGCTAACTTTTAGTTGAATCCGAAAAATTTAAGCATTGTAGCTCGCCGAATCATTAATATTAGTTGCACCTTGATCTGCTTGTAAATTTTTCTAAGAAAAATTTTCGACGACGGCATACAAACTTAAGAAATATCTTGGTGGTTATCAATTATTTGGTAAGCTCCCCTAATTAGTTTTAGCAGCCGCCATGACTTTTGAGTTAGTTTTACTCCTCAATCAAAAAAGAATAGTAGGGTATCTAATCCTAGTTTTAAAACTTATTTTCAAAATATTTATTACATTTCACTGTATATTTTTATTTTTTAATTATTATTAAAGGTTTGACCGCGGTTGCTGGCACC…	GCACTGCTAAAATTCATTAATTACATTTTACTTTTAAGTCCAGCTTCATTTAGTATCCGAAAAATGCATTGTAGCTCGCCGAATCATTATTAGTTGCACCTTGATCTGCTTGTAAATTTTTCTAAAAATTTTCGACGACGGCATACAAACTTAAGTATCTTGGTGGTTATCAATTATTTGGTAAGCTCCCCTAATTAGTTTTAGCAGCCGCCATGACTTTTGAGTTAGTTTTACTCCTCAATCAAAGAATAGTAGGGTATCTAATCCTAGTTTTCTTATTTTCAAAATCATTTCACTGTATATATTTTTTAATTATTATTAAAGGTTTGACCGCGGTTGCTGGCACCGTATTAACCTTAGTATACTAGATTTATAGTTATATAATTTTTAATATAGACT…
Orcula conica	KWN4_3471	KM188536	GCACTGCTAAA--TATAGTATTCAAGTATTAATTACT--ATTTAT-AAA--------------TTTACTTTTAAGTCCAACTTC-AGCTAACTTTTT-AAGTTT-GAATCCGAAA-GAAATTTAAGCATTGTAGCTCGCCG-AAATCATTAATATTAGTTGCACCTTGATCTGTCTT-AAAAATTTTGAG-----AAGGTTAAAA------GAAATTTTTCTTAGAAAAATTTTC--GACGACGGCATACAAACTTT----AAA-TTAAAGAAATAAATTCTTGGTGGTTATCAATTATTTGGTAAGCTCCCCTAATTAGTTTTAGCAGCCGCCATGACTTTTGAGTTTAAAAAGTAG---TTTTACTCCTCAA--AT-CAAAT--TTAAAT-ATTAT-…	GCACTGCTAAATGTATTCAAGTATTAATTACATTTTTTTACTTTTAAGTCCAACTTCAGCTAACTTTTAGTTGAATCCGAAAAATTTAAGCATTGTAGCTCGCCGAATCATTAATATTAGTTGCACCTTGATCTGCTTATAAATTTTTCTTAGAAAAATTTTCGACGACGGCATACAAACTTAAGAAATATCTTGGTGGTTATCAATTATTTGGTAAGCTCCCCTAATTAGTTTTAGCAGCCGCCATGACTTTTGAGTTAGTTTTACTCCTCAATCAAAAAAGAATAGTAGGGTATCTAATCCTAGTTTTAAAACTTATTTTCAGAATATTTATTACATTTCACTGTATATTTTTATTTTATAATTATTATTAAAGGTTTGACCGCGGTTGCTGGCACC…	GCACTGCTAAAATTCATTAATTACATTTTACTTTTAAGTCCAACTTCATTTAGTATCCGAAAAATGCATTGTAGCTCGCCGAATCATTATTAGTTGCACCTTGATCTGCTTATAAATTTTTCTAAAAATTTTCGACGACGGCATACAAACTTAAGTATCTTGGTGGTTATCAATTATTTGGTAAGCTCCCCTAATTAGTTTTAGCAGCCGCCATGACTTTTGAGTTAGTTTTACTCCTCAATCAAAGAATAGTAGGGTATCTAATCCTAGTTTTCTTATTTTCAGAATCATTTCACTGTATATATTTTATAATTATTATTAAAGGTTTGACCGCGGTTGCTGGCACCGTATTAACCTTAGTATACTAGATTTATAGTTATATAATTTTTAATATAGACT…
Orcula austriaca	KWN7_592	KM188537	GCACTGTTAAA-ATGT-ATATTCAGTGCTTAATTATT--ATTTTG-GA---------------ATTACTTTCAAGTCCAACTTC-AGTTGACTTTTT-GTGTCT-ATATCCGATA--TTATATTGTTATTGTAGCTCGCCT--AATCTTTCACATTAGTTGCACCTTGATCTGTCTT-AAATAAATTA-TGCT----ATAA--GG------AAAATTTTTCTTAGAAAAATTTCT--GACGACGGCATACAAACTTTT----AG-TGAAAGAGAAAAATTCTTGGTGGTTGTCAATTACTTGGTAAGCTCCCCTGATTAGTTTTAACAACCGCCATGACTTTTGAGTTTAT-TAATA----TTTTACTCCTCAA---T-CTACT-TTTATTA-AATATA…	GCACTGTTAAGTATATTCAGTGCTTAATTATATTTGATTACTTTCAAGTCCAACTTCAGTTGACTTTTTGTCATATCCGATATATATTGTTATTGTAGCTCGCCTAATCTTTCACATTAGTTGCACCTTGATCTGCTTATAAATTTTTCTTAGAAAAATTTCTGACGACGGCATACAAACTGAAGAGAAATCTTGGTGGTTGTCAATTACTTGGTAAGCTCCCCTGATTAGTTTTAACAACCGCCATGACTTTTGAGTTAATTTTACTCCTCAATCTCAAAAGAATAATAGGGTCTCTAATCCTAGTTTTTTAACTTATTTTAAAAATAGGATTTGCATTTCACTGTAAACGTATATTATTTAATTATTGTTAAAGGTTTGACCGCGGTTGCTGGCACC…	GCACTGTTAAGATTCATTAATTATATTTTACTTTCAAGTCCAACTTCATTTTGTATCCGATATATTTATTGTAGCTCGCCTAATCTTCATTAGTTGCACCTTGATCTGCTTATAAATTTTTCTAAAAATTTCTGACGACGGCATACAAACTGAAGAATCTTGGTGGTTGTCAATTACTTGGTAAGCTCCCCTGATTAGTTTTAACAACCGCCATGACTTTTGAGTTAATTTTACTCCTCAATCTAAGAATAATAGGGTCTCTAATCCTAGTTTTCTTATTTTAAAAATCATTTCACTGTAAATATTATTTAATTATTGTTAAAGGTTTGACCGCGGTTGCTGGCACCGTGTTTACCTTAACATACTAAATTTATATTTATATAATTTTTAATTTAGACT…
Orcula dolium	LEC1_5932	KM188538	GCACTATTAA---TAAGCTATTCAGTTATTGATTTTT--ATTATGA-----------------CTTACTTTCAAGTCCAACTTC-AGCGATATTTTT-AAGTC--GCATGGGTGA--ATATTTAGTTACTGTAGCTCGCCTTAAATCTCTAGTATCAGCTGCACCTTGATCTGTCTTCTCGCCTCTCTT------AGGCAAAAA-------AAAATTTTTCTCTGAAAAATTTAA--GACGACGGCATACAAACTTTTT---AA-CTTAAGAAGAATA-TCTTGGTGGTTATCAATTACTTGGTAAGCTCCCCTGATAAATCATAACAGCCGCCATGACTTTTGAGTTTA--TAATAA---TTTTACTCCTCAA---T-CTAT-GGTCTTTTTCATT--…	GCACTATTAAAACTATTCAGTTATTGATTTTATTAGCTTACTTTCAAGTCCAACTTCAGCGATATTTTAGTCGCATGGGTGATATTTAGTTACTGTAGCTCGCCTAATCTCTAGTATCAGCTGCACCTTGATCTGCTTTCAAATTTTTCTCTGAAAAATTTAAGACGACGGCATACAAACTTTAGAAGAATCTTGGTGGTTATCAATTACTTGGTAAGCTCCCCTGATAAATCATAACAGCCGCCATGACTTTTGAGTTAATTTTACTCCTCAATCTTCTAAGAATAATAGGGTATCTAATCCTAGTTTTTTACCTTATTTTGAAAATTTGATTAACATTTTACTATACACACATATATATTAATTATTATTAAAGGTTTGACCGCGGTTGCTGGCACC…	GCACTATTAAAATTCATTGATTTTATTTTACTTTCAAGTCCAACTTCATTTAGTATGGGTGATATTTACTGTAGCTCGCCTAATCTCTATCAGCTGCACCTTGATCTGCTTTCAAATTTTTCTAAAAATTTAAGACGACGGCATACAAACTTTAGAATCTTGGTGGTTATCAATTACTTGGTAAGCTCCCCTGATAAATCATAACAGCCGCCATGACTTTTGAGTTAATTTTACTCCTCAATCTAAGAATAATAGGGTATCTAATCCTAGTTTTCTTATTTTGAAAATCATTTTACTATACATATATATTAATTATTATTAAAGGTTTGACCGCGGTTGCTGGCACCGTATTAACCTTAATATACTAAATATATATTGATATATTTTTTAATTTAGACT…
Orcula dolium	MLF1_3938	KM188539	GCACTATTAA---CAAGCTATTCAGTTACTAATTTTT--GTTATGA-----------------CTTACTTTCAAGTCCAACTTC-AGCGATATTTTTAAAGTC--GCATGGGTGA--ATATTCAATTATTGTAGCTCGCCTTAAACCTCTAGTATCAGCTGCACCTTGATCTGTCTTCCTACCTCTTTT-------AGTAAAA--------AAAATTTTTCTCTGAAAAATTTAA--GACGACGGCATACAAACTTTTT---AA-CTTAAGAAGAATA-TCTTGGTGGTTATCAATTACTTGGTAAGCTCCCCTGATAAATCATAATAGCCGCCATGACTTTTGAGTTTA--TAATAG---TTTTACTCCTCCA---T-CTAT-AATCCTTT-CATT--…	GCACTATTAAAACTATTCAGTTACTAATTTTGTTAGCTTACTTTCAAGTCCAACTTCAGCGATATTTTAGTCGCATGGGTGATATTCAATTATTGTAGCTCGCCTAACCTCTAGTATCAGCTGCACCTTGATCTGCTTCTAAATTTTTCTCTGAAAAATTTAAGACGACGGCATACAAACTTTAGAAGAATCTTGGTGGTTATCAATTACTTGGTAAGCTCCCCTGATAAATCATAATAGCCGCCATGACTTTTGAGTTAATTTTACTCCTCCATCTTCTAAGAATAATAGGGTATCTAATCCTAGTTTTTTACCTTATTTTGGAAATTGGATTAACATTTTACTATACACACATAAATATTAATTATTATTAAAGGTATGACCGCGGTTGCTGGCACC…	GCACTATTAAAATTCACTAATTTTGTTTTACTTTCAAGTCCAACTTCATTTAGTATGGGTGATATTTATTGTAGCTCGCCTAACCTCTATCAGCTGCACCTTGATCTGCTTCTAAATTTTTCTAAAAATTTAAGACGACGGCATACAAACTTTAGAATCTTGGTGGTTATCAATTACTTGGTAAGCTCCCCTGATAAATCATAATAGCCGCCATGACTTTTGAGTTAATTTTACTCCTCCATCTAAGAATAATAGGGTATCTAATCCTAGTTTTCTTATTTTGGAAATCATTTTACTATACATAAATATTAATTATTATTAAAGGTATGACCGCGGTTGCTGGCACCATATTAACCTTAATATACTAAATATATATTGATATATTTTTTAATTTAGACT…
Orcula dolium	MLF1_3939	KM188540	GCACTATTAAA--TATACAATTCAGTTATTAATTTTT-ACTTATAG-----------------CTTACTATTAAGTCCAACTTC-AGCAAAAATTT--AAATTT-ACATGGGTAA--ATATACAATTACTGTAGCTCGCCTTAAATCTAAAGTATTAGCTGCACCTTGATCTGTCTATGAATAAAAA----------ATAGAG--------AAAATTTTTCTCAGAAAAATTTTC--GACGACGGCATACAAACTTTT----AA-CTATAGAAGAATA-TCTTGATGGTTGTCAATTATTTGGTAAGCTCCCCTAATAAGTTTTAATAGCCGCCATGACTTTTGAGTTTA--TAGTGG---TTGTACTCTTCAA---T-CAAAAAGCT-TTG-GGTTA-…	GCACTATTAAATCAATTCAGTTATTAATTTTCTTAACTTACTATTAAGTCCAACTTCAGCAAAAATTTAATTACATGGGTAATATACAATTACTGTAGCTCGCCTAATCTAAAGTATTAGCTGCACCTTGATCTGCTAGTAAATTTTTCTCAGAAAAATTTTCGACGACGGCATACAAACTTAAGAAGAATCTTGATGGTTGTCAATTATTTGGTAAGCTCCCCTAATAAGTTTTAATAGCCGCCATGACTTTTGAGTTAGTTGTACTCTTCAATCAAGTAAGAATAATGGGGTATCTAATCCTAGTTTTCTGCCTAATTTTTAAAATTGAATTGACATTTCACCATACACGTATAATTGTGAATTATTATTAATGGTTTGACCGCGGTTGCTGGCACC…	GCACTATTAAAATTCATTAATTTTCTTTTACTATTAAGTCCAACTTCATTTAATATGGGTAATATTTACTGTAGCTCGCCTAATCTATATTAGCTGCACCTTGATCTGCTAGTAAATTTTTCTAAAAATTTTCGACGACGGCATACAAACTTAAGAATCTTGATGGTTGTCAATTATTTGGTAAGCTCCCCTAATAAGTTTTAATAGCCGCCATGACTTTTGAGTTAGTTGTACTCTTCAATCAAAGAATAATGGGGTATCTAATCCTAGTTTTCTAATTTTTAAAATCATTTCACCATACATAATTGTGAATTATTATTAATGGTTTGACCGCGGTTGCTGGCACCGTATTGACCTTAATATACTAAATATATACTTATATGTTTTTTAATTTAGACT…
Orcula dolium	MLF1_3942	KM188541	GCACTATTAAA--TATACAATTCAGTTATTAATTTTT-ACTTATAG-----------------CTTACTATTAAGTCCAACTTC-AGCAAAAATTT--AAATTT-ACATGGGTAA--ATATACAATTACTGTAGCTCGCCTTAAATCTAAAGTATTAGCTGCACCTTGATCTGTCTATGAATAAAAA----------ATAGAG--------AAAATTTTTCTCAGAAAAATTTTC--GACGACGGCATACAAACTTTT----AA-CTATAGAAGAATA-TCTTGATGGTTGTCAATTATTTGGTAAGCTCCCCTAATAAGTTTTAATAGCCGCCATGACTTTTGAGTTTA--TAGTGG---TTGTACTCTTCAA---T-CAAAAAGCT-TTG-GGTTA-…	GCACTATTAAATCAATTCAGTTATTAATTTTCTTAACTTACTATTAAGTCCAACTTCAGCAAAAATTTAATTACATGGGTAATATACAATTACTGTAGCTCGCCTAATCTAAAGTATTAGCTGCACCTTGATCTGCTAGTAAATTTTTCTCAGAAAAATTTTCGACGACGGCATACAAACTTAAGAAGAATCTTGATGGTTGTCAATTATTTGGTAAGCTCCCCTAATAAGTTTTAATAGCCGCCATGACTTTTGAGTTAGTTGTACTCTTCAATCAAGTAAGAATAATGGGGTATCTAATCCTAGTTTTCTGCCTAATTTTTAAAATTGAATTGACATTTCACCATACACGTATAATTGTGAATTATTATTAATGGTTTGACCGCGGTTGCTGGCACC…	GCACTATTAAAATTCATTAATTTTCTTTTACTATTAAGTCCAACTTCATTTAATATGGGTAATATTTACTGTAGCTCGCCTAATCTATATTAGCTGCACCTTGATCTGCTAGTAAATTTTTCTAAAAATTTTCGACGACGGCATACAAACTTAAGAATCTTGATGGTTGTCAATTATTTGGTAAGCTCCCCTAATAAGTTTTAATAGCCGCCATGACTTTTGAGTTAGTTGTACTCTTCAATCAAAGAATAATGGGGTATCTAATCCTAGTTTTCTAATTTTTAAAATCATTTCACCATACATAATTGTGAATTATTATTAATGGTTTGACCGCGGTTGCTGGCACCGTATTGACCTTAATATACTAAATATATACTTATATGTTTTTTAATTTAGACT…
Orcula dolium	MLF2_3919	KM188542	GCACTATTAA---TAAGCTATTCAGTTATTAATTTTT--ATTATGA-----------------CTTACTTTCAAGTCCAACTTC-AGCGATACTTTTAAAGTC--GCATGGGTGA--ATATTCAGTTATTGTAGCTCGCCTTAAATCTCTAGTATCAGCTGCACCTTGATCTGTCTTCCTACCTCTCTT------AGGTAAA---------AAAATTTTTCTCTGAAAAATTTAA--GACGACGGCATACAAACTTTTT---AA-CTTAAGAAGAGTA-TCTTGGTGGTTATCAATTACTTGGTAAGCTCCCCTGATAAATCATAACAGCCGCCATGACTTTTGAGTTTA--TAATAA---TTTTACTCCTCAA---T-CTAT-GGTCTTTT-CATT--…	GCACTATTAAAACTATTCAGTTATTAATTTTATTAGCTTACTTTCAAGTCCAACTTCAGCGATACTTTAGTCGCATGGGTGATATTCAGTTATTGTAGCTCGCCTAATCTCTAGTATCAGCTGCACCTTGATCTGCTTCCAAATTTTTCTCTGAAAAATTTAAGACGACGGCATACAAACTTTAGAAGAGTCTTGGTGGTTATCAATTACTTGGTAAGCTCCCCTGATAAATCATAACAGCCGCCATGACTTTTGAGTTAATTTTACTCCTCAATCTTCTAAGAATAATAGGGTATCTAATCCTAGTTTTTTACCTTATTTTGAAAATTTGATTAACATTTTACTATACACACATATATATTAATTATTATTAAAGGTTTGACCGCGGTTGCTGGCACC…	GCACTATTAAAATTCATTAATTTTATTTTACTTTCAAGTCCAACTTCATTTAGTATGGGTGATATTTATTGTAGCTCGCCTAATCTCTATCAGCTGCACCTTGATCTGCTTCCAAATTTTTCTAAAAATTTAAGACGACGGCATACAAACTTTAGAGTCTTGGTGGTTATCAATTACTTGGTAAGCTCCCCTGATAAATCATAACAGCCGCCATGACTTTTGAGTTAATTTTACTCCTCAATCTAAGAATAATAGGGTATCTAATCCTAGTTTTCTTATTTTGAAAATCATTTTACTATACATATATATTAATTATTATTAAAGGTTTGACCGCGGTTGCTGGCACCGTATTAACCTTAATATACTAAATATATACTGATATATTTTTTAATTTAGACT…
Orcula dolium	MLF3_3915	KM188543	GCACTATTAA---TAAGCTATTCAGTTATTAATTTTT--ATTGTGA-----------------CTTACTTTCAAGTCCAACTTC-AGCGATATTTT-AAAGTC--GCATGGGTGA--ATATTCAGTTACTGTAGCTCGCCTTAAATCTCTAGTATCAGCTGCACCTTGATCTGTCTTCTTACCTCTCTT------AGGCAAAA--------AAAATTTTTCTCTGAAAAATTTAA--GACGACGGCATACAAACTTTT---AAA-CTTAAGAAGAATA-TCTTGGTGGTTATCAATTACTTGGTAAGCTCCCCTGATAAATCATAACAGCCGCCATGACTTTTGAGTTTA--TAATAA---TTTTACTCCTCAA---T-CTAT-GGTCTTTT-CATT--…	GCACTATTAAAACTATTCAGTTATTAATTTTATTGGCTTACTTTCAAGTCCAACTTCAGCGATATTTTAGTCGCATGGGTGATATTCAGTTACTGTAGCTCGCCTAATCTCTAGTATCAGCTGCACCTTGATCTGCTTTCAAATTTTTCTCTGAAAAATTTAAGACGACGGCATACAAACTTTAGAAGAATCTTGGTGGTTATCAATTACTTGGTAAGCTCCCCTGATAAATCATAACAGCCGCCATGACTTTTGAGTTAATTTTACTCCTCAATCTTCTAAGAATAATAGGGTATCTAATCCTAGTTTTTTGCCTTATTTTGAAAATTTGACTAACATTTTACTATATACACATATATACTAATTATTATTAAAGGTTTGACCGCGGTTGCTGGCACC…	GCACTATTAAAATTCATTAATTTTATTTTACTTTCAAGTCCAACTTCATTTAGTATGGGTGATATTTACTGTAGCTCGCCTAATCTCTATCAGCTGCACCTTGATCTGCTTTCAAATTTTTCTAAAAATTTAAGACGACGGCATACAAACTTTAGAATCTTGGTGGTTATCAATTACTTGGTAAGCTCCCCTGATAAATCATAACAGCCGCCATGACTTTTGAGTTAATTTTACTCCTCAATCTAAGAATAATAGGGTATCTAATCCTAGTTTTCTTATTTTGAAAATCATTTTACTATATATATATACTAATTATTATTAAAGGTTTGACCGCGGTTGCTGGCACCATATTAACCTTAATATACTAAATATATATTGATATATTTTTTAATTTAGACT…
Orcula dolium	MLF4_3932	KM188544	GCACTATTAA---TAAGCTATTCAGTTATTAATTTTT--ATTATGA-----------------CTTACTTTCAAGTCCAACTTC-AACGATATTTTTAAGGTC--GCATGGGTAA--ATATTCAGTTACTGTAGCTCGCCTTAAATCTCTAGTATCAGCTGCACCTTGATCTGTCTTCCCGCCTTTCTT------AGGCAAAA--------AAAATTTTTCTCTGAAAAATTTAA--GACGACGGCATACAAACTTTTT---AA-CTTAAGAAGAATA-TCTTGGTGGTTATCAATTACTTGGTAAGCTCCCCTGATAAATCATAACAGCCGCCATGACTTTTGAGTTTA--TAATAA---TTTTACTCCTCAA---T-CTAT-AGTCTTTT-CATT--…	GCACTATTAAAACTATTCAGTTATTAATTTTATTAGCTTACTTTCAAGTCCAACTTCAACGATATTTTGGTCGCATGGGTAATATTCAGTTACTGTAGCTCGCCTAATCTCTAGTATCAGCTGCACCTTGATCTGCTTCCAAATTTTTCTCTGAAAAATTTAAGACGACGGCATACAAACTTTAGAAGAATCTTGGTGGTTATCAATTACTTGGTAAGCTCCCCTGATAAATCATAACAGCCGCCATGACTTTTGAGTTAATTTTACTCCTCAATCTTCTAAGAATAATAGGGTATCTAATCCTAGTTTTTTACCTTATTTTGAAAATTTAATTAACATTTCACTATACACACATATATATTAATTATTATTAAGGGTTTGACCGCGGTTGCTGGCACC…	GCACTATTAAAATTCATTAATTTTATTTTACTTTCAAGTCCAACTTCATTTGGTATGGGTAATATTTACTGTAGCTCGCCTAATCTCTATCAGCTGCACCTTGATCTGCTTCCAAATTTTTCTAAAAATTTAAGACGACGGCATACAAACTTTAGAATCTTGGTGGTTATCAATTACTTGGTAAGCTCCCCTGATAAATCATAACAGCCGCCATGACTTTTGAGTTAATTTTACTCCTCAATCTAAGAATAATAGGGTATCTAATCCTAGTTTTCTTATTTTGAAAATCATTTCACTATACATATATATTAATTATTATTAAGGGTTTGACCGCGGTTGCTGGCACCATATTAACCTTAATATACTAAATATATATTGATATATTTTTTAATTTAGACT…
Orcula dolium	MLF6_3947	KM188545	GCACTATTAA---TAAGCTATTCAGTTATTAATTTTT--ATTATGA-----------------CTTACTTTCAAGTCCAACTTC-AGCGATATTTTTAAAGTC--ACATGGGTGA--ATATTCAATTATTGTAGCTCGCCTTAAATCTCTAGTATTAGCTGCACCTTGATCTGTCTTCCTACCCCACTT------AAGTAAA---------AAAATTTTTCTCTGAAAAATTTAA--GACGACGGCATACAAACTTTT----AA-CTTAAGAAGAATA-TCTTGGTGGTTATCAATTACTTGGTAAGCTCCCCTGATAAATCATAACAGCCGCCATGACTTTTGAGTTTA--TAATAG---TTTTACTCCTCTA---T-CTAT-GATCCTTT-CTTT--…	GCACTATTAAAACTATTCAGTTATTAATTTTATTAGCTTACTTTCAAGTCCAACTTCAGCGATATTTTAGTCACATGGGTGATATTCAATTATTGTAGCTCGCCTAATCTCTAGTATTAGCTGCACCTTGATCTGCTTCCAAATTTTTCTCTGAAAAATTTAAGACGACGGCATACAAACTTTAGAAGAATCTTGGTGGTTATCAATTACTTGGTAAGCTCCCCTGATAAATCATAACAGCCGCCATGACTTTTGAGTTAATTTTACTCCTCTATCTTCTAAGAATAATAGGGTATCTAATCCTAGTTTTTTACCTTATTTTGAAAATTGGATTAACATTTTACTATACACACATAAATATTAATTATTATTAAAGGTTTGACCGCGGTTGCTGGCACC…	GCACTATTAAAATTCATTAATTTTATTTTACTTTCAAGTCCAACTTCATTTAGTATGGGTGATATTTATTGTAGCTCGCCTAATCTCTATTAGCTGCACCTTGATCTGCTTCCAAATTTTTCTAAAAATTTAAGACGACGGCATACAAACTTTAGAATCTTGGTGGTTATCAATTACTTGGTAAGCTCCCCTGATAAATCATAACAGCCGCCATGACTTTTGAGTTAATTTTACTCCTCTATCTAAGAATAATAGGGTATCTAATCCTAGTTTTCTTATTTTGAAAATCATTTTACTATACATAAATATTAATTATTATTAAAGGTTTGACCGCGGTTGCTGGCACCATATTAACCTTAATATACTAAATATATATTGATATATTTTTTAATTTAGACT…
Orcula dolium	MLF7_1372	KM188546	GCACTATTAAA--CAGACTATTCAGCTATTATTTTTT--ATTTGTAA----------------CTTACTTTCAAGTCCAACTTC-AGCAAGTATTTT-AAGTT--GCATGGGTTA--ATATTTGGTTATTGTAGCTCGCCT-AGATCTTTTGCATTAGCTGCACCTTGATCTGTCTTTCTCTTACTTAGT------AGCAAA---------AAAAATTTTCTCTGAAAATTTTAA--GACGACGGCATACAAACTTT----AAG-CAAAAGAGGAATA-TCTTGGTGGTTATCAATTATTTGGTAAGCTCCCCTGATAAATTTTAATAGCCGCCATGACTTTTGAGTTTA--TAGTAA---TTTTACTCCTCAA---T-CTACTAG-CTATG-GGTT--…	GCACTATTAAAGCTATTCAGCTATTATTTTTATTTTCTTACTTTCAAGTCCAACTTCAGCAAGTATTTAGTTGCATGGGTTATATTTGGTTATTGTAGCTCGCCTGATCTTTTGCATTAGCTGCACCTTGATCTGCTTCTAAAATTTTCTCTGAAAATTTTAAGACGACGGCATACAAACTAAAGAGGAATCTTGGTGGTTATCAATTATTTGGTAAGCTCCCCTGATAAATTTTAATAGCCGCCATGACTTTTGAGTTAGTTTTACTCCTCAATCTCGTAAGAATAATAGGGTATCTAATCCTAGTTTTCTATCTTATTTTAGAGATAAAATCGACATTTCACTGCACTCTTATATTATATAATTATTATTAAAGGTTTGACCGCGGTTGCTGGCACC…	GCACTATTAAAATTCATTATTTTTATTTTACTTTCAAGTCCAACTTCATTTAGTATGGGTTATATTTATTGTAGCTCGCCTGATCTTCATTAGCTGCACCTTGATCTGCTTCTAAAATTTTCTAAAATTTTAAGACGACGGCATACAAACTAAAGAATCTTGGTGGTTATCAATTATTTGGTAAGCTCCCCTGATAAATTTTAATAGCCGCCATGACTTTTGAGTTAGTTTTACTCCTCAATCTAAGAATAATAGGGTATCTAATCCTAGTTTTCTTATTTTAGAGATCATTTCACTGCACTTATTATATAATTATTATTAAAGGTTTGACCGCGGTTGCTGGCACCTTATTAACCTAAATATACTAAATATATATTTATATATTTTTTAATATAGACT…
Orcula dolium	MLF7_1373	KM188547	GCACTATTAAA--CAGACTATTCAGCTATTATTTTTT--ATTTGTAA----------------CTTACTTTCAAGTCCAACTTC-AGCAAATATTTT-AAGTT--GCATGGGTTA--ATATTTGGTTATTGTAGCTCGCCT-AGATCTTTTGCATTAGCTGCACCTTGATCTGTCTTTCTCTTACTTAGT------AGCAAA---------AAAAATTTTCTCTGAAAATTTTAA--GACGACGGCATACAAACTTT----AAG-CAAAAGAGGAATA-TCTTGGTGGTTATCAATTATTTGGTAAGCTCCCCTGATAAATTTTAATAGCCGCCATGACTTTTGAGTTTA--TAATAA---TTTTACTCCTCAA---T-CTACTAG-CTGTG-GGTT--…	GCACTATTAAAGCTATTCAGCTATTATTTTTATTTTCTTACTTTCAAGTCCAACTTCAGCAAATATTTAGTTGCATGGGTTATATTTGGTTATTGTAGCTCGCCTGATCTTTTGCATTAGCTGCACCTTGATCTGCTTCTAAAATTTTCTCTGAAAATTTTAAGACGACGGCATACAAACTAAAGAGGAATCTTGGTGGTTATCAATTATTTGGTAAGCTCCCCTGATAAATTTTAATAGCCGCCATGACTTTTGAGTTAATTTTACTCCTCAATCTCGTAAGAATAATAGGGTATCTAATCCTAGTTTTCTATCTTATTTTAAAGATAAAATCGACATTTCACTGCACTCTTATATTTTATAATTATTACTAAAGGTTTGACCGCGGTTGCTGGCACC…	GCACTATTAAAATTCATTATTTTTATTTTACTTTCAAGTCCAACTTCATTTAGTATGGGTTATATTTATTGTAGCTCGCCTGATCTTCATTAGCTGCACCTTGATCTGCTTCTAAAATTTTCTAAAATTTTAAGACGACGGCATACAAACTAAAGAATCTTGGTGGTTATCAATTATTTGGTAAGCTCCCCTGATAAATTTTAATAGCCGCCATGACTTTTGAGTTAATTTTACTCCTCAATCTAAGAATAATAGGGTATCTAATCCTAGTTTTCTTATTTTAAAGATCATTTCACTGCACTTATTTTATAATTATTACTAAAGGTTTGACCGCGGTTGCTGGCACCTTATTAACCTAAATATACTAAATATATATTTATATATTTTTTAATATAGACT…
Orcula dolium	MLF7_1376	KM188548	GCACTATTAAA--TATAAAATTCAGTTATTATTTATTAATTTATATA----------------ATTACTTTTAAGTCCATCTTC-AGTAATATTTT-AAAATT--ACATGGGTTA--ATAATTTATTATTGTAGCTCGCCTTAAATCTGAAGTATCAGCTGCACCTTGATCTGTCT-TAAATAAAAA-TAA------ATAGGGA-------CAAATTTTTCTTGGAAAAATTTTT--GACGACGGCATACAAACTTT----AAC-CTAAAGAAGAATA-TCTTGGTGATTATCAATTATTTGGTAAGCTCCCCTAATTAGTTTTAATAGCCGCCATGACTTTTGAGTTTA--TATTAA---TTGTACTCCTCAA---T-CT-TTAGCTAATT-GGTT--…	GCACTATTAAATAAATTCAGTTATTATTTATTTTAAATTACTTTTAAGTCCATCTTCAGTAATATTTTAATTACATGGGTTATAATTTATTATTGTAGCTCGCCTAATCTGAAGTATCAGCTGCACCTTGATCTGCTTATAAATTTTTCTTGGAAAAATTTTTGACGACGGCATACAAACTTAAGAAGAATCTTGGTGATTATCAATTATTTGGTAAGCTCCCCTAATTAGTTTTAATAGCCGCCATGACTTTTGAGTTATTTGTACTCCTCAATCTTGTAAGAATAATAGGGTATCTAATCCTAGTTTTTTGTCTTATTTTATAGATAATATGGACATTTCACCATACACAAAAAAATGTTAATTATTATTAAAGGTTTGACCGCGGTTGCTGGCACC…	GCACTATTAAAATTCATTATTTATTTTTTACTTTTAAGTCCATCTTCATTTAATATGGGTTATAATTATTGTAGCTCGCCTAATCTGTATCAGCTGCACCTTGATCTGCTTATAAATTTTTCTAAAAATTTTTGACGACGGCATACAAACTTAAGAATCTTGGTGATTATCAATTATTTGGTAAGCTCCCCTAATTAGTTTTAATAGCCGCCATGACTTTTGAGTTATTTGTACTCCTCAATCTAAGAATAATAGGGTATCTAATCCTAGTTTTCTTATTTTATAGATCATTTCACCATACAAAAATGTTAATTATTATTAAAGGTTTGACCGCGGTTGCTGGCACCTTATTAACCTTAATGTACTAAATATATATTTTTATATTTTTTAATTTAGACT…
Orcula conica	MLK1_3338	KM188549	GCACTGCTAAA--TATAGTATTCAAGTATTAATTACT--ATTTAT-AAG--------------TTTACTTTTAAGTCCAACTTC-AGCTAACTTTTT-AAGTTT-GAATCCGAAA-GAAATTTAAGCATTGTAGCTCGCCG-AAATCATTAATATTAGTTGCACCTTGATCTGTCTT-AAAAATTTTGAG-----AAGGTTAAAA------GAAATTTTTCTTAGAAAAATTTTC--GACGACGGCATACAAACTTT----AAA-TTAAAGAAATAAATTCTTGGTGGTTATCAATTATTTGGTAAGCTCCCCTAATTAGTTTTAGCAGCCGCCATGACTTTTGAGTTTAAAAGGTAG---TTTTACTCCTCAA--AT-CAAAT--TTAAAT-ATTAT-…	GCACTGCTAAATGTATTCAAGTATTAATTACATTTTTTTACTTTTAAGTCCAACTTCAGCTAACTTTTAGTTGAATCCGAAAAATTTAAGCATTGTAGCTCGCCGAATCATTAATATTAGTTGCACCTTGATCTGCTTATAAATTTTTCTTAGAAAAATTTTCGACGACGGCATACAAACTTAAGAAATATCTTGGTGGTTATCAATTATTTGGTAAGCTCCCCTAATTAGTTTTAGCAGCCGCCATGACTTTTGAGTTGGTTTTACTCCTCAATCAAAAAAGAATAGTAGGGTATCTAATCCTAGTTTTAAAACTTATTTTCAGAATATTTATTACATTTCACTGTATATTTTTATGTTATAATTATTATTAAAGGTTTGACCGCGGTTGCTGGCACC…	GCACTGCTAAAATTCATTAATTACATTTTACTTTTAAGTCCAACTTCATTTAGTATCCGAAAAATGCATTGTAGCTCGCCGAATCATTATTAGTTGCACCTTGATCTGCTTATAAATTTTTCTAAAAATTTTCGACGACGGCATACAAACTTAAGTATCTTGGTGGTTATCAATTATTTGGTAAGCTCCCCTAATTAGTTTTAGCAGCCGCCATGACTTTTGAGTTGGTTTTACTCCTCAATCAAAGAATAGTAGGGTATCTAATCCTAGTTTTCTTATTTTCAGAATCATTTCACTGTATATATGTTATAATTATTATTAAAGGTTTGACCGCGGTTGCTGGCACCGTATTAACCTTAGTATACTAGATTTATAGTTATATAATTTTTAATATAGACT…
Orcula fuchsi	MRZ2_2952	KM188550	GCACTGTTAAA--TATAGTATTCAGTACTTAATTTTT--ATTTAAAG----------------ATTACTTTCAAGTCCAACTTT-AGCTAGCTTTTTAAAGTCT-GCATCCGGTA--ATATAACATTATTGTAGCTCGCCT--AATCATTAGTATTAGTTGCACCTTGATCTGTCTTTAGTAAAACTATTT-------TAAA-GAA-----AAATTTTTCCTTAGAAAAATTTTT--GACGACGGCATACAAACTTT----AAA-TTAAAGAAAAGATTTCTTGGTGGTTGTCAATTACTTGGTAAGCTCCCCTGATTAGTTTCAACAGCCGCCATGACTTTTGAGTTTA--TAGTAG---TTCTACTCCTCAA--AT-TTACC--TT-TT--AATAT-…	GCACTGTTAAATGTATTCAGTACTTAATTTTATTTAATTACTTTCAAGTCCAACTTTAGCTAGCTTTTAGTCGCATCCGGTATATAACATTATTGTAGCTCGCCTAATCATTAGTATTAGTTGCACCTTGATCTGCTTATAATTTTTCCTTAGAAAAATTTTTGACGACGGCATACAAACTTAAGAAAAGTCTTGGTGGTTGTCAATTACTTGGTAAGCTCCCCTGATTAGTTTCAACAGCCGCCATGACTTTTGAGTTAGTTCTACTCCTCAATTTCAAAAGAATAATAGGGTATCTAATCCTAGTTTTTTAACTTATTTTTAAAATTAGTTCTGCATTTCACTGTTAGCCGTAGCTATTCAGTTACTGTTAGAGGTTTGACCGCGGTTGCTGGCACC…	GCACTGTTAAAATTCATTAATTTTATTTTACTTTCAAGTCCAACTTTATTTAGTATCCGGTATATTTATTGTAGCTCGCCTAATCATTATTAGTTGCACCTTGATCTGCTTATAATTTTTCCTAAAAATTTTTGACGACGGCATACAAACTTAAGAGTCTTGGTGGTTGTCAATTACTTGGTAAGCTCCCCTGATTAGTTTCAACAGCCGCCATGACTTTTGAGTTAGTTCTACTCCTCAATTTAAGAATAATAGGGTATCTAATCCTAGTTTTCTTATTTTTAAAATCATTTCACTGTTAGAGCTATTCAGTTACTGTTAGAGGTTTGACCGCGGTTGCTGGCACCGTGTTTACCCTAACATACTAAATTTATAGTTATATAATTTTTAATTTAGACT…
Orcula austriaca	MRZ2_2956	KM188551	GCACTGTTAAA-ATGT-ATATTCAGTACTTAATTATT--ATTTTG-GA---------------ATTACTTTCAAGTCCAACTTC-AGTTGACTTTTT-ATGTCT-ATATCCGATA--TTATATTGTTATTGTAGCTCGCCT--AATCTTTCACATTAGTTGCACCTTGATCTGTCTTAAA-TAAACTA-TGCT----ATAA--AG------GAAATTTTTCTTAGAAAAATTTCT--GACGACGGCATACAAACTTTT----AG-TAAAAGAGAAAAATTCTTGGTGGTTGTCAATTACTTGGTAAGCTCCCCTGATTAGTTTTAACAACCGCCATGACTTTTGAGTTTCT-TAATA-C--TTTTACTCCTCAA---T-CTACT--TTATTA-AATAT-…	GCACTGTTAAGTATATTCAGTACTTAATTATATTTGATTACTTTCAAGTCCAACTTCAGTTGACTTTTTGTCATATCCGATATATATTGTTATTGTAGCTCGCCTAATCTTTCACATTAGTTGCACCTTGATCTGCTTATAAATTTTTCTTAGAAAAATTTCTGACGACGGCATACAAACTAAAGAGAAATCTTGGTGGTTGTCAATTACTTGGTAAGCTCCCCTGATTAGTTTTAACAACCGCCATGACTTTTGAGTTAATTTTACTCCTCAATCTCAAAAGAATAATAGGGTCTCTAATCCTAGTTTTTTAACTTATTTCAAAAATAGGATTTGCATTTCACTGTAAACGTATATTATTTAATTATTGTTAAAGGTTTGACCGCGGTTGCTGGCACC…	GCACTGTTAAGATTCATTAATTATATTTTACTTTCAAGTCCAACTTCATTTTGTATCCGATATATTTATTGTAGCTCGCCTAATCTTCATTAGTTGCACCTTGATCTGCTTATAAATTTTTCTAAAAATTTCTGACGACGGCATACAAACTAAAGAATCTTGGTGGTTGTCAATTACTTGGTAAGCTCCCCTGATTAGTTTTAACAACCGCCATGACTTTTGAGTTAATTTTACTCCTCAATCTAAGAATAATAGGGTCTCTAATCCTAGTTTTCTTATTTCAAAAATCATTTCACTGTAAATATTATTTAATTATTGTTAAAGGTTTGACCGCGGTTGCTGGCACCGTGTTTACCTTAACATACTAAATTTATATTTATATAATTTTTAATTTAGACT…
Orcula fuchsi	MRZ3_3036	KM188552	GCACTGTTAAA--TATAGTATTCAGTACTTAATTTTT--ATTTAAAG----------------ATTACTTTCAAGTCCAACTTT-AGCTAGCTTTTTAAAGTCT-GCATCCGGTA--ATATAACATTATTGTAGCTCGCCT--AATCATTAGTATTAGTTGCACCTTGATCTGTCTTTAGTAAAACTATTT-------TAAA-GAA-----AAATTTTTCCTTAGAAAAATTTTT--GACGACGGCATACAAACTTT----AAA-TTAAAGAAAAGATTTCTTGGTGGTTGTCAATTACTTGGTAAGCTCCCCTGATTAGTTTCAACAGCCGCCATGACTTTTGAGTTTA--TAGTAG---TTCTACTCCTCAA--AT-TTACC--TT-TTT-AATAT-…	GCACTGTTAAATGTATTCAGTACTTAATTTTATTTAATTACTTTCAAGTCCAACTTTAGCTAGCTTTTAGTCGCATCCGGTATATAACATTATTGTAGCTCGCCTAATCATTAGTATTAGTTGCACCTTGATCTGCTTATAATTTTTCCTTAGAAAAATTTTTGACGACGGCATACAAACTTAAGAAAAGTCTTGGTGGTTGTCAATTACTTGGTAAGCTCCCCTGATTAGTTTCAACAGCCGCCATGACTTTTGAGTTAGTTCTACTCCTCAATTTCAAAAGAATAATAGGGTATCTAATCCTAGTTTTTTAACTTATTTTTAAAATTAGTTCTGCATTTCACTGTTAGCCGTAGCTATTCAGTTACTGTTAGAGGTTTGACCGCGGTTGCTGGCACC…	GCACTGTTAAAATTCATTAATTTTATTTTACTTTCAAGTCCAACTTTATTTAGTATCCGGTATATTTATTGTAGCTCGCCTAATCATTATTAGTTGCACCTTGATCTGCTTATAATTTTTCCTAAAAATTTTTGACGACGGCATACAAACTTAAGAGTCTTGGTGGTTGTCAATTACTTGGTAAGCTCCCCTGATTAGTTTCAACAGCCGCCATGACTTTTGAGTTAGTTCTACTCCTCAATTTAAGAATAATAGGGTATCTAATCCTAGTTTTCTTATTTTTAAAATCATTTCACTGTTAGAGCTATTCAGTTACTGTTAGAGGTTTGACCGCGGTTGCTGGCACCGTGTTTACCCTAACATACTAAATTTATAGTTATATAATTTTTAATTTAGACT…
Orcula austriaca	MRZ4_2958	KM188553	GCACTGTTAAA-ATGT-GTATTCAGTGCTTAATTATT--ATTTTG-GA---------------ATTACTTTCAAGTCCAACTTC-AGTTGACTTTTT-ATGTCA-ATATCCGATA--TTATATTGTTATTGTAGCTCGCCT--AATCTTTCATATTAGTTGCACCTTGATCTGTCTT-AAATAAATTA-TACT----ATAA--GG------AAAATTTTTCTTAGAAAAATTTCT--GACGACGGCATACAAACTTTT----AG-TAAAAGAGAAAAATTCTTGGTGGTTGTCAATTACTTGGTAAGCTCCCCTGATTAGTTTTAACAACCGCCATGACTTTTGAGTTTCT-TAATATC--TTTTACTCCTCAA---T-CTACT-TTTATTA-AATATA…	GCACTGTTAAGTGTATTCAGTGCTTAATTATATTTGATTACTTTCAAGTCCAACTTCAGTTGACTTTTTGTCATATCCGATATATATTGTTATTGTAGCTCGCCTAATCTTTCATATTAGTTGCACCTTGATCTGCTTATAAATTTTTCTTAGAAAAATTTCTGACGACGGCATACAAACTAAAGAGAAATCTTGGTGGTTGTCAATTACTTGGTAAGCTCCCCTGATTAGTTTTAACAACCGCCATGACTTTTGAGTTAATTTTACTCCTCAATCTCAAAAGAATAATAGGGTCTCTAATCCTAGTTTTTTAACTTATTTCAAAAATAGGATTTGCATTTCACTGTAAACGCATATTATTTAATTATTGTTAAAGGTTTGACCGCGGTTGCTGGCACC…	GCACTGTTAAGATTCATTAATTATATTTTACTTTCAAGTCCAACTTCATTTTGTATCCGATATATTTATTGTAGCTCGCCTAATCTTTATTAGTTGCACCTTGATCTGCTTATAAATTTTTCTAAAAATTTCTGACGACGGCATACAAACTAAAGAATCTTGGTGGTTGTCAATTACTTGGTAAGCTCCCCTGATTAGTTTTAACAACCGCCATGACTTTTGAGTTAATTTTACTCCTCAATCTAAGAATAATAGGGTCTCTAATCCTAGTTTTCTTATTTCAAAAATCATTTCACTGTAAATATTATTTAATTATTGTTAAAGGTTTGACCGCGGTTGCTGGCACCGTGTTTACCTCAACATACTAAATTTATATTTATATAATTTTTAATTTAGACT…
Orcula pseudodolium	OOV10_3359	KM188554	GCACTATTAAA--AATAGGATTCAAAACTTATTTATT-AATTTAAACTTT-------------GTTACTTTCAAGTCCAACTTC-CGCTAGCCTTTT-AGATCT-GCCTCCGAGA-TTCATGTTGATATTGTAGCTCGCCC--AATCTTTTATATTAGTTGCACCTTGATCTG-TTTTAACAG-TTTTT------AACTAAAAAAGT----GAAACTTTTCTTAAAAAAATTTTA--AACGACGGCATACAAACTTTT---AAA-TAAAAGTGAAGAATTCTTGGTGGTTGTCAATTACTTGGTAAGCTCCCCTGATTAGTTTTAATAGCCGCCATGACTTTTGAGTTTCT-TAGGAGTG-TTTTACTTCTCAA---T-CTACA--TTATTT-GGTAT-…	GCACTATTAAATGGATTCAAAACTTATTTATATTTAGTTACTTTCAAGTCCAACTTCCGCTAGCCTTTGATCGCCTCCGAGACATGTTGATATTGTAGCTCGCCCAATCTTTTATATTAGTTGCACCTTGATCTGTTTATAAACTTTTCTTAAAAAAATTTTAAACGACGGCATACAAACTAAAGTGAAGTCTTGGTGGTTGTCAATTACTTGGTAAGCTCCCCTGATTAGTTTTAATAGCCGCCATGACTTTTGAGTTAGGTTTACTTCTCAATCTCGAAAGAATAATAGGGTCTCTAATCCTAGTTTTTATTCCTATTTTCAAAATAAGATCTGCATTTCACTGCAAACGCATATTTTTTAATTATTGTTAATGGTTTGACCGCGGTTGCTGGCACC…	GCACTATTAAAATTCATTATTTATATTTTACTTTCAAGTCCAACTTCCTTTGATCTCCGAGACATATATTGTAGCTCGCCCAATCTTTATTAGTTGCACCTTGATCTGTTTATAAACTTTTCTAAAAATTTTAAACGACGGCATACAAACTAAAGAGTCTTGGTGGTTGTCAATTACTTGGTAAGCTCCCCTGATTAGTTTTAATAGCCGCCATGACTTTTGAGTTAGGTTTACTTCTCAATCTAAGAATAATAGGGTCTCTAATCCTAGTTTTCCTATTTTCAAAATCATTTCACTGCAAATATTTTTTAATTATTGTTAATGGTTTGACCGCGGTTGCTGGCACCATGTAAACCCTAACATACTAAATTTATAGTTATATAATTTTTAATTTAGACT…
Orcula pseudodolium	OOV13_3340	KM188555	GCACTATTAAA--AATAGGATTCAAAACTTATTTATT-AATTTAAACTT--------------GTTACTTTCAAGTCCAACTTC-CGCTAGCCTTTT-AGATCT-GCCTCCGAGA-TTCATGTTGATATTGTAGCTCGCCC--AATCTTTTATATTAGTTGCACCTTGATCTG-TTTTAACAG-TTTTT------AACTAAAAAAGT----GAAACTTTCCTTAAAAAAATTTTA--AACGACGGCATACAAACTTTT---AAA-TAAAAGTGAAGAATTCTTGGTGGTTGTCAATTACTTGGTAAGCTCCCCTGATTAGTTTTAATAGCCGCCATGACTTTTGAGTTTCT-TAGGAGTG-TTTTACTTCTCAA---T-CTACA--TTATTA-GGTAT-…	GCACTATTAAATGGATTCAAAACTTATTTATATTTAGTTACTTTCAAGTCCAACTTCCGCTAGCCTTTGATCGCCTCCGAGACATGTTGATATTGTAGCTCGCCCAATCTTTTATATTAGTTGCACCTTGATCTGTTTATAAACTTTCCTTAAAAAAATTTTAAACGACGGCATACAAACTAAAGTGAAGTCTTGGTGGTTGTCAATTACTTGGTAAGCTCCCCTGATTAGTTTTAATAGCCGCCATGACTTTTGAGTTAGGTTTACTTCTCAATCTCGAAAGAATAATAGGGTCTCTAATCCTAGTTTTTATTCCTATTTTCAAAATAAGATCTGCATTTCACTGCAAACGCATATTTTTTAATTATTGTTAATGGTTTGACCGCGGTTGCTGGCACC…	GCACTATTAAAATTCATTATTTATATTTTACTTTCAAGTCCAACTTCCTTTGATCTCCGAGACATATATTGTAGCTCGCCCAATCTTTATTAGTTGCACCTTGATCTGTTTATAAACTTTCCTAAAAATTTTAAACGACGGCATACAAACTAAAGAGTCTTGGTGGTTGTCAATTACTTGGTAAGCTCCCCTGATTAGTTTTAATAGCCGCCATGACTTTTGAGTTAGGTTTACTTCTCAATCTAAGAATAATAGGGTCTCTAATCCTAGTTTTCCTATTTTCAAAATCATTTCACTGCAAATATTTTTTAATTATTGTTAATGGTTTGACCGCGGTTGCTGGCACCATGTAAACCCTAACATACTAAATTTATAGTTATATAATTTTTAATTTAGACT…
Orcula pseudodolium	OOV14_3344	KM188556	GCACTATTAAA--AATAGGATTCAAAACTTATTTATT-AATTTAAACTT--------------GTTACTTTCAAGTCCAACTTC-CGCTAGCCTTTT-AGATCT-GCCTCCGAGA-TTCATGTTGATATTGTAGCTCGCCC--AATCTTTTATATTAGTTGCACCTTGATCTG-TTTTAACAG-TTTTT------AACTAAAAAAGT----GAAACTTTCCTTAAAAAAATTTTA--AACGACGGCATACAAACTTTT---AAA-TAAAAGTGAAGAATTCTTGGTGGTTGTCAATTACTTGGTAAGCTCCCCTGATTAGTTTTAATAGCCGCCATGACTTTTGAGTTTCT-TAGGAGTG-TTTTACTTCTCAA---T-CTACA--TTATTA-GGTAT-…	GCACTATTAAATGGATTCAAAACTTATTTATATTTAGTTACTTTCAAGTCCAACTTCCGCTAGCCTTTGATCGCCTCCGAGACATGTTGATATTGTAGCTCGCCCAATCTTTTATATTAGTTGCACCTTGATCTGTTTATAAACTTTCCTTAAAAAAATTTTAAACGACGGCATACAAACTAAAGTGAAGTCTTGGTGGTTGTCAATTACTTGGTAAGCTCCCCTGATTAGTTTTAATAGCCGCCATGACTTTTGAGTTAGGTTTACTTCTCAATCTCGAAAGAATAATAGGGTCTCTAATCCTAGTTTTTATTCCTATTTTCAAAATAAGATCTGCATTTCACTGCAAACGCATATTTTTTAATTATTGTTAATGGTTTGACCGCGGTTGCTGGCACC…	GCACTATTAAAATTCATTATTTATATTTTACTTTCAAGTCCAACTTCCTTTGATCTCCGAGACATATATTGTAGCTCGCCCAATCTTTATTAGTTGCACCTTGATCTGTTTATAAACTTTCCTAAAAATTTTAAACGACGGCATACAAACTAAAGAGTCTTGGTGGTTGTCAATTACTTGGTAAGCTCCCCTGATTAGTTTTAATAGCCGCCATGACTTTTGAGTTAGGTTTACTTCTCAATCTAAGAATAATAGGGTCTCTAATCCTAGTTTTCCTATTTTCAAAATCATTTCACTGCAAATATTTTTTAATTATTGTTAATGGTTTGACCGCGGTTGCTGGCACCATGTAAACCCTAACATACTAAATTTATAGTTATATAATTTTTAATTTAGACT…
Orcula pseudodolium	OOV16_5871	KM188557	GCACTATTAAA--AATAGGATTCAAAACTTATTTATT-AATTTAAACTT--------------GTTACTTTCAAGTCCAACTTC-CGCTAGCCTTTT-AGATCT-GCCTCCGAGA-TTCATGTTGATATTGTAGCTCGCCC--AATCTTTTATATTAGTTGCACCTTGATCTG-TTTTAACAG-TTTTT------AACTAAAAAAGT----GAAACTTTCCTTAAAAAAATTTTA--AACGACGGCATACAAACTTTT---AAA-TAAAAGTGAAGAATTCTTGGTGGTTGTCAATTACTTGGTAAGCTCCCCTGATTAGTTTTAATAGCCGCCATGACTTTTGAGTTTCT-TAGGAGTG-TTTTACTTCTCAA---T-CTACA--TTATTA-GGTAT-…	GCACTATTAAATGGATTCAAAACTTATTTATATTTAGTTACTTTCAAGTCCAACTTCCGCTAGCCTTTGATCGCCTCCGAGACATGTTGATATTGTAGCTCGCCCAATCTTTTATATTAGTTGCACCTTGATCTGTTTATAAACTTTCCTTAAAAAAATTTTAAACGACGGCATACAAACTAAAGTGAAGTCTTGGTGGTTGTCAATTACTTGGTAAGCTCCCCTGATTAGTTTTAATAGCCGCCATGACTTTTGAGTTAGGTTTACTTCTCAATCTCGAAAGAATAATAGGGTCTCTAATCCTAGTTTTTATTCCTATTTTCAAAATAAGATCTGCATTTCACTGCAAACGCATATTTTTTAATTATTGTTAATGGTTTGACCGCGGTTGCTGGCACC…	GCACTATTAAAATTCATTATTTATATTTTACTTTCAAGTCCAACTTCCTTTGATCTCCGAGACATATATTGTAGCTCGCCCAATCTTTATTAGTTGCACCTTGATCTGTTTATAAACTTTCCTAAAAATTTTAAACGACGGCATACAAACTAAAGAGTCTTGGTGGTTGTCAATTACTTGGTAAGCTCCCCTGATTAGTTTTAATAGCCGCCATGACTTTTGAGTTAGGTTTACTTCTCAATCTAAGAATAATAGGGTCTCTAATCCTAGTTTTCCTATTTTCAAAATCATTTCACTGCAAATATTTTTTAATTATTGTTAATGGTTTGACCGCGGTTGCTGGCACCATGTAAACCCTAACATACTAAATTTATAGTTATATAATTTTTAATTTAGACT…
Orcula pseudodolium	OOV17_5827	KM188558	GCACTATTAAA--AATAGGATTCAAAACTTATTTATT-AATTTAAACTAT-------------GTTACTTTCAAGTCCAACTTC-CGCTAGCCTTTT-AGATCT-GCCTCCGAGA-TTCATGTTGATATTGTAGCTCGCCC--AATCTTTTATATTAGTTGCACCTTGATCTG-TTTTAATAG-TTTTTT-----AACTAAAAAAGT----GAAACTTTTCTTAAAAAAATTTTA--AACGACGGCATACAAACTTTT---AAA-TAAAAGTGAAGAATTCTTGGTGGTTGTCAATTACTTGGTAAGCTCCCCTGATTAGTTTTAATAGCCGCCATGACTTTTGAGTTTCT-TAGGAGTG-TTTTACTTCTCAA---T-CTACA--TTTTTA-GATAT-…	GCACTATTAAATGGATTCAAAACTTATTTATATTTAGTTACTTTCAAGTCCAACTTCCGCTAGCCTTTGATCGCCTCCGAGACATGTTGATATTGTAGCTCGCCCAATCTTTTATATTAGTTGCACCTTGATCTGTTTATAAACTTTTCTTAAAAAAATTTTAAACGACGGCATACAAACTAAAGTGAAGTCTTGGTGGTTGTCAATTACTTGGTAAGCTCCCCTGATTAGTTTTAATAGCCGCCATGACTTTTGAGTTAGGTTTACTTCTCAATCTCGAAAGAATAATAGGGTCTCTAATCCTAGTTTTATTTCCTATTTTCAAAATAAGATCTGCATTTCACTGCAAACACATATTTTTTAATTATTGTTAATGGTTTGACCGCGGTTGCTGGCACC…	GCACTATTAAAATTCATTATTTATATTTTACTTTCAAGTCCAACTTCCTTTGATCTCCGAGACATATATTGTAGCTCGCCCAATCTTTATTAGTTGCACCTTGATCTGTTTATAAACTTTTCTAAAAATTTTAAACGACGGCATACAAACTAAAGAGTCTTGGTGGTTGTCAATTACTTGGTAAGCTCCCCTGATTAGTTTTAATAGCCGCCATGACTTTTGAGTTAGGTTTACTTCTCAATCTAAGAATAATAGGGTCTCTAATCCTAGTTTTCCTATTTTCAAAATCATTTCACTGCAAATATTTTTTAATTATTGTTAATGGTTTGACCGCGGTTGCTGGCACCATGTAAACCCTAACATACTAAATTTATAGTTATATAATTTTTAATTTAGACT…
Orcula pseudodolium	OOV18_5819	KM188559	GCACTATTAAA--AATAGGATTCAAAACTTATTTATT-AATTTAAACTAT-------------GTTACTTTCAAGTCCAACTTC-CGCTAGCCTTTT-AGATCT-GCCTCCGAGA-TTCATGTTGATATTGTAGCTCGCCC--AATCTTTTATATTAGTTGCACCTTGATCTG-TTTTAACAG-TTTTTT-----AACTAAAAAAGT----GAAACTTTTCTTAAAAAAATTTTA--AACGACGGCATACAAACTTTT---AAA-TAAAAGTGAAGAATTCTTGGTGGTTGTCAATTACTTGGTAAGCTCCCCTGATTAGTTTTAATAGCCGCCATGACTTTTGAGTTTCT-TAGGAGTG-TTTTACTTCTCAA---T-CTACA--TTTTTA-GATAT-…	GCACTATTAAATGGATTCAAAACTTATTTATATTTAGTTACTTTCAAGTCCAACTTCCGCTAGCCTTTGATCGCCTCCGAGACATGTTGATATTGTAGCTCGCCCAATCTTTTATATTAGTTGCACCTTGATCTGTTTATAAACTTTTCTTAAAAAAATTTTAAACGACGGCATACAAACTAAAGTGAAGTCTTGGTGGTTGTCAATTACTTGGTAAGCTCCCCTGATTAGTTTTAATAGCCGCCATGACTTTTGAGTTAGGTTTACTTCTCAATCTCGAAAGAATAATAGGGTCTCTAATCCTAGTTTTTATTCCTATTTTCAAAATAAGATCTGCATTTCACTGCAAACACATATTTTTTAATTATTGTTAATGGTTTGACCGCGGTTGCTGGCACC…	GCACTATTAAAATTCATTATTTATATTTTACTTTCAAGTCCAACTTCCTTTGATCTCCGAGACATATATTGTAGCTCGCCCAATCTTTATTAGTTGCACCTTGATCTGTTTATAAACTTTTCTAAAAATTTTAAACGACGGCATACAAACTAAAGAGTCTTGGTGGTTGTCAATTACTTGGTAAGCTCCCCTGATTAGTTTTAATAGCCGCCATGACTTTTGAGTTAGGTTTACTTCTCAATCTAAGAATAATAGGGTCTCTAATCCTAGTTTTCCTATTTTCAAAATCATTTCACTGCAAATATTTTTTAATTATTGTTAATGGTTTGACCGCGGTTGCTGGCACCATGTAAACCCTAACATACTAAATTTATAGTTATATAATTTTTAATTTAGACT…
Orcula pseudodolium	OOV19_5838	KM188560	GCACTATTAAA--AATAGGATTCAAAACTTATTTATT-AATTTAAACTT--------------GTTACTTTCAAGTCCAACTTC-CGCTAGCCTTTT-AGATCT-GCCTCCGAGA-TTCATGTTGATATTGTAGCTCGCCC--AATCTTTTATATTAGTTGCACCTTGATCTG-TTTTAACAG-TTTTTT-----AACTAAAAAAGT----GAAACTTTTCTTAAAAAAATTTTA--AACGACGGCATACAAACTTTT---AAA-TAAAAGTGAAGAATTCTTGGTGGTTGTCAATTACTTGGTAAGCTCCCCTGATTAGTTTTAATAGCCGCCATGACTTTTGAGTTTCT-TAGGAGTG-TTTTACTTCCCAA---T-CTACA--TTATTA-AGTAT-…	GCACTATTAAATGGATTCAAAACTTATTTATATTTAGTTACTTTCAAGTCCAACTTCCGCTAGCCTTTGATCGCCTCCGAGACATGTTGATATTGTAGCTCGCCCAATCTTTTATATTAGTTGCACCTTGATCTGTTTATAAACTTTTCTTAAAAAAATTTTAAACGACGGCATACAAACTAAAGTGAAGTCTTGGTGGTTGTCAATTACTTGGTAAGCTCCCCTGATTAGTTTTAATAGCCGCCATGACTTTTGAGTTAGGTTTACTTCCCAATCTCAAAAGAATAATAGGGTCTCTAATCCTAGTTTTTATTCCTATTTTCAAAATAAGATCTGCATTTCACTGCAAACGCATATTTTTTAATTATTGTTAATGGTTTGACCGCGGTTGCTGGCACC…	GCACTATTAAAATTCATTATTTATATTTTACTTTCAAGTCCAACTTCCTTTGATCTCCGAGACATATATTGTAGCTCGCCCAATCTTTATTAGTTGCACCTTGATCTGTTTATAAACTTTTCTAAAAATTTTAAACGACGGCATACAAACTAAAGAGTCTTGGTGGTTGTCAATTACTTGGTAAGCTCCCCTGATTAGTTTTAATAGCCGCCATGACTTTTGAGTTAGGTTTACTTCCCAATCTAAGAATAATAGGGTCTCTAATCCTAGTTTTCCTATTTTCAAAATCATTTCACTGCAAATATTTTTTAATTATTGTTAATGGTTTGACCGCGGTTGCTGGCACCATGTAAACCCTAACATACTAAATTTATAGTTATATAATTTTTAATTTAGACT…
Orcula pseudodolium	OOV20_5855	KM188561	GCACTATTAAA--AATAGGATTCAAAACTTATTTATT-AATTTAAACTAT-------------GTTACTTTCAAGTCCAACTTC-CGCTAGCCTTTT-AGATCT-GCCTCCGAGA-TTCATGTTGATATTGTAGCTCGCCC--AATCTTTTATATTAGTTGCACCTTGATCTG-TTTTAATAG-TTTTTT-----AACTAAAAAAGT----GAAACTTTTCTTAAAAAAATTTTA--AACGACGGCATACAAACTTTT---AAA-TAAAAGTGAAGAATTCTTGGTGGTTGTCAATTACTTGGTAAGCTCCCCTGATTAGTTTTAATAGCCGCCATGACTTTTGAGTTTCT-TAGGAGTG-TTTTACTTCTCAA---T-CTACA--TTTTTA-GATAT-…	GCACTATTAAATGGATTCAAAACTTATTTATATTTAGTTACTTTCAAGTCCAACTTCCGCTAGCCTTTGATCGCCTCCGAGACATGTTGATATTGTAGCTCGCCCAATCTTTTATATTAGTTGCACCTTGATCTGTTTATAAACTTTTCTTAAAAAAATTTTAAACGACGGCATACAAACTAAAGTGAAGTCTTGGTGGTTGTCAATTACTTGGTAAGCTCCCCTGATTAGTTTTAATAGCCGCCATGACTTTTGAGTTAGGTTTACTTCTCAATCTCGAAAGAATAATAGGGTCTCTAATCCTAGTTTTTATTCCTATTTTCAAAATAAGATCTGCATTTCACTGCAAACACATATTTTTTAATTATTGTTAATGGTTTGACCGCGGTTGCTGGCACC…	GCACTATTAAAATTCATTATTTATATTTTACTTTCAAGTCCAACTTCCTTTGATCTCCGAGACATATATTGTAGCTCGCCCAATCTTTATTAGTTGCACCTTGATCTGTTTATAAACTTTTCTAAAAATTTTAAACGACGGCATACAAACTAAAGAGTCTTGGTGGTTGTCAATTACTTGGTAAGCTCCCCTGATTAGTTTTAATAGCCGCCATGACTTTTGAGTTAGGTTTACTTCTCAATCTAAGAATAATAGGGTCTCTAATCCTAGTTTTCCTATTTTCAAAATCATTTCACTGCAAATATTTTTTAATTATTGTTAATGGTTTGACCGCGGTTGCTGGCACCATGTAAACCCTAACATACTAAATTTATAGTTATATAATTTTTAATTTAGACT…
Orcula dolium	OSR3_5606	KM188562	GCACTATTAA---TAAGCTATTCAGTTATTGATTTTT--ATTATGA-----------------CTTACTTTCAAGTCCAACTTC-AGCGATATTTTT-AAGTC--GCATGGGTGA--ATATTTAGTTACTGTAGCTCGCCTTAAATCTTTAGTATCAGCTGCACCTTGATCTGTCTTCTCGCCTCTCTT------AGGCAAAAA-------AAAATTTTTCTCTGAAAAATTTAA--GACGACGGCATACAAACTTTTT---AA-CTTAAGAAGAATA-TCTTGGTGGTTATCAATTACTTGGTAAGCTCCCCTGATAAATCATAACAGCCGCCATGACTTTTGAGTTTA--TAATAA---TTTTACTCCTCAA---T-CTAT-GGTCTTTTTCATT--…	GCACTATTAAAACTATTCAGTTATTGATTTTATTAGCTTACTTTCAAGTCCAACTTCAGCGATATTTTAGTCGCATGGGTGATATTTAGTTACTGTAGCTCGCCTAATCTTTAGTATCAGCTGCACCTTGATCTGCTTTCAAATTTTTCTCTGAAAAATTTAAGACGACGGCATACAAACTTTAGAAGAATCTTGGTGGTTATCAATTACTTGGTAAGCTCCCCTGATAAATCATAACAGCCGCCATGACTTTTGAGTTAATTTTACTCCTCAATCTTCTAAGAATAATAGGGTATCTAATCCTAGTTTTTTACCTTATTTTGAAAATTTGATTAACATTTTACTATACACACATATATATTAATTATTATTAAAGGTTTGACCGCGGTTGCTGGCACC…	GCACTATTAAAATTCATTGATTTTATTTTACTTTCAAGTCCAACTTCATTTAGTATGGGTGATATTTACTGTAGCTCGCCTAATCTTTATCAGCTGCACCTTGATCTGCTTTCAAATTTTTCTAAAAATTTAAGACGACGGCATACAAACTTTAGAATCTTGGTGGTTATCAATTACTTGGTAAGCTCCCCTGATAAATCATAACAGCCGCCATGACTTTTGAGTTAATTTTACTCCTCAATCTAAGAATAATAGGGTATCTAATCCTAGTTTTCTTATTTTGAAAATCATTTTACTATACATATATATTAATTATTATTAAAGGTTTGACCGCGGTTGCTGGCACCATATTAACCTTAATATACTAAATATATATTGATATATTTTTTAATTTAGACT…
Orcula sp	PRO1_3543	KM188569	ACACTTATAAA--AATTTTATTCATATTCTAATTTCT-TATTTAT-TATTTG-----------ATTACGTTTAAGTCCAACTTT-ATAAGTATTATA-TAACAGATAATTCGTAA--ATAAATTATTATTGTAGCTCGCCC--TAACTTAGTTATAGGCTGCACCTAGATCTGTCTATTAATTATATATAAT------TAGT---------AAAATACTCTAAAAGAATATTTAA--GACGACGGCATACAAACTT-AA-TAAGACTA-AGTACATTATTCTTGGTGGTTGTCATTTATTAGGTAAGCTCCCCTAATGAGTTTTATAAGCCGCCATTATTTTTGAGTT----TTTT-----TAATACTCCTCAAAAAT-CTAAAA-------GAATATT…	ACACTTATAAATTTATTCATATTCTAATTTCATTTTATTACGTTTAAGTCCAACTTTATAAGTATTATAACATAATTCGTAATAAATTATTATTGTAGCTCGCCCTAACTTAGTTATAGGCTGCACCTAGATCTGCTATTAAATACTCTAAAAGAATATTTAAGACGACGGCATACAAACTTAAGTACATTCTTGGTGGTTGTCATTTATTAGGTAAGCTCCCCTAATGAGTTTTATAAGCCGCCATTATTTTTGAGTTTTTAATACTCCTCAATCTAAAATGAATAGTAGGGTATCTAATCCTAGTTTTCTTCATAATTTTTCTAGATCCTGTTATATTTTACCATAGAGCTCTATATATTTAGTATTATTAAGAGTATGACCGCGGTTGCTGGCACA…	ACACTTATAAAATTCACTAATTTCATTTTACGTTTAAGTCCAACTTTATATAACATTCGTAATAATTATTGTAGCTCGCCCTAACTTTATAGGCTGCACCTAGATCTGCTATTAAATACTCTAGAATATTTAAGACGACGGCATACAAACTTAAGATTCTTGGTGGTTGTCATTTATTAGGTAAGCTCCCCTAATGAGTTTTATAAGCCGCCATTATTTTTGAGTTTTTAATACTCCTCAATCTATGAATAGTAGGGTATCTAATCCTAGTTTTATAATTTTTCTAGATATTTTACCATAGATATATATTTAGTATTATTAAGAGTATGACCGCGGTTGCTGGCACAATATTGACCATAGTAGGCTACATTAACATTTCTGTAATGTGTAATATTAACT…
Orcula sp	PRO1_3544	KM188570	ACACTTATAAA--AATTTTATTCATATTCTAATTTCT-TATTTAT-TATTTG-----------ATTACGTTTAAGTCCAACTTT-ATAAGTATTATA-TAACAGATAATTCGTAA--ATAAATTATTATTGTAGCTCGCCC--TAACTTAGTTATAGGCTGCACCTAGATCTGTCTATTAATTATATATAAT------TAGT---------AAAATACTCTAAAAGAATATTTAA--GACGACGGCATACAAACTT-AA-TAAGACTA-AGTACATTATTCTTGGTGGTTGTCATTTATTAGGTAAGCTCCCCTAATGAGTTTTATAAGCCGCCATTATTTTTGAGTT----TTTT-----TAATACTCCTCAAAAAT-CTAAAA-------GAATATT…	ACACTTATAAATTTATTCATATTCTAATTTCATTTTATTACGTTTAAGTCCAACTTTATAAGTATTATAACATAATTCGTAATAAATTATTATTGTAGCTCGCCCTAACTTAGTTATAGGCTGCACCTAGATCTGCTATTAAATACTCTAAAAGAATATTTAAGACGACGGCATACAAACTTAAGTACATTCTTGGTGGTTGTCATTTATTAGGTAAGCTCCCCTAATGAGTTTTATAAGCCGCCATTATTTTTGAGTTTTTAATACTCCTCAATCTAAAATGAATAGTAGGGTATCTAATCCTAGTTTTCTTCATAATTTTTCTAGATCCTGTTATATTTTACCATAGAGCTCTATATATTTAGTATTATTAAGAGTATGACCGCGGTTGCTGGCACA…	ACACTTATAAAATTCACTAATTTCATTTTACGTTTAAGTCCAACTTTATATAACATTCGTAATAATTATTGTAGCTCGCCCTAACTTTATAGGCTGCACCTAGATCTGCTATTAAATACTCTAGAATATTTAAGACGACGGCATACAAACTTAAGATTCTTGGTGGTTGTCATTTATTAGGTAAGCTCCCCTAATGAGTTTTATAAGCCGCCATTATTTTTGAGTTTTTAATACTCCTCAATCTATGAATAGTAGGGTATCTAATCCTAGTTTTATAATTTTTCTAGATATTTTACCATAGATATATATTTAGTATTATTAAGAGTATGACCGCGGTTGCTGGCACAATATTGACCATAGTAGGCTACATTAACATTTCTGTAATGTGTAATATTAACT…
Orcula sp	PTK1_3538	KM188571	ACACTTATAAA--AAGTAAATTCATATTCTAATTTTA--ATTTAA-TTAAT------------ATTACTTTTAAGTCCAACTTT-ATAAATATTATA-TAACAGATAATTCGTAA--ATAATTTATTATTGTAGCTCGCCC--CAACTTAACTATAGGCTGCACCTAGATCTGTCTATAAAGTATAATTAAT------TAGT---------AAAACACTCTAAGGGAATGTTTAA--GACGACGGCATACAAACTT-AT-TAAG-CTA-AGTACATT-TTCTTGGTGGTTATCATTTATTAGGTAAGCTCCCCTGATGAGTTTTATAAGCCGCCATTATTTTTGAGTTTT--TGATA----AAATACTCCTCAATAAT-CTAAAA--------GGTATT…	ACACTTATAAAGAAATTCATATTCTAATTTTATTTAATTACTTTTAAGTCCAACTTTATAAATATTATAACATAATTCGTAATAATTTATTATTGTAGCTCGCCCCAACTTAACTATAGGCTGCACCTAGATCTGCTAAAAAACACTCTAAGGGAATGTTTAAGACGACGGCATACAAACTTAAGTACATTCTTGGTGGTTATCATTTATTAGGTAAGCTCCCCTGATGAGTTTTATAAGCCGCCATTATTTTTGAGTTGATAATACTCCTCAATCTAGAAGGAATAATAGGGTATCTAATCCTAGTTTTCTTCCTAATTTTGATAGTACCAGTGATATTTTACCATAGAGTTTTAAATATTGTTTATTATTAAGAGTATGACCGCGGTTGCTGGCACA…	ACACTTATAAAATTCACTAATTTTATTTTACTTTTAAGTCCAACTTTATATAACATTCGTAATAATTATTGTAGCTCGCCCCAACTTTATAGGCTGCACCTAGATCTGCTAAAAAACACTCTAGAATGTTTAAGACGACGGCATACAAACTTAAGATTCTTGGTGGTTATCATTTATTAGGTAAGCTCCCCTGATGAGTTTTATAAGCCGCCATTATTTTTGAGTTGATAATACTCCTCAATCTAGGAATAATAGGGTATCTAATCCTAGTTTTCTAATTTTGATAGTTATTTTACCATAGATAAATATTGTTTATTATTAAGAGTATGACCGCGGTTGCTGGCACAATATTAACCATAGCAGGCTATATTTACATTTATGTAATATATAACATTAACT…
Orcula dolium	SML11_6140	KM188572	GCACTATTAA---TAAGCTATTCAGTTATTAATTATT--ATTATGA-----------------CTTACTTTCAAGTCCAACTTC-AGCGATATTTTTAAAGTC--GCATGGGTGA--AAATTTAGTTACTGTAGCTCGCCTTAAATCTTTAGTATGAGCTGCACCTTGATCTGTCTTCCTACCTCTCTT------AAGTAAA---------AAAATTCTTCTCTGAAAAATTTAA--GACGACGGCATACAAACTTTTT---AA-CTAAAGAAGAATA-TCTTGGTGGTTATCAATTACTCGGTAAGCTCCCCTGATAAATTATAATAGCCGCCATGACTTTTGAGTTTA--TAATAA---TTTTACTCCTCAA---T-CTAT-AACCCTTT-CATT--…	GCACTATTAAAACTATTCAGTTATTAATTATATTAGCTTACTTTCAAGTCCAACTTCAGCGATATTTTAGTCGCATGGGTGAAATTTAGTTACTGTAGCTCGCCTAATCTTTAGTATGAGCTGCACCTTGATCTGCTTCCAAATTCTTCTCTGAAAAATTTAAGACGACGGCATACAAACTTAAGAAGAATCTTGGTGGTTATCAATTACTCGGTAAGCTCCCCTGATAAATTATAATAGCCGCCATGACTTTTGAGTTAATTTTACTCCTCAATCTTCTAAGAATAATAGGGTATCTAATCCTAGTTTTTTACCTTATTTTGGAAATTGGATTAACATTTTACTATACACACATAAATATTAATTATTATTAAAGGTTTGACCGCGGTTGCTGGCACC…	GCACTATTAAAATTCATTAATTATATTTTACTTTCAAGTCCAACTTCATTTAGTATGGGTGAAATTTACTGTAGCTCGCCTAATCTTTATGAGCTGCACCTTGATCTGCTTCCAAATTCTTCTAAAAATTTAAGACGACGGCATACAAACTTAAGAATCTTGGTGGTTATCAATTACTCGGTAAGCTCCCCTGATAAATTATAATAGCCGCCATGACTTTTGAGTTAATTTTACTCCTCAATCTAAGAATAATAGGGTATCTAATCCTAGTTTTCTTATTTTGGAAATCATTTTACTATACATAAATATTAATTATTATTAAAGGTTTGACCGCGGTTGCTGGCACCATATTAACCTTAATATACTAAATATATACTGATATATTTTTTAATTTAGACT…
Orcula dolium	SML4_6144	KM188573	GCACTATTAA---TAAACAATTCAGTTATTAATTTTT--ATTATGA-----------------CTTACTTTCAAGTCCAACTTC-AGCGATAATTTTAAAGTC--GCATGGGTGA--AAATTCAGTTACTGTAGCTCGCCTTAAATCTTTAATATTAGCTGCACCTTGATCTGTCTTCCTACCTCTCTT------AAGTAAA---------AAAATTTTTCTCTGAAAAATTTAA--GACGACGGCATACAAACTTTTT---AA-CTTAAGAAGAATA-TCTTGGTGGTTATCAATTACTTGGTAAGCTCCCCTGATAAATCATAATAGCCGCCATGACTTTTGAGTTTA--TAATAA---TTTTACTCCTCAA---T-CTATTGATTCTTT-CATT--…	GCACTATTAAAACAATTCAGTTATTAATTTTATTAGCTTACTTTCAAGTCCAACTTCAGCGATAATTTAGTCGCATGGGTGAAATTCAGTTACTGTAGCTCGCCTAATCTTTAATATTAGCTGCACCTTGATCTGCTTCCAAATTTTTCTCTGAAAAATTTAAGACGACGGCATACAAACTTTAGAAGAATCTTGGTGGTTATCAATTACTTGGTAAGCTCCCCTGATAAATCATAATAGCCGCCATGACTTTTGAGTTAATTTTACTCCTCAATCTTCTAAGAATAATAGGGTATCTAATCCTAGTTTTTTACCTTATTTTGGAAATTGGATTAACATTTTACTATACACATATAAATATTAATTATTATTAAAGGTTTGACCGCGGTTGCTGGCACC…	GCACTATTAAAATTCATTAATTTTATTTTACTTTCAAGTCCAACTTCATTTAGTATGGGTGAAATTTACTGTAGCTCGCCTAATCTTTATTAGCTGCACCTTGATCTGCTTCCAAATTTTTCTAAAAATTTAAGACGACGGCATACAAACTTTAGAATCTTGGTGGTTATCAATTACTTGGTAAGCTCCCCTGATAAATCATAATAGCCGCCATGACTTTTGAGTTAATTTTACTCCTCAATCTAAGAATAATAGGGTATCTAATCCTAGTTTTCTTATTTTGGAAATCATTTTACTATACATAAATATTAATTATTATTAAAGGTTTGACCGCGGTTGCTGGCACCATATTAACCTTAATACACTAAATATATATTGATATATTTTTTAATTTAGACT…
Orcula dolium	SML4_6145	KM188574	GCACTATTAA---TAAACAATTCAGTTATTAATTTTT--ATTATGA-----------------CTTACTTTCAAGTCCAACTTC-AGCGATAATTTTAAAGTC--GCATGGGTGA--AAATTCAGTTACTGTAGCTCGCCTTAAATCTTTAATATTAGCTGCACCTTGATCTGTCTTCCTACCTCTCTT------AAGTAAA---------AAAATTTTTCTCTGAAAAATTTAA--GACGACGGCATACAAACTTTTT---AA-CTTAAGAAGAATA-TCTTGGTGGTTATCAATTACTTGGTAAGCTCCCCTGATAAATCATAATAGCCGCCATGACTTTTGAGTTTA--TAATAA---TTTTACTCCTCAA---T-CTATTGATTCTTT-CATT--…	GCACTATTAAAACAATTCAGTTATTAATTTTATTAGCTTACTTTCAAGTCCAACTTCAGCGATAATTTAGTCGCATGGGTGAAATTCAGTTACTGTAGCTCGCCTAATCTTTAATATTAGCTGCACCTTGATCTGCTTCCAAATTTTTCTCTGAAAAATTTAAGACGACGGCATACAAACTTTAGAAGAATCTTGGTGGTTATCAATTACTTGGTAAGCTCCCCTGATAAATCATAATAGCCGCCATGACTTTTGAGTTAATTTTACTCCTCAATCTTCTAAGAATAATAGGGTATCTAATCCTAGTTTTTTACCTTATTTTGGAAATTGGATTAACATTTTACTATACACATATAAATATTAATTATTATTAAAGGTTTGACCGCGGTTGCTGGCACC…	GCACTATTAAAATTCATTAATTTTATTTTACTTTCAAGTCCAACTTCATTTAGTATGGGTGAAATTTACTGTAGCTCGCCTAATCTTTATTAGCTGCACCTTGATCTGCTTCCAAATTTTTCTAAAAATTTAAGACGACGGCATACAAACTTTAGAATCTTGGTGGTTATCAATTACTTGGTAAGCTCCCCTGATAAATCATAATAGCCGCCATGACTTTTGAGTTAATTTTACTCCTCAATCTAAGAATAATAGGGTATCTAATCCTAGTTTTCTTATTTTGGAAATCATTTTACTATACATAAATATTAATTATTATTAAAGGTTTGACCGCGGTTGCTGGCACCATATTAACCTTAATACACTAAATATATATTGATATATTTTTTAATTTAGACT…
Orcula dolium	SNH21_1362	KM188575	GCACTATTAA---TAAGCTATTCAGTTATTAATTTTT--GTTGTGA-----------------CTTACTTTCAAGTCCAACTTC-AGCGATATTTT-AATGTC--GCATGGGTAA--ATATTCAGTTACTGTAGCTCGCCTTAAATCTCTAGTATTAGCTGCACCTTGATCTGTCTTCTTACCTCTCTT------AAGTATA---------AAAATTTTTCTCTGAAAAATTTAA--GACGACGGCATACAAACTTTTT---AA-CTTAAGAAGAGTA-TCTTGGTGGTTATCAATTATTTGGTAAGCTCCCCTGATAAATTATAACAGCCGCCATGACTTTTGAGTTTA--TAATAA---TTTTACTCCTCAA---T-CTAT-GATCTTTT-CATT--…	GCACTATTAAAACTATTCAGTTATTAATTTTGTTGGCTTACTTTCAAGTCCAACTTCAGCGATATTTTTGTCGCATGGGTAATATTCAGTTACTGTAGCTCGCCTAATCTCTAGTATTAGCTGCACCTTGATCTGCTTTCAAATTTTTCTCTGAAAAATTTAAGACGACGGCATACAAACTTTAGAAGAGTCTTGGTGGTTATCAATTATTTGGTAAGCTCCCCTGATAAATTATAACAGCCGCCATGACTTTTGAGTTAATTTTACTCCTCAATCTTCTAAGAATAATAGGGTATCTAATCCTAGTTTTTTACCTTATTTTGAAAATTGGATTAACATTTTACTATACACACATAAATATTAATTATTATTAAAGGTCTGACCGCGGTTGCTGGCACC…	GCACTATTAAAATTCATTAATTTTGTTTTACTTTCAAGTCCAACTTCATTTTGTATGGGTAATATTTACTGTAGCTCGCCTAATCTCTATTAGCTGCACCTTGATCTGCTTTCAAATTTTTCTAAAAATTTAAGACGACGGCATACAAACTTTAGAGTCTTGGTGGTTATCAATTATTTGGTAAGCTCCCCTGATAAATTATAACAGCCGCCATGACTTTTGAGTTAATTTTACTCCTCAATCTAAGAATAATAGGGTATCTAATCCTAGTTTTCTTATTTTGAAAATCATTTTACTATACATAAATATTAATTATTATTAAAGGTCTGACCGCGGTTGCTGGCACCATATTAACCTTAATATACTAAATATATATTGATATATTTTTTAATTTAGACT…
Orcula austriaca	SNH24_324	KM188577	GCACTGTTAAA-ATGT-ATATTCAGTGCTTAATTATT--ATTTTG-GA---------------ATTACTTTCAAGTCCAACTTC-AGTTGACTTTTT-ATGTCT-ATATCCGATA--TTATATTGTTATTGTAGCTCGCCT--AATCTTTCACATTGGTTGCACCTTGATCTGTCTTAGA-TAAATTA-TGCT----ATAA--GG------AAAATTTTTCTTAGAAAAATTTCT--GACGACGGCATACAAACTTTT----AG-TAAAAGAGAAAAATTCTTGGTGGTTGTCAATTACTTGGTAAGCTCCCCTGATTAGTTTTAACAACCGCCATGACTTTTGAGTTTCT-TAAT-T---TTTTACTCCTCAA---T-CTACT-TTTATTA-AATATA…	GCACTGTTAAGTATATTCAGTGCTTAATTATATTTGATTACTTTCAAGTCCAACTTCAGTTGACTTTTTGTCATATCCGATATATATTGTTATTGTAGCTCGCCTAATCTTTCACATTGGTTGCACCTTGATCTGCTTGTAAATTTTTCTTAGAAAAATTTCTGACGACGGCATACAAACTAAAGAGAAATCTTGGTGGTTGTCAATTACTTGGTAAGCTCCCCTGATTAGTTTTAACAACCGCCATGACTTTTGAGTTAATTTTACTCCTCAATCTCAAAAGAATAATAGGGTCTCTAATCCTAGTTTTTTAACTTATTTCAAAAATAGGATCTGCATTTCACTGTAAACGTATATTATTTAATTATTGTTAAAGGTTTGACCGCGGTTGCTGGCACC…	GCACTGTTAAGATTCATTAATTATATTTTACTTTCAAGTCCAACTTCATTTTGTATCCGATATATTTATTGTAGCTCGCCTAATCTTCATTGGTTGCACCTTGATCTGCTTGTAAATTTTTCTAAAAATTTCTGACGACGGCATACAAACTAAAGAATCTTGGTGGTTGTCAATTACTTGGTAAGCTCCCCTGATTAGTTTTAACAACCGCCATGACTTTTGAGTTAATTTTACTCCTCAATCTAAGAATAATAGGGTCTCTAATCCTAGTTTTCTTATTTCAAAAATCATTTCACTGTAAATATTATTTAATTATTGTTAAAGGTTTGACCGCGGTTGCTGGCACCGTGTTTACCTTAACATACTAAATTTATATTTATATAATTTTTAATTTAGACT…
Sphyradium doliolum	SNH23_833	KM188576	GCACTATAAG---ATTTATATTCAATTTTTGATTAAA-AATTTTT-A----------------ATTACTTGCAAGTCCAACTTT-TGTGGTCTGTAA--AAAACTACATCAGGAA---AATAAATTTATTGTAACTCGCTT--CAACTTTAATATTAGCTGCACCTAGATCTGACATTTTATAGT-ATGATATAA----------------AAAATACTTCTAAAAAATATTTTTTTGACGACGGCATACAAGCTCTAAAT-----TAAAGAAGATATTTCTTGGTGACTATCATTTACTGAGTAAGTTCCCCTAATAATTTCCTATAGCCGCCATAATTTTTGAGTTT----AAT------AAAAACCTTATGTACTCCTCAGATAATGAGTATAGTT…	GCACTATAAGTTATATTCAATTTTTGATTAAATTTTATTACTTGCAAGTCCAACTTTTGTGGTCTGTAAAAAACATCAGGAAAATAAATTTATTGTAACTCGCTTCAACTTTAATATTAGCTGCACCTAGATCTGCATTAAAATACTTCTAAAAAATATTTTTGACGACGGCATACAAGCTTAAGAAGATTCTTGGTGACTATCATTTACTGAGTAAGTTCCCCTAATAATTTCCTATAGCCGCCATAATTTTTGAGTTAATAAAAACCTTATGTCTAAGAGTAATAGTAGGGTATCTAATCCTGGTTTAGTCACTAATTTATAAAATAAAGACTACATTTCACTGTAAGCTTTTAATTCTTAGTTATTTTAAAAGGTTTAACCGCGGTTGCTGGCACA…	GCACTATAAGTATTCATTGATTAAATTTTACTTGCAAGTCCAACTTTTGTAAAAATCAGGAAAATTTATTGTAACTCGCTTCAACTTTATTAGCTGCACCTAGATCTGCATTAAAATACTTCTAAATATTTTTGACGACGGCATACAAGCTTAAGATTCTTGGTGACTATCATTTACTGAGTAAGTTCCCCTAATAATTTCCTATAGCCGCCATAATTTTTGAGTTAATAAAAACCTTATGTCTAGTAATAGTAGGGTATCTAATCCTGGTTTACTAATTTATAAAATCATTTCACTGTAAGTAATTCTTAGTTATTTTAAAAGGTTTAACCGCGGTTGCTGGCACATTATTTACCTTTAATTGCTAGCTTTATATTTCTATAATACATAATATTAACT…
Orcula restituta	STE1_1371	KM188578	ACACTGTTAAA--TATGGTATTCAAATATTAATTGTT--ATTTTT-GT---------------TTTACTTTTAAGTCCAACTTC-ATCTAACTTTTT--AGTTATTTATTCGATA-AGTAGGCAACTATTGTAGCTCGCCT--AAACATTAGTATTAGTTGCACCTTGATCTGTCTTTAAAAATCTATATTT------GAATA--------CAAATTTTTCTTAAAAAAATTTTT--GACGACGGCATACAAACTTT----AAA-CTAAAGAAATGATTTCTTGATGGTTGTCAATTACTTGGTAAGCTCCCCTAATGGTTTTTAACAGCCGCCATGACTTTTGAGTTTCT-TAACAG---GTTTACTCCTCAA--AT-CTACT--TTATTT-ATTAT-…	ACACTGTTAAATGTATTCAAATATTAATTGTATTTTTTTACTTTTAAGTCCAACTTCATCTAACTTTTAGTTTTATTCGATATAGGCAACTATTGTAGCTCGCCTAAACATTAGTATTAGTTGCACCTTGATCTGCTTAAAAATTTTTCTTAAAAAAATTTTTGACGACGGCATACAAACTTAAGAAATGTCTTGATGGTTGTCAATTACTTGGTAAGCTCCCCTAATGGTTTTTAACAGCCGCCATGACTTTTGAGTTAACTTTACTCCTCAATCTCAAAAGAATAGTAGGGTATCTAATCCTAGTTTTTTAACCTATTTACTAAATATTTACTACATTTCACTGTACGCGAAAATAATCTGATTATTATTAATGGTTTGACCGCGGTTGCTGGCACC…	ACACTGTTAAAATTCATTAATTGTATTTTACTTTTAAGTCCAACTTCATTTAGTATTCGATATAGCTATTGTAGCTCGCCTAAACATTATTAGTTGCACCTTGATCTGCTTAAAAATTTTTCTAAAAATTTTTGACGACGGCATACAAACTTAAGTGTCTTGATGGTTGTCAATTACTTGGTAAGCTCCCCTAATGGTTTTTAACAGCCGCCATGACTTTTGAGTTAACTTTACTCCTCAATCTAAGAATAGTAGGGTATCTAATCCTAGTTTTCCTATTTACTAAATCATTTCACTGTACGAATAATCTGATTATTATTAATGGTTTGACCGCGGTTGCTGGCACCGTATTAACCTTAACATACTAAATTTATAATTATATAATATTTAATTTGGACT…
Orcula restituta	STE2_2826	KM188579	ACACTGTTAAA--TATGGCATTCAAATATTAATTGTT--ATTTTT-GT---------------TTTACTTTTAAGTCCAACTTC-ATCTAACTTTTT--AGTTATTTATTCGATA-AGTAGGCAACTATTGTAGCTCGCCT--AAACATTAGTATTAGTTGCACCTTGATCTGTCTTTAAAAATCTATATTT------GAATA--------CAAATTTTTCTTAAAAAAATTTTT--GACGACGGCATACAAACTTT----AAA-CTAAAGAAATGATTTCTTGATGGTTGTCAATTACTTGGTAAGCTCCCCTAATGGTTTTTAACAGCCGCCATGACTTTTGAGTTTCT-TAACAG---GTTTACTCCTCAA--AT-CTACT--TTATTT-ATTAT-…	ACACTGTTAAATGCATTCAAATATTAATTGTATTTTTTTACTTTTAAGTCCAACTTCATCTAACTTTTAGTTTTATTCGATATAGGCAACTATTGTAGCTCGCCTAAACATTAGTATTAGTTGCACCTTGATCTGCTTAAAAATTTTTCTTAAAAAAATTTTTGACGACGGCATACAAACTTAAGAAATGTCTTGATGGTTGTCAATTACTTGGTAAGCTCCCCTAATGGTTTTTAACAGCCGCCATGACTTTTGAGTTAACTTTACTCCTCAATCTCAAAAGAATAGTAGGGTATCTAATCCTAGTTTTTTAACCTATTTACTAAATATTTACTACATTTCACTGTACGCGAAAATAATCTGATTATTATTAATGGTTTGACCGCGGTTGCTGGCACC…	ACACTGTTAAAATTCATTAATTGTATTTTACTTTTAAGTCCAACTTCATTTAGTATTCGATATAGCTATTGTAGCTCGCCTAAACATTATTAGTTGCACCTTGATCTGCTTAAAAATTTTTCTAAAAATTTTTGACGACGGCATACAAACTTAAGTGTCTTGATGGTTGTCAATTACTTGGTAAGCTCCCCTAATGGTTTTTAACAGCCGCCATGACTTTTGAGTTAACTTTACTCCTCAATCTAAGAATAGTAGGGTATCTAATCCTAGTTTTCCTATTTACTAAATCATTTCACTGTACGAATAATCTGATTATTATTAATGGTTTGACCGCGGTTGCTGGCACCGTATTAACCTTAACATACTAAATTTATAATTATATAATATTTAATTTGGACT…
Orcula dolium	STR1_3909	KM188580	GCACTATTAAA--TCTAAAATTCAGTTACTATTTATC-ACTTGTAG-----------------CTTACTGTTAAGTCCAACTTC-AGTAAAAATTT-AAAATT--ACATGGGTAA--ATATATTATTACTGTAGCTCGCCTTAAATCTAAAGTATTAGCTGCACCTTGATCTGTCTTTATATAAAA-----------ATAGAG--------AAAATTTTTCTTAGAAAAATTTTC--GACGACGGCATACAAACTTTT----AA-CTATAGAAGAATA-TCTTGGTGGTTGTCAATTACTTGGTAAGCTCCCCTAATATGTTTTAATAGCCGCCATAACTTTTGAGTTTA--TAGTGG---TTGTACTCCTCAA---T-CTAAGAACT-TTGGGGTT--…	GCACTATTAACTAAATTCAGTTACTATTTATCTTGACTTACTGTTAAGTCCAACTTCAGTAAAAATTTAATTACATGGGTAATATATTATTACTGTAGCTCGCCTAATCTAAAGTATTAGCTGCACCTTGATCTGCTTATAAATTTTTCTTAGAAAAATTTTCGACGACGGCATACAAACTTAAGAAGAATCTTGGTGGTTGTCAATTACTTGGTAAGCTCCCCTAATATGTTTTAATAGCCGCCATAACTTTTGAGTTAGTTGTACTCCTCAATCTAGTTAGAATAATGGGGTATCTAATCCCAGTTTTCTGCCTAATTTTAAAAATTGAATTAACATTTCACCATACACATATAATTACAAATTATTATTAATGGTTTGACCGCGGTTGCTGGCACC…	GCACTATTAACATTCACTATTTATCTTTTACTGTTAAGTCCAACTTCATTTAATATGGGTAATATTTACTGTAGCTCGCCTAATCTATATTAGCTGCACCTTGATCTGCTTATAAATTTTTCTAAAAATTTTCGACGACGGCATACAAACTTAAGAATCTTGGTGGTTGTCAATTACTTGGTAAGCTCCCCTAATATGTTTTAATAGCCGCCATAACTTTTGAGTTAGTTGTACTCCTCAATCTTAGAATAATGGGGTATCTAATCCCAGTTTTCTAATTTTAAAAATCATTTCACCATACATAATTACAAATTATTATTAATGGTTTGACCGCGGTTGCTGGCACCGTATTGACCTTAATATACTAAATATATGCTTATATATTTTTTAATTTAGACT…
Orcula dolium	STR2_1996	KM188581	GCACTATTAAA--TCTAAAATTCAGTTACTATATATC-ACTTGTAG-----------------CTTACTATTAAGTCCAACTTC-AGTAAAAATTT-GAAATT--ACATGGGTAA--ATATATTATTACTGTAGCTCGCCTTAAATCTAAAGTATTAGCTGCACCTTGATCTGTCTTTATATAAATT----------ATATAG--------AAAATTTTTCTAAGAAAAATTTTC--GACGACGGCATACAAACTTTT----AA-CTATAGAAGAATA-TCTTGGTGGTTGTCAATTACTTGGTAAGCTCCCCTAATATGTTTTAATAGCCGCCATAACTTTTGAGTTTA--TAGTGG---TTGTACTCCTCAA---T-CTAAGAGCT--TT-GGTTT-…	GCACTATTAACTAAATTCAGTTACTATATATCTTGACTTACTATTAAGTCCAACTTCAGTAAAAATTTAATTACATGGGTAATATATTATTACTGTAGCTCGCCTAATCTAAAGTATTAGCTGCACCTTGATCTGCTTATAAATTTTTCTAAGAAAAATTTTCGACGACGGCATACAAACTTAAGAAGAATCTTGGTGGTTGTCAATTACTTGGTAAGCTCCCCTAATATGTTTTAATAGCCGCCATAACTTTTGAGTTAGTTGTACTCCTCAATCTAGTTAGAATAATGGGGTATCTAATCCCAGTTTTCTGCCTAATTTTAAAAATTGAATTAACATTTCACTATACACTTATAATTATAAATTATTATTAATGGTTTGACCGCGGTTGCTGGCACC…	GCACTATTAACATTCACTATATATCTTTTACTATTAAGTCCAACTTCATTTAATATGGGTAATATTTACTGTAGCTCGCCTAATCTATATTAGCTGCACCTTGATCTGCTTATAAATTTTTCTAAAAATTTTCGACGACGGCATACAAACTTAAGAATCTTGGTGGTTGTCAATTACTTGGTAAGCTCCCCTAATATGTTTTAATAGCCGCCATAACTTTTGAGTTAGTTGTACTCCTCAATCTTAGAATAATGGGGTATCTAATCCCAGTTTTCTAATTTTAAAAATCATTTCACTATACATAATTATAAATTATTATTAATGGTTTGACCGCGGTTGCTGGCACCGTATTGACCTTAACATACTAAATATATGTTTATATATTTTTTAATTTAGACT…
Orcula zilchi	STZ1_7021	KM188582	GCACTACTAAA--ATTTTTATTCATTGTTTAATGCAA--ATTTAG-GCC--------------TTTACTTTTAAGTCCATCTTC-CAAAGAATTTTC--TGTTCTTTCTCCGAAA--ATATGTTATTATTGTAGCTCGCAAACTATCTAACGTATCAGCTGCACCTTGATCTGTCATATAGAAGTAAAAATATTTAGATACTTCGAT----AAAACTTTTCTCGGAAAAGTTTTA--GACGACGGCATACAAACTATGAGTC---CGTTAGCAGAAG-GTCTTGGTGGTTATCAATTATTGTGTAAGCTCCCCTAAAATATTTCAGCAGCCGCCATAATTTTTAAGTTT--CAAGTA----ATTTACTACTCAACAGTCCTTTAC--------AG-CTT…	GCACTACTAATTTTATTCATTGTTTAATGCAATTTGTTTACTTTTAAGTCCATCTTCCAAAGAATTTTTGTTTTCTCCGAAATATGTTATTATTGTAGCTCGCAATATCTAACGTATCAGCTGCACCTTGATCTGCATTAAAACTTTTCTCGGAAAAGTTTTAGACGACGGCATACAAACTGTAGCAGAATCTTGGTGGTTATCAATTATTGTGTAAGCTCCCCTAAAATATTTCAGCAGCCGCCATAATTTTTAAGTTAGTTTTACTACTCAATCTTACAAGAATAGTAGGGTCTCTAATCCTAGTTTTTCTTCTTAATTTTTACATTGATTTAGCATTTCACCGCAAAATTTGAAATCAAAAGTCTCTTAAAAGGTTTGACCGCGGTTGCTGGCACC…	GCACTACTAATATTCATTAATGCAATTTTACTTTTAAGTCCATCTTCCTTTTGTCTCCGAAATATTTATTGTAGCTCGCAATATCTATATCAGCTGCACCTTGATCTGCATTAAAACTTTTCTAAAAGTTTTAGACGACGGCATACAAACTGTAGAATCTTGGTGGTTATCAATTATTGTGTAAGCTCCCCTAAAATATTTCAGCAGCCGCCATAATTTTTAAGTTAGTTTTACTACTCAATCTAAGAATAGTAGGGTCTCTAATCCTAGTTTTCTTAATTTTTACATCATTTCACCGCAAAGAAATCAAAAGTCTCTTAAAAGGTTTGACCGCGGTTGCTGGCACCTTATTTACCTTTAGTGGCTAAAATCACGTTTCCGTAGGTTTTAATCTAGACT…
Orcula zilchi	STZ1_7022	KM188583	GCACTACTAAA--ATTTTTATTCATTGTTTAATGCAA--ATTTAG-GCC--------------TTTACTTTTAAGTCCATCTTC-CAAAGAATTTTC--TGTTCTTTCTCCGAAA--ATATGTTATTATTGTAGCTCGCAAACTATCTAACGTATCAGCTGCACCTTGATCTGTCATATAGAAGTAAAAATATTTAGATACTTCGAT----AAAACTTTTCTCGGAAAAGTTTTA--GACGACGGCATACAAACTATGAGTC---CGTTAGCAGAAG-GTCTTGGTGGTTATCAATTATTGTGTAAGCTCCCCTAAAATATTTCAGCAGCCGCCATAATTTTTAAGTTTC--AAGTA----ATTTACTACTCAACAGTCCTTTAC--------AG-CTT…	GCACTACTAATTTTATTCATTGTTTAATGCAATTTGTTTACTTTTAAGTCCATCTTCCAAAGAATTTTTGTTTTCTCCGAAATATGTTATTATTGTAGCTCGCAATATCTAACGTATCAGCTGCACCTTGATCTGCATTAAAACTTTTCTCGGAAAAGTTTTAGACGACGGCATACAAACTGTAGCAGAATCTTGGTGGTTATCAATTATTGTGTAAGCTCCCCTAAAATATTTCAGCAGCCGCCATAATTTTTAAGTTAGTTTTACTACTCAATCTTACAAGAATAGTAGGGTCTCTAATCCTAGTTTTTCTTCTTAATTTTTACATTGATTTAGCATTTCACCGCAAAATTTGAAATCAAAAGTCTCTTAAAAGGTTTGACCGCGGTTGCTGGCACC…	GCACTACTAATATTCATTAATGCAATTTTACTTTTAAGTCCATCTTCCTTTTGTCTCCGAAATATTTATTGTAGCTCGCAATATCTATATCAGCTGCACCTTGATCTGCATTAAAACTTTTCTAAAAGTTTTAGACGACGGCATACAAACTGTAGAATCTTGGTGGTTATCAATTATTGTGTAAGCTCCCCTAAAATATTTCAGCAGCCGCCATAATTTTTAAGTTAGTTTTACTACTCAATCTAAGAATAGTAGGGTCTCTAATCCTAGTTTTCTTAATTTTTACATCATTTCACCGCAAAGAAATCAAAAGTCTCTTAAAAGGTTTGACCGCGGTTGCTGGCACCTTATTTACCTTTAGTGGCTAAAATCACGTTTCCGTAGGTTTTAATCTAGACT…
Orcula zilchi	STZ1_7023	KM188584	GCACTACTAAA--ATTTTTATTCATTGTTTAATGCAA--ATTTAG-GCC--------------TTTACTTTTAAGTCCATCTTC-CAAAGAATTTTC--TGTTCTTTCTCCGAAA--ATATGTTATTATTGTAGCTCGCAA-CTATCTAACGTATCAGCTGCACCTTGATCTGTCATATAGAAGTAAAAATATTTAGATACTTCGAT----AAAACTTTTCTCGGAAAAGTTTTA--GACGACGGCATACAAACTATGAGTC---CGTTAGCAGAAG-GTCTTGGTGGTTATCAATTATTGTGTAAGCTCCCCTAAAATATTTCAGCAGCCGCCATAATTTTTAAGTTTC--AAGTA----ATTTACTACTCAACAGTCCTTTAC--------AG-CTT…	GCACTACTAATTTTATTCATTGTTTAATGCAATTTGTTTACTTTTAAGTCCATCTTCCAAAGAATTTTTGTTTTCTCCGAAATATGTTATTATTGTAGCTCGCAATATCTAACGTATCAGCTGCACCTTGATCTGCATTAAAACTTTTCTCGGAAAAGTTTTAGACGACGGCATACAAACTGTAGCAGAATCTTGGTGGTTATCAATTATTGTGTAAGCTCCCCTAAAATATTTCAGCAGCCGCCATAATTTTTAAGTTAGTTTTACTACTCAATCTTACAAGAATAGTAGGGTCTCTAATCCTAGTTTTTCTTCTTAATTTTTACATTGATTTAGCATTTCACCGCAAAATTTGAAATCAAAAGTCTCTTAAAAGGTTTGACCGCGGTTGCTGGCACC…	GCACTACTAATATTCATTAATGCAATTTTACTTTTAAGTCCATCTTCCTTTTGTCTCCGAAATATTTATTGTAGCTCGCAATATCTATATCAGCTGCACCTTGATCTGCATTAAAACTTTTCTAAAAGTTTTAGACGACGGCATACAAACTGTAGAATCTTGGTGGTTATCAATTATTGTGTAAGCTCCCCTAAAATATTTCAGCAGCCGCCATAATTTTTAAGTTAGTTTTACTACTCAATCTAAGAATAGTAGGGTCTCTAATCCTAGTTTTCTTAATTTTTACATCATTTCACCGCAAAGAAATCAAAAGTCTCTTAAAAGGTTTGACCGCGGTTGCTGGCACCTTATTTACCTTTAGTGGCTAAAATCACGTTTCCGTAGGTTTTAATCTAGACT…
Orcula dolium	SZK8_347	KM188585	ACACTATTAAA--TAGACTATTCAGCTATTATTTTTT--ATTTGTAA----------------CTTACTTTCAAGTCCAACTTC-AGCAAGTATTT-AAAGTT--GCATGGGTTA--ATATTGGATTACTGTAGCTCGCCC-AGATCTTTAGCATTAGCTGCACCTTGATCTGTCTTTTTCTTACTTAGT------AGTAAA---------AAAATTTTTCTCCGAAAAATTTAA--GACGACGGCATACAAACTTT----AAA-CAAAAGAAGAATA-TCTTGGTGGTTATCAATTATTTGGTAAGCTCCCCTGATAAATTTTAATAGCCGCCATGACTTTTGAGTTTA--TAGTAA---TTTTACTCCTCAA---T-CTACTGGCT-ACG-GGTT--…	ACACTATTAAAGCTATTCAGCTATTATTTTTATTTTCTTACTTTCAAGTCCAACTTCAGCAAGTATTTAGTTGCATGGGTTATATTGGATTACTGTAGCTCGCCCGATCTTTAGCATTAGCTGCACCTTGATCTGCTTTTAAATTTTTCTCCGAAAAATTTAAGACGACGGCATACAAACTAAAGAAGAATCTTGGTGGTTATCAATTATTTGGTAAGCTCCCCTGATAAATTTTAATAGCCGCCATGACTTTTGAGTTAGTTTTACTCCTCAATCTCGTAAGAATAATAGGGTATCTAATCCTAGTTTTCTATCTTATTTTAGAGATAAAATCAACATTTCACTGCACACTTATAATCTATAATTATTATTAAAGGTTTGACCGCGGTTGCTGGCACC…	ACACTATTAAAATTCATTATTTTTATTTTACTTTCAAGTCCAACTTCATTTAGTATGGGTTATATTTACTGTAGCTCGCCCGATCTTCATTAGCTGCACCTTGATCTGCTTTTAAATTTTTCTAAAAATTTAAGACGACGGCATACAAACTAAAGAATCTTGGTGGTTATCAATTATTTGGTAAGCTCCCCTGATAAATTTTAATAGCCGCCATGACTTTTGAGTTAGTTTTACTCCTCAATCTAAGAATAATAGGGTATCTAATCCTAGTTTTCTTATTTTAGAGATCATTTCACTGCACATAATCTATAATTATTATTAAAGGTTTGACCGCGGTTGCTGGCACCTTATTAACCTAAATATACTGAATATATATTTATATATTTTTCAATATAGACT…
Orcula gularis	TEN2_1930	KM188586	GCACTATTAAA---ATAGGATTCAAAACTTATTTATT-AATTTAAACTT--------------GTTACTTTCAAGTCCAACTTC-CGCTAGCCTTTT-AGATCT-GCCTCCGAGATTTCATGTTGATATTGTAGCTCGCCC--AATCTTTTATATTAGTTGCACCTTGATCTG-TTTTAATAG-TTTT-----AAAACTAAAAAAGT----GAAACTTTCCTTAGAAAAATTTTA--AACGACGGCATACAAACTTT----AAA-TAAAAGTGAAGAATTCTTGGTGGTTGTCAATTACTTGGTAAGCTCCCCTGATTAGTTTTAATAGCCGCCATGACTTTTGAGTTTCT-CAGGAGTGTTTTTACTTCTCAA---T-CTACA-TATTTTA-AATAT-…	GCACTATTAAATGGATTCAAAACTTATTTATATTTAGTTACTTTCAAGTCCAACTTCCGCTAGCCTTTGATCGCCTCCGAGACATGTTGATATTGTAGCTCGCCCAATCTTTTATATTAGTTGCACCTTGATCTGTTTATAAACTTTCCTTAGAAAAATTTTAAACGACGGCATACAAACTAAAGTGAAGTCTTGGTGGTTGTCAATTACTTGGTAAGCTCCCCTGATTAGTTTTAATAGCCGCCATGACTTTTGAGTTAGGTTTACTTCTCAATCTCAAAAGAATAATAGGGTCTCTAATCCTAGTTTATTTTCCTATTTTTAAAATAGGGTCTGCATTTCACTGCAAACGCATATTTTTTAATTATTGTGAATGGTTTGACCGCGGTTGCTGGCACC…	GCACTATTAAAATTCATTATTTATATTTTACTTTCAAGTCCAACTTCCTTTGATCTCCGAGACATATATTGTAGCTCGCCCAATCTTTATTAGTTGCACCTTGATCTGTTTATAAACTTTCCTAAAAATTTTAAACGACGGCATACAAACTAAAGAGTCTTGGTGGTTGTCAATTACTTGGTAAGCTCCCCTGATTAGTTTTAATAGCCGCCATGACTTTTGAGTTAGGTTTACTTCTCAATCTAAGAATAATAGGGTCTCTAATCCTAGTTTACCTATTTTTAAAATCATTTCACTGCAAATATTTTTTAATTATTGTGAATGGTTTGACCGCGGTTGCTGGCACCATGTTTACCCTAACATACTAAATTTATAGTTATATAATTTTTAATTTGGACT…
Orcula sp	TOM1_3541	KM188587	GCACTTATAAA--AAGAAAATTCATATTTTAAATCTA--ATTTAA-TAGTT------------ATTACTTTTAAGTCCAACTTC-ATGACTATTAAA-AAATAGATAATTCGTAA--ACATTTAATTATTGTAGCTCGCCC--CAACTTAGCTATAGGCTGCACCTAGATCTGTCTATAAATTTTTAGAAAT------TAAT---------AAAACAATCTACGAGATTGTTTAA--GACGACGGCATACAAACTTTAC-TAAG-CTA-AGTACATTATTCTTGGTGGTTATCATTTACTAGGTAAGCTCCCCTAAAGAATTTTATAAGCCGCCATTATTTTTGAGTT----TAGCCT---GTGTACTCCTCAAAGAT-CTAAAA--------AGTACT…	GCACTTATAAAGAAATTCATATTTTAAATCTATTTAATTACTTTTAAGTCCAACTTCATGACTATTAAAATATAATTCGTAACATTTAATTATTGTAGCTCGCCCCAACTTAGCTATAGGCTGCACCTAGATCTGCTAAAAAACAATCTACGAGATTGTTTAAGACGACGGCATACAAACTTAAGTACATTCTTGGTGGTTATCATTTACTAGGTAAGCTCCCCTAAAGAATTTTATAAGCCGCCATTATTTTTGAGTTAGCTGTACTCCTCAATCTAAAATGAATAATAGGGTATCTAATCCTAGTTTTCTTCATAATTTTGTTAATACATGATATATTTTACCATAGAGCTTTATATATTAAGTATTATTAAGAGTTTGACCGCGGTTGCTGGCACA…	GCACTTATAAAATTCATTAAATCTATTTTACTTTTAAGTCCAACTTCATAAAATATTCGTAACATTTATTGTAGCTCGCCCCAACTTTATAGGCTGCACCTAGATCTGCTAAAAAACAATCTAGATTGTTTAAGACGACGGCATACAAACTTAAGATTCTTGGTGGTTATCATTTACTAGGTAAGCTCCCCTAAAGAATTTTATAAGCCGCCATTATTTTTGAGTTAGCTGTACTCCTCAATCTATGAATAATAGGGTATCTAATCCTAGTTTTATAATTTTGTTAATTATTTTACCATAGATATATATTAAGTATTATTAAGAGTTTGACCGCGGTTGCTGGCACAATATAAACCATAGTAGGCTATATTTACATTTATGTAATATATAATATTAACT…
Orcula sp	TOM1_3542	KM188588	GCACTTATAAA--AAGAAAATTCATATTTTAAATCTA--ATTTAA-TAGTT------------ATTACTTTTAAGTCCAACTTC-ATGACTATTAAA-AAATAGATAATTCGTAA--ACATTTAATTATTGTAGCTCGCCC--CAACTTAGCTATAGGCTGCACCTAGATCTGTCTATAAATTTTTAGAAAT------TAAT---------AAAACAATCTACGAGATTGTTTAA--GACGACGGCATACAAACTTTAC-TAAG-CTA-AGTACATTATTCTTGGTGGTTATCATTTACTAGGTAAGCTCCCCTAAAGAATTTTATAAGCCGCCATTATTTTTGAGTT----TAGCCT---GTGTACTCCTCAAAGAT-CTAAAA--------AGTACT…	GCACTTATAAAGAAATTCATATTTTAAATCTATTTAATTACTTTTAAGTCCAACTTCATGACTATTAAAATATAATTCGTAACATTTAATTATTGTAGCTCGCCCCAACTTAGCTATAGGCTGCACCTAGATCTGCTAAAAAACAATCTACGAGATTGTTTAAGACGACGGCATACAAACTTAAGTACATTCTTGGTGGTTATCATTTACTAGGTAAGCTCCCCTAAAGAATTTTATAAGCCGCCATTATTTTTGAGTTAGCTGTACTCCTCAATCTAAAATGAATAATAGGGTATCTAATCCTAGTTTTCTTCATAATTTTGTTAATACATGATATATTTTACCATAGAGCTTTATATATTAAGTATTATTAAGAGTTTGACCGCGGTTGCTGGCACA…	GCACTTATAAAATTCATTAAATCTATTTTACTTTTAAGTCCAACTTCATAAAATATTCGTAACATTTATTGTAGCTCGCCCCAACTTTATAGGCTGCACCTAGATCTGCTAAAAAACAATCTAGATTGTTTAAGACGACGGCATACAAACTTAAGATTCTTGGTGGTTATCATTTACTAGGTAAGCTCCCCTAAAGAATTTTATAAGCCGCCATTATTTTTGAGTTAGCTGTACTCCTCAATCTATGAATAATAGGGTATCTAATCCTAGTTTTATAATTTTGTTAATTATTTTACCATAGATATATATTAAGTATTATTAAGAGTTTGACCGCGGTTGCTGGCACAATATAAACCATAGTAGGCTATATTTACATTTATGTAATATATAATATTAACT…
Orcula sp	TOM2_7138	KM188589	ACACTTATAAA--AAGAAAATTCATATTTTAAATTTT--ATTTAA-TAGTT------------ATTACTTTTAAGTCCAACTTC-ATAACTATTAAA-AAATAGATAATTCGTAA--ACATTTAATTATTGTAGCTCGCCC--CAACTTAGCTATAGGCTGCACCTAGATCTGTCTATAAATTTCTAGAAAT------TAAT---------AAAACAATCTACGAGATTGTTTAA--GACGACGGCATACAAACTTTTC-TAAA-CTA-AGTACATTATTCTTGGTGGTTATCATTTACTAGGTAAGCTCCCCTAAAGAATTTTATAAGCCGCCATTATTTTTGAGTT----TAGCTT---GTGTACTCCTCAAAGAT-CTAAAA--------AGTACT…	ACACTTATAAAGAAATTCATATTTTAAATTTATTTAATTACTTTTAAGTCCAACTTCATAACTATTAAAATATAATTCGTAACATTTAATTATTGTAGCTCGCCCCAACTTAGCTATAGGCTGCACCTAGATCTGCTAAAAAACAATCTACGAGATTGTTTAAGACGACGGCATACAAACTTAAGTACATTCTTGGTGGTTATCATTTACTAGGTAAGCTCCCCTAAAGAATTTTATAAGCCGCCATTATTTTTGAGTTAGCTGTACTCCTCAATCTAAAATGAATAATAGGGTATCTAATCCTAGTTTTCTTCATAGTTTTGTTAATACATGATATATTTTACCATAGAGCTTTATATATTAAATATTATTAAGAGTTTGACCGCGGTTGCTGGCACA…	ACACTTATAAAATTCATTAAATTTATTTTACTTTTAAGTCCAACTTCATAAAATATTCGTAACATTTATTGTAGCTCGCCCCAACTTTATAGGCTGCACCTAGATCTGCTAAAAAACAATCTAGATTGTTTAAGACGACGGCATACAAACTTAAGATTCTTGGTGGTTATCATTTACTAGGTAAGCTCCCCTAAAGAATTTTATAAGCCGCCATTATTTTTGAGTTAGCTGTACTCCTCAATCTATGAATAATAGGGTATCTAATCCTAGTTTTATAGTTTTGTTAATTATTTTACCATAGATATATATTAAATATTATTAAGAGTTTGACCGCGGTTGCTGGCACAATATAAACCATAGTAGGCTATATTTACATTTATGTAATATATAATATTAACT…
Orcula sp	TOM2_7139	KM188590	ACACTTATAAA--AAGAAAATTCATATTTTAAATTTT--ATTTAA-TAGTT------------ATTACTTTTAAGTCCAACTTC-ATAACTATTAAA-AAATAGATAATTCGTAA--ACATTTAATTATTGTAGCTCGCCC--CAACTTAGCTATAGGCTGCACCTAGATCTGTCTATAAATTTCTAGAAAT------TAAT---------AAAACAATCTACGAGATTGTTTAA--GACGACGGCATACAAACTTTTC-TAAA-CTA-AGTACATTATTCTTGGTGGTTATCATTTACTAGGTAAGCTCCCCTAAAGAATTTTATAAGCCGCCATTATTTTTGAGTT----TAGCTT---GTGTACTCCTCAAAGAT-CTAAAA--------AGTACT…	ACACTTATAAAGAAATTCATATTTTAAATTTATTTAATTACTTTTAAGTCCAACTTCATAACTATTAAAATATAATTCGTAACATTTAATTATTGTAGCTCGCCCCAACTTAGCTATAGGCTGCACCTAGATCTGCTAAAAAACAATCTACGAGATTGTTTAAGACGACGGCATACAAACTTAAGTACATTCTTGGTGGTTATCATTTACTAGGTAAGCTCCCCTAAAGAATTTTATAAGCCGCCATTATTTTTGAGTTAGCTGTACTCCTCAATCTAAAATGAATAATAGGGTATCTAATCCTAGTTTTCTTCATAGTTTTGTTAATACATGATATATTTTACCATAGAGCTTTATATATTAAATATTATTAAGAGTTTGACCGCGGTTGCTGGCACA…	ACACTTATAAAATTCATTAAATTTATTTTACTTTTAAGTCCAACTTCATAAAATATTCGTAACATTTATTGTAGCTCGCCCCAACTTTATAGGCTGCACCTAGATCTGCTAAAAAACAATCTAGATTGTTTAAGACGACGGCATACAAACTTAAGATTCTTGGTGGTTATCATTTACTAGGTAAGCTCCCCTAAAGAATTTTATAAGCCGCCATTATTTTTGAGTTAGCTGTACTCCTCAATCTATGAATAATAGGGTATCTAATCCTAGTTTTATAGTTTTGTTAATTATTTTACCATAGATATATATTAAATATTATTAAGAGTTTGACCGCGGTTGCTGGCACAATATAAACCATAGTAGGCTATATTTACATTTATGTAATATATAATATTAACT…
Orcula dolium	TOT3_3873	KM188591	ACACTATTAAA--CAGACTATTCAGCTATTATTTTTT--ATTTGTAA----------------CTTACTTTCAAGTCCAACTTC-AGCAAGTATTT-AAAGTT--GCATGGGTTA--ATATTGGGTTACTGTAGCTCGCCC-AGATCTTTAGCATTAGCTGCACCTTGATCTGTCTTTTTCTTACTTAGT------AGTAAA---------AAAATTTTTCTCCGAAAAATTTAA--GACGACGGCATACAAACTTT----AAA-CAAAAGAAGAATA-TCTTGGTGGTTATCAATTATTTGGTAAGCTCCCCTGATAAATTTTAATAGCCGCCATGACTTTTGAGTTTA--TAGTAA---TTTTACTCCTCAA---T-CTACTGGCT-ACG-GGTT--…	ACACTATTAAAGCTATTCAGCTATTATTTTTATTTTCTTACTTTCAAGTCCAACTTCAGCAAGTATTTAGTTGCATGGGTTATATTGGGTTACTGTAGCTCGCCCGATCTTTAGCATTAGCTGCACCTTGATCTGCTTTTAAATTTTTCTCCGAAAAATTTAAGACGACGGCATACAAACTAAAGAAGAATCTTGGTGGTTATCAATTATTTGGTAAGCTCCCCTGATAAATTTTAATAGCCGCCATGACTTTTGAGTTAGTTTTACTCCTCAATCTCGTAAGAATAATAGGGTATCTAATCCTAGTTTTCTATCTTATTTTAGAGATAAAATCAACATTTCACTGCATACTTATAATCTATAATTATTATTAAAGGTTTGACCGCGGTTGCTGGCACC…	ACACTATTAAAATTCATTATTTTTATTTTACTTTCAAGTCCAACTTCATTTAGTATGGGTTATATTTACTGTAGCTCGCCCGATCTTCATTAGCTGCACCTTGATCTGCTTTTAAATTTTTCTAAAAATTTAAGACGACGGCATACAAACTAAAGAATCTTGGTGGTTATCAATTATTTGGTAAGCTCCCCTGATAAATTTTAATAGCCGCCATGACTTTTGAGTTAGTTTTACTCCTCAATCTAAGAATAATAGGGTATCTAATCCTAGTTTTCTTATTTTAGAGATCATTTCACTGCATATAATCTATAATTATTATTAAAGGTTTGACCGCGGTTGCTGGCACCTTATTAACCTAAATATACTGAATATATATTTATATATTTTTCAATATAGACT…
Orcula gularis	TOT5_6152	KM188592	GCACTATTAAA--AATAGGATTCAAAACTTATTTATT-AATTTAAACTT--------------GTTACTTTCAAGTCCAACTTC-CGCTAGCCTTTT-AGATCT-GCCTCCGAGA-TTCATGTTGATATTGTAGCTCGCCC--AATCTTTTATATTAGTTGCACCTTGATCTG-TTTTAACAG-TTTTTT-----AACTAAAAAAGT----GAAACTTTTCTTAAAAAAATTTTA--AACGACGGCATACAAACTTTT---AAA-TAAAAGTGAAGAATTCTTGGTGGTTGTCAATTACTTGGTAAGCTCCCCTGATTAGTTTTAATAGCCGCCATGACTTTTGAGTTTCT-TAGGAGTG-TTTTACTTCTCAA---T-CTACA--TTATTA-GGTAT-…	GCACTATTAAATGGATTCAAAACTTATTTATATTTAGTTACTTTCAAGTCCAACTTCCGCTAGCCTTTGATCGCCTCCGAGACATGTTGATATTGTAGCTCGCCCAATCTTTTATATTAGTTGCACCTTGATCTGTTTATAAACTTTTCTTAAAAAAATTTTAAACGACGGCATACAAACTAAAGTGAAGTCTTGGTGGTTGTCAATTACTTGGTAAGCTCCCCTGATTAGTTTTAATAGCCGCCATGACTTTTGAGTTAGGTTTACTTCTCAATCTCGAAAGAATAATAGGGTCTCTAATCCTAGTTTTTATTCCTATTTTCAAAATAAGATCTGCATTTCACTGCAAACGCATATTTTTTAATTATTGTTAATGGTTTGACCGCGGTTGCTGGCACC…	GCACTATTAAAATTCATTATTTATATTTTACTTTCAAGTCCAACTTCCTTTGATCTCCGAGACATATATTGTAGCTCGCCCAATCTTTATTAGTTGCACCTTGATCTGTTTATAAACTTTTCTAAAAATTTTAAACGACGGCATACAAACTAAAGAGTCTTGGTGGTTGTCAATTACTTGGTAAGCTCCCCTGATTAGTTTTAATAGCCGCCATGACTTTTGAGTTAGGTTTACTTCTCAATCTAAGAATAATAGGGTCTCTAATCCTAGTTTTCCTATTTTCAAAATCATTTCACTGCAAATATTTTTTAATTATTGTTAATGGTTTGACCGCGGTTGCTGGCACCATGTAAACCCTAACATACTAAATTTATAGTTATATAATTTTTAATTTAGACT…
Orcula spoliata	VDN1_5656	KM188593	GCACTATTAAA--TATAGTATTCAAATATTAATTATT-AATTATT-T----------------TTTACTTTTAAGTCCAACTTC-ATCTAACTTTTT--AGTTATTTATCCGATAGAGTATATAACTATTGTAGCTCGCCT--AAACATTAATATTAGTTGCACCTTGATCTGTCTTATAAAACTTATGTT-------TAATG--------CAAATTTTTCTCCAAAAAATTTTT--GACGACGGCATACAAACTTT----AAA-TTAAAGAAAAGATTTCTTGGTGGCTGTCAATTATTTGGTAAGCTCCCCTAATGATTTTTAATAGCCGCCATGACTTTTGAGTTTC--TAAGCAG--TTTTATTCCTCAA--AT-CTACT--TTGTT--TGGAT-…	GCACTATTAAATGTATTCAAATATTAATTATATTATTTTACTTTTAAGTCCAACTTCATCTAACTTTTAGTTTTATCCGATATATATAACTATTGTAGCTCGCCTAAACATTAATATTAGTTGCACCTTGATCTGCTTTAAAATTTTTCTCCAAAAAATTTTTGACGACGGCATACAAACTTAAGAAAAGTCTTGGTGGCTGTCAATTATTTGGTAAGCTCCCCTAATGATTTTTAATAGCCGCCATGACTTTTGAGTTAAGTTTATTCCTCAATCTCTAAAGAATAGTAGGGTATCTAATCCTAGTTTTTTAACCTATTTTTAAAATTATTACTACATTTCACTGTACGCACAAATGTTCTAAATATTATTAATGGTTTGACCGCGGTTGCTGGCACC…	GCACTATTAAAATTCATTAATTATATTTTACTTTTAAGTCCAACTTCATTTAGTATCCGATATATCTATTGTAGCTCGCCTAAACATTATTAGTTGCACCTTGATCTGCTTTAAAATTTTTCTAAAAATTTTTGACGACGGCATACAAACTTAAGAGTCTTGGTGGCTGTCAATTATTTGGTAAGCTCCCCTAATGATTTTTAATAGCCGCCATGACTTTTGAGTTAAGTTTATTCCTCAATCTAAGAATAGTAGGGTATCTAATCCTAGTTTTCCTATTTTTAAAATCATTTCACTGTACGAATGTTCTAAATATTATTAATGGTTTGACCGCGGTTGCTGGCACCGTATTAACCTTAATATACTAAATTTATAATTCTATAATTTTTAATTTAGACT…
Orcula spoliata	VDN1_5657	KM188594	GCACTATTAAA--TATAGTATTCAAATATTAATTATT-AATTATT-T----------------TTTACTTTTAAGTCCAACTTC-ATCTAACTTTTT--AGTTATTTATCCGATAGAGTATATAACTATTGTAGCTCGCCT--AAACATTAATATTAGTTGCACCTTGATCTGTCTTATAAAACTTATGTT-------TAATG--------CAAATTTTTCTCCAAAAAATTTTT--GACGACGGCATACAAACTTT----AAA-TTAAAGAAAAGATTTCTTGGTGGCTGTCAATTATTTGGTAAGCTCCCCTAATGATTTTTAATAGCCGCCATGACTTTTGAGTTTC--TAAGCAG--TTTTATTCCTCAA--AT-CTACT--TTGTT--TGGAT-…	GCACTATTAAATGTATTCAAATATTAATTATATTATTTTACTTTTAAGTCCAACTTCATCTAACTTTTAGTTTTATCCGATATATATAACTATTGTAGCTCGCCTAAACATTAATATTAGTTGCACCTTGATCTGCTTTAAAATTTTTCTCCAAAAAATTTTTGACGACGGCATACAAACTTAAGAAAAGTCTTGGTGGCTGTCAATTATTTGGTAAGCTCCCCTAATGATTTTTAATAGCCGCCATGACTTTTGAGTTAAGTTTATTCCTCAATCTCTAAAGAATAGTAGGGTATCTAATCCTAGTTTTTTAACCTATTTTTAAAATTATTACTACATTTCACTGTACGCACAAATGTTCTAAATATTATTAATGGTTTGACCGCGGTTGCTGGCACC…	GCACTATTAAAATTCATTAATTATATTTTACTTTTAAGTCCAACTTCATTTAGTATCCGATATATCTATTGTAGCTCGCCTAAACATTATTAGTTGCACCTTGATCTGCTTTAAAATTTTTCTAAAAATTTTTGACGACGGCATACAAACTTAAGAGTCTTGGTGGCTGTCAATTATTTGGTAAGCTCCCCTAATGATTTTTAATAGCCGCCATGACTTTTGAGTTAAGTTTATTCCTCAATCTAAGAATAGTAGGGTATCTAATCCTAGTTTTCCTATTTTTAAAATCATTTCACTGTACGAATGTTCTAAATATTATTAATGGTTTGACCGCGGTTGCTGGCACCGTATTAACCTTAATATACTAAATTTATAATTCTATAATTTTTAATTTAGACT…
Orcula dolium	VEF1_3926	KM188595	GCACTATTAA---TAAGCTATTCAGTTATTAATTTT---GTTATTA-----------------CTTACTTTCAAGTCCAACTTC-AGCGACATTTTTTAAGTC--GCATGGGTGA--ATATTCAGTTATTGTAGCTCGCCTTAAATCTTTAGTATTAGCTGCACCTTGATCTGTCTTCCTACCTCTCTT------AAGTAAAA--------AAAATTTTTCTCTGAAAAATTTAA--GACGACGGCATACAAACTTTT---AAA-CTTAAGAAGAATA-TCTTGGTGGTTATCAATTACTTGGTAAGCTCCCCTGATAAATCATAACAGCCGCCATGACTTTTGAGTTTA--TAATAA---TTTTACTCCTCAA---T-CTAT-GATCCTTT-CATT--…	GCACTATTAAAACTATTCAGTTATTAATTTTGTTATCTTACTTTCAAGTCCAACTTCAGCGACATTTTAGTCGCATGGGTGATATTCAGTTATTGTAGCTCGCCTAATCTTTAGTATTAGCTGCACCTTGATCTGCTTCCAAATTTTTCTCTGAAAAATTTAAGACGACGGCATACAAACTTTAGAAGAATCTTGGTGGTTATCAATTACTTGGTAAGCTCCCCTGATAAATCATAACAGCCGCCATGACTTTTGAGTTAATTTTACTCCTCAATCTTCTAAGAATAATAGGGTATCTAATCCTAGTTTTTTACCTTATTTTGAAAATTGGATTAACATTTTACTATACACACATAAACACTAATTATTATTAAAGGTTTGACCGCGGTTGCTGGCACC…	GCACTATTAAAATTCATTAATTTTGTTTTACTTTCAAGTCCAACTTCATTTAGTATGGGTGATATTTATTGTAGCTCGCCTAATCTTTATTAGCTGCACCTTGATCTGCTTCCAAATTTTTCTAAAAATTTAAGACGACGGCATACAAACTTTAGAATCTTGGTGGTTATCAATTACTTGGTAAGCTCCCCTGATAAATCATAACAGCCGCCATGACTTTTGAGTTAATTTTACTCCTCAATCTAAGAATAATAGGGTATCTAATCCTAGTTTTCTTATTTTGAAAATCATTTTACTATACATAAACACTAATTATTATTAAAGGTTTGACCGCGGTTGCTGGCACCATATTAACCTTAATATACTAAATATATATTGATATATTTTTTAATTTAGACT…
Orcula dolium	WIW2_392	KM188596	GCACTATTAA---TAAACTATTCAGTTATTAATTTTT--ATTATGA-----------------CTTACTTTCAAGTCCAACTTC-AGCGATATTTTTAAAGTC--GCATGGGTGA--AAATTCAGTTATTGTAGCTCGCCTTAAATCTTTAGTATCAGCTGCACCTTGATCTGTCTTCCTACCTCCCTT------ATGTAAA---------AAAATTTTTCTCTGAAAAATTTAA--GACGACGGCATACAAACTTTTT---AA-CTTAAGAAGAATA-TCTTGGTGGTTATCAATTACTTGGTAAGCTCCCCTGATAAATCATAACAGCCGCCATGACTTTCGAGTTTA--TAATAA---TTTTACTCCTCAA---T-CTAT-GATCTTTT-CATT--…	GCACTATTAAAACTATTCAGTTATTAATTTTATTAGCTTACTTTCAAGTCCAACTTCAGCGATATTTTAGTCGCATGGGTGAAATTCAGTTATTGTAGCTCGCCTAATCTTTAGTATCAGCTGCACCTTGATCTGCTTCCAAATTTTTCTCTGAAAAATTTAAGACGACGGCATACAAACTTTAGAAGAATCTTGGTGGTTATCAATTACTTGGTAAGCTCCCCTGATAAATCATAACAGCCGCCATGACTTTCGAGTTAATTTTACTCCTCAATCTTCTAAGAATAATAGGGTATCTAATCCTAGTTTTTTACCTTATTTTGGAAATTGGATTAACATTTTACTATACACACATAAATATTAATTATTATTAAAGGTTTGACCGCGGTTGCTGGCACC…	GCACTATTAAAATTCATTAATTTTATTTTACTTTCAAGTCCAACTTCATTTAGTATGGGTGAAATTTATTGTAGCTCGCCTAATCTTTATCAGCTGCACCTTGATCTGCTTCCAAATTTTTCTAAAAATTTAAGACGACGGCATACAAACTTTAGAATCTTGGTGGTTATCAATTACTTGGTAAGCTCCCCTGATAAATCATAACAGCCGCCATGACTTTCGAGTTAATTTTACTCCTCAATCTAAGAATAATAGGGTATCTAATCCTAGTTTTCTTATTTTGGAAATCATTTTACTATACATAAATATTAATTATTATTAAAGGTTTGACCGCGGTTGCTGGCACCGTATTAACCTTAATATACTAAATATATATTGATATATTTTTTAATTTAGACT…

## Sheet: 16S
Species	tree label	accession	16s_aln	16S_NoGap	16S_NoGapStrict
Orcula jetschini	BAN1_6646	KM188597	AA-AGA-TTACT-AAATACTATTA-CCCGAATAAAAAAGATCTG---AAT---TTATAT--TTACTATAGGTAG-------TAC-TAT---CTCATGTTGTATA-ATTAG--GTTAATAAATAAATTCAGGGGTGAAACACTTT-CAATTTTTTAGATAGCTGGAATATTTTTACATGAATTAAGTTCATAAATTAATCAATAAGTTATAAGATTTATTGAATATTAGAAAA-CTAAAC-------CCTACATATATGA--GAAGTA-TAACTT-C-AATA-----CTGTATATCA-AATTTT--TATTCTTATTTATAT------TTTTCTA---TA-TACTAAAAATACAATTTTTATA-TTTAT----AATTACTGAAATTATACACTGTTCAAAT…	ATAAATCTATTACCCGAATAAAAAAGATCTGTTATATATAGGTACTCATGTTGTATAATTAGTTAATAAATAAATTCAGGGGTGAAACACTTCAATTTTTTAGATAGCTGGAATATTTTTACATGAATTAAGTTCTAAATTAATCAATAAGTTATAAGATTTATTGAAATTAGAAACTAGAGAACTATACTGTTATTCTTTTATTTCTACTAATAAATTTATTTATATTACTAATTAACACTGTTCAAATTAGTAAAAAAAATTTATAGTAAGGAACTCGGCAATTTACTCTTCAACTGTTTAACAAAAACATAGCTTTTAGTATAATTAAAGTATTACTGCCCAGTGAATTAACGGCCGCAGTACCTTGACTGTGCTAAGGTAGCATAATAAATTGGC…	TAAATCTATTACCCGAATAAAAAAGATCTGTTATATATAGGTACTCATGTTGTATAATTAGTTAATAAATAAATTCAGGGGTGAAACATTCAATTTTTTAGATAGCTGGAATATTTTTACATGAATTAAGTTCTAAATTAATCAATAAGTTATAAGATTTATTGAAATTAGAAACTAGAGAACTATACTGTTTCTTAACTACTAATACTTTATATTTAATTACTAATTAACACTGTTCAAATTAGTAAAAAAAAATTTATAGTAAGGAACTCGGCAATTTACTCTTCAACTGTTTAACAAAAACATAGCTTTTAGTATAATTAAAGTATTACTGCCCAGTGATTAACGGCCGCAGTACCTTGACTGTGCTAAGGTAGCATAATAAATTGGCTTTTAAAT…
Orcula jetschini	BAN1_6647	KM188598	AA-AGA-TTACT-AAATACTATTA-CCCGAATAAAAAAGATCTG---AAT---TTATAT--TTACTATAGGTAG-------TAC-TAT---CTCATGTTGTATA-ATTAG--GTTAATAAATAAATTCAGGGGTGAAACACTTT-CAATTTTTTAGATAGCTGGAATATTTTTACATGAATTAAGTTCATAAATTAATCAATAAGTTATAAGATTTATTGAATATTAGAAAA-CTAAAC-------CCTACATATATGA--GAAGTA-TAACTT-C-AATA-----CTGTATATCA-AATTTT--TATTCTTATTTATAT------TTTTCTA---TA-TACTAAAAATACAATTTTTATA-TTTAT----AATTACTGAAATTATACACTGTTCAAAT…	ATAAATCTATTACCCGAATAAAAAAGATCTGTTATATATAGGTACTCATGTTGTATAATTAGTTAATAAATAAATTCAGGGGTGAAACACTTCAATTTTTTAGATAGCTGGAATATTTTTACATGAATTAAGTTCTAAATTAATCAATAAGTTATAAGATTTATTGAAATTAGAAACTAGAGAACTATACTGTTATTCTTTTATTTCTACTAATAAATTTATTTATATTACTAATTAACACTGTTCAAATTAGTAAAAAAAATTTATAGTAAGGAACTCGGCAATTTACTCTTCAACTGTTTAACAAAAACATAGCTTTTAGTATAATTAAAGTATTACTGCCCAGTGAATTAACGGCCGCAGTACCTTGACTGTGCTAAGGTAGCATAATAAATTGGC…	TAAATCTATTACCCGAATAAAAAAGATCTGTTATATATAGGTACTCATGTTGTATAATTAGTTAATAAATAAATTCAGGGGTGAAACATTCAATTTTTTAGATAGCTGGAATATTTTTACATGAATTAAGTTCTAAATTAATCAATAAGTTATAAGATTTATTGAAATTAGAAACTAGAGAACTATACTGTTTCTTAACTACTAATACTTTATATTTAATTACTAATTAACACTGTTCAAATTAGTAAAAAAAAATTTATAGTAAGGAACTCGGCAATTTACTCTTCAACTGTTTAACAAAAACATAGCTTTTAGTATAATTAAAGTATTACTGCCCAGTGATTAACGGCCGCAGTACCTTGACTGTGCTAAGGTAGCATAATAAATTGGCTTTTAAAT…
Orcula dolium	BGD4_4119	KC569250	TA-TTT-TTATT-AAATAATTTTA-CCCGAATAATAAAGATCTA---CAC-TATTTTAA--T---TCTTAGAAA-------TAAA-TAC--ATAATGTAGCATA-ATTATT--AGTAAAAAATAGTGTAGGGGTGAAACAC-TTTCAATTTATTAAATATCTGGATTAAGCTGAAATGAATTAAGTTCATAAGATAATCACAAAGTTATAAGATTTTGTGAG-GTGAGAATA-AAAATT--AATA-ACTTT-----TAA-TGAAATAAA-TTTT-CAGATT-----GGTAGTATATAA-AGAT---ATCAAGA-TTTATGCC---AA--TCTG--CAG-TGCTAGG--CTTAC-A-CCCAACAAAAT----TACAGGAAGGGTTA-ATAATGTTTAAAT…	TTAAATATTTTACCCGAATAATAAAGATCTATTTTAACTTAGAAATAATGTAGCATAATTATAGTAAAAAATAGTGTAGGGGTGAAACACTTCAATTTATTAAATATCTGGATTAAGCTGAAATGAATTAAGTTCTAAGATAATCACAAAGTTATAAGATTTTGTGAGGTGAGATAAAAAAGAATTGTTGGTATATCAAGTTTAGTCTGCTAGCTACCCAAAAAATACAGGAGGTTAATAATGTTTAAATAAGTAAATATATCATAACTAAAGGAACTCGGCAATATAATTTTCAACTGTTTATCAAAAACATAGCTTTAAGATATACTAAGGTCAACCTGCCCGGTGAATTAACGGCCGCAGTACATTGACTGTGCTAAGGTAGCATAATAAGTTGAC…	TAAATATTTTACCCGAATAATAAAGATCTATTTTAACTTAGAAATAATGTAGCATAATTATAGTAAAAAATAGTGTAGGGGTGAAACATTCAATTTATTAAATATCTGGATTAAGCTGAAATGAATTAAGTTCTAAGATAATCACAAAGTTATAAGATTTTGTGAGGTGAGATAAAAAAGAATTGTTGGTATTAAGAGCTGCTCTTACCCCACAAAATACAGGAGGTTAATAATGTTTAAATAAGTAAATATTATCATAACTAAAGGAACTCGGCAATATAATTTTCAACTGTTTATCAAAAACATAGCTTTAAGATATACTAAGGTCAACCTGCCCGGTGATTAACGGCCGCAGTACATTGACTGTGCTAAGGTAGCATAATAAGTTGACTTTTAATT…
Orcula dolium	DAC3_1279	KC569218	TA-TTT-TTATT-AAATAATTTTA-CCCGAATAATAAAGATCTA---CAC-TATTTTAA--T---TCTTAGAAA-------TAAA-TAC--ATAATGTAGCATA-ATTATT--AGTAAAAAATAGTGTAGGGGTGAAACAC-TTTCAATTTATTAAATATCTGGATTAAGCTGAAATGAATTAAGTTCATAAGATAATCACAAAGTTATAAGATTTTGTGAG-GTGAGAATA-AAAATT--AATA-ACTTT-----TAA-TGAAATAAA-TTTT-CAGATT-----GGTAGTATATAA-AGAT---ATCAAGA-TTTATGCC---AA--TCTG--CAG-TGTTAGG--CTTAC-A-CCCAACAAAAT----TACAGGAAGGGTTA-ATAATGTTTAAAT…	TTAAATATTTTACCCGAATAATAAAGATCTATTTTAACTTAGAAATAATGTAGCATAATTATAGTAAAAAATAGTGTAGGGGTGAAACACTTCAATTTATTAAATATCTGGATTAAGCTGAAATGAATTAAGTTCTAAGATAATCACAAAGTTATAAGATTTTGTGAGGTGAGATAAAAAAGAATTGTTGGTATATCAAGTTTAGTCTGTTAGCTACCCAAAAAATACAGGAGGTTAATAATGTTTAAATAAGTAAATATATCATAACTAAAGGAACTCGGCAATATAATTTTCAACTGTTTATCAAAAACATAGCTTTAAGATATACTAAGGTCAACCTGCCCGGTGAATTAACGGCCGCAGTACATTGACTGTGCTAAGGTAGCATAATAAGTTGAC…	TAAATATTTTACCCGAATAATAAAGATCTATTTTAACTTAGAAATAATGTAGCATAATTATAGTAAAAAATAGTGTAGGGGTGAAACATTCAATTTATTAAATATCTGGATTAAGCTGAAATGAATTAAGTTCTAAGATAATCACAAAGTTATAAGATTTTGTGAGGTGAGATAAAAAAGAATTGTTGGTATTAAGAGCTGTTCTTACCCCACAAAATACAGGAGGTTAATAATGTTTAAATAAGTAAATATTATCATAACTAAAGGAACTCGGCAATATAATTTTCAACTGTTTATCAAAAACATAGCTTTAAGATATACTAAGGTCAACCTGCCCGGTGATTAACGGCCGCAGTACATTGACTGTGCTAAGGTAGCATAATAAGTTGACTTTTAATT…
Orcula dolium	DAC4_5643	KC569255	TA-TTT-TTATT-AAATAATTTTA-CCCGAATAATAAAGATCTA---CAC-TACTTTAA--T---TCTTAGAAA-------TAAA-TAC--ATAATGTAGCATA-ATTATT--AGTAAAAAATAGTGTAGGGGTGAAACAC-TTTCAATTTATTAAATATCTGGATTAAGCTGAAATGAATTAAGTTCATAAGATAATCACAAAGTTATAAGATTTTGTGAG-GTGAGAATA-AAAATT--AATA-ACTTT-----TAA-TGAAATAAA-TTTT-CAGATT-----GGTAGTATATAA-AGAT---ATCAAGA-TTTATGCC---TA--TCTG--CAG-TGCTAGG--CTTAC-A-CCCAACAAAAT----TACAGGAAGGGTTA-ATAATGTTTAAAT…	TTAAATATTTTACCCGAATAATAAAGATCTACTTTAACTTAGAAATAATGTAGCATAATTATAGTAAAAAATAGTGTAGGGGTGAAACACTTCAATTTATTAAATATCTGGATTAAGCTGAAATGAATTAAGTTCTAAGATAATCACAAAGTTATAAGATTTTGTGAGGTGAGATAAAAAAGAATTGTTGGTATATCAAGTTTAGTCTGCTAGCTACCCAAAAAATACAGGAGGTTAATAATGTTTAAATAAGTAAATATATCATAACTAAAGGAACTCGGCAATATAATTTTCAACTGTTTATCAAAAACATAGCTTTAAGATATACTAAGGTCAACCTGCCCGGTGAATTAACGGCCGCAGTACATTGACTGTGCTAAGGTAGCATAATAAGTTGAC…	TAAATATTTTACCCGAATAATAAAGATCTACTTTAACTTAGAAATAATGTAGCATAATTATAGTAAAAAATAGTGTAGGGGTGAAACATTCAATTTATTAAATATCTGGATTAAGCTGAAATGAATTAAGTTCTAAGATAATCACAAAGTTATAAGATTTTGTGAGGTGAGATAAAAAAGAATTGTTGGTATTAAGAGCTGCTCTTACCCCACAAAATACAGGAGGTTAATAATGTTTAAATAAGTAAATATTATCATAACTAAAGGAACTCGGCAATATAATTTTCAACTGTTTATCAAAAACATAGCTTTAAGATATACTAAGGTCAACCTGCCCGGTGATTAACGGCCGCAGTACATTGACTGTGCTAAGGTAGCATAATAAGTTGACTTTTAATT…
Orcula gularis	ENN21_376	KM188620	TACTAT-TTATT-ATATAATTTTT-CCCGAAAGAAATAGATCTA---CAC-TGTATAGA--T---TAGTAGAAA----TTTGAG--CAACCGTAATGTGGCATT-ATTATG--TAAATAAAACAGTGTAGGGGTGAAACGC-TTTCAATTTTTCTGATATCTGGATTAATCCTAAATGAATATAGTTCATAAAATAACCATAAAGTTATAAGATTTTATGGA-AGCAGAATT-TTTAAT--AATTAATTCA-----GGAATGAAATAAA-GTTTTCCGGTT----CAAAAGT-AAAAA-ATATATAATTTTTA-TTTAGGTC---AA--TCTG--TAG-TTTTAGG--TTTAG-G-TTTTTGAAAACAA--ATTTTCTAAAGTAA-ATAATGTTTAAAT…	TTATATATTTTTCCCGAAAGAAATAGATCTATATAGAAGTAGAAGTAATGTGGCATTATTATTAAATAAAACAGTGTAGGGGTGAAACGCTTCAATTTTTCTGATATCTGGATTAATCCTAAATGAATATAGTTCTAAAATAACCATAAAGTTATAAGATTTTATGGAAGCAGATTTTTGAGAATTGTTAAAATATTTTTTTTAGTCTGTTAGTTAGTTTTAAAACTTTTCTAGTAAATAATGTTTAAATTAGTAATATTAAGTAAATTAAAGGAACTCGGCAATATGGTCCTCAACTGTTTACCAAAAACATAGCTTTAAGTATTATTAAAGTTAACCTGCCCAGTGAGTTAACGGCCGCAGTACACTGACTGTGCTAAGGTAGCATAATAAATTGAC…	TATATATTTTTCCCGAAAGAAATAGATCTATATAGAAGTAGAAGTAATGTGGCATTATTATTAAATAAAACAGTGTAGGGGTGAAACGTTCAATTTTTCTGATATCTGGATTAATCCTAAATGAATATAGTTCTAAAATAACCATAAAGTTATAAGATTTTATGGAAGCAGATTTTTGAGAATTGTTAAAATTTTTAGCTGTTTTTAGTTTTGAAAACTTTTCTAGTAAATAATGTTTAAATTAGTAATATTTAAGTAAATTAAAGGAACTCGGCAATATGGTCCTCAACTGTTTACCAAAAACATAGCTTTAAGTATTATTAAAGTTAACCTGCCCAGTGATTAACGGCCGCAGTACACTGACTGTGCTAAGGTAGCATAATAAATTGACTTTTAAAT…
Orcula gularis	ENN21_377	KM188613	TAATCTTTAATTAATATAATTCACTCCCGAAAAAAGTAGATCTA---CAC-TGTTTAAT-TT---TGTTAGAAA---A-GCCCTTTATG--ATAATGTTGCATC-ATTATG--AGAATAAAGCAGTGTAGGGGTGAAACGC-TTTCAATTTTTTTGATATCTGGATTAAACTTAAATGAATTTAGTTCATTAAATAACCATAAAGTTATAAGATTTTATGGG-GGCAGAATTTCAAA-----TTTTTTTTTCCCACTAGACGAAATAAATTTTT-CAAGTTTTTTAAACCATTT-AGAATAATATTATTTTTG-TTTTAGCT---TA--TCTG--TTTATTTTATG-TTTTAT-G-TTTAAGTAGATTT--GCCCGCTTAAATTA-ATAATGTTTAAAT…	TTATATATTCACCCCGAAAAAAGTAGATCTATTTAATGTTAGAAATAATGTTGCATCATTATAGAATAAAGCAGTGTAGGGGTGAAACGCTTCAATTTTTTTGATATCTGGATTAAACTTAAATGAATTTAGTTCTTAAATAACCATAAAGTTATAAGATTTTATGGGGGCAGATTCAAAGGAATTATTAACATATTTTTTTTTGTCTGTTATTTATTTAATAGATCCCGCTAATTAATAATGTTTAAATTAGTAATTATAAGTAAACTGAAGGAACTCGGCAATATTGTTTTCAACTGTTTATCAAAAACATAGCTTTAAGAAGCGTTAAAGTTAATCTGCCCAGTGAATTAACGGCCGCAGTACATTGACTGTGCTAAGGTAGCATAATAAATTGAC…	TATATATTCACCCCGAAAAAAGTAGATCTATTTAATGTTAGAAATAATGTTGCATCATTATAGAATAAAGCAGTGTAGGGGTGAAACGTTCAATTTTTTTGATATCTGGATTAAACTTAAATGAATTTAGTTCTTAAATAACCATAAAGTTATAAGATTTTATGGGGGCAGATTCAAAGGAATTATTAACATTTTTTGCTGTTTTTATTTTAGTAGATCCCGCTAATTAATAATGTTTAAATTAGTAATTATTAAGTAAACTGAAGGAACTCGGCAATATTGTTTTCAACTGTTTATCAAAAACATAGCTTTAAGAAGCGTTAAAGTTAATCTGCCCAGTGATTAACGGCCGCAGTACATTGACTGTGCTAAGGTAGCATAATAAATTGACTTTTAATT…
Orcula gularis	ENN23_924	KM188611	TAATCTTTAATTAATATAATTCACTCCCGAAAAAAGTAGATCTA---CAC-TGTTTAAT-TT---TGTTAGAAA---AAGCC-TTTATG--ATAATGTTGCATC-ATTATG--AGAATAAAGCAGTGTAGGGGTGAAACGC-TTTCAATTTTTTTGATATCTGGATTAAACTTAAATGAATTTAGTTCATTAAATAACCATAAAGTTATAAGATTTTATGGG-GGCAGAATT-CAAA----ATTTTTTTTCCCCCGAAA-CGAAATAAA-TTTT-CAAGTTT----AAACAT---AGA-AAATATAATCTTTG-TTTTAGCT---AG--TCTG--T-T-AATTATG--TTTAT-G-TTTAAGTAGATT---TTCCCCTTAAATTA-ATAATGTTTAAAT…	TTATATATTCACCCCGAAAAAAGTAGATCTATTTAATGTTAGAAATAATGTTGCATCATTATAGAATAAAGCAGTGTAGGGGTGAAACGCTTCAATTTTTTTGATATCTGGATTAAACTTAAATGAATTTAGTTCTTAAATAACCATAAAGTTATAAGATTTTATGGGGGCAGATTCAAAAGAATTATTAAAATATCTTTTTTTGTCTGTTATTTATTTAATAGATTCCCCTAATTAATAATGTTTAAATTAGTAATTATAAGTAAACTGAAGGAACTCGGCAATATTGTTTTCAACTGTTTATCAAAAACATAGCTTTAAGAAGCGTTAAAGTTAATCTGCCCAGTGAATTAACGGCCGCAGTACCTTGACTGTGCTAAGGTAGCATAATAAATTGAC…	TATATATTCACCCCGAAAAAAGTAGATCTATTTAATGTTAGAAATAATGTTGCATCATTATAGAATAAAGCAGTGTAGGGGTGAAACGTTCAATTTTTTTGATATCTGGATTAAACTTAAATGAATTTAGTTCTTAAATAACCATAAAGTTATAAGATTTTATGGGGGCAGATTCAAAAGAATTATTAAAATTTTTTGCTGTTTTTATTTTAGTAGATTCCCCTAATTAATAATGTTTAAATTAGTAATTATTAAGTAAACTGAAGGAACTCGGCAATATTGTTTTCAACTGTTTATCAAAAACATAGCTTTAAGAAGCGTTAAAGTTAATCTGCCCAGTGATTAACGGCCGCAGTACCTTGACTGTGCTAAGGTAGCATAATAAATTGACTTTTAATT…
Orcula gularis	ENN28_331	KM188618	TACTAT-TTATT-ATATAAATTTT-CCCGAAAGAAATAGATCTA---CAC-TGTATAAG-AT---TAGTAGAAA---ATTTGAGCCCAACCGTAATGTGGCATT-ATTATG--TGAATAAAACAGTGTAGGGGTGAAACGC-TTTCAATTTTTCTGATATCTGGATTAACCCTAAATGAATATAGTTCATAAAATAACCATAAAGTTATAAGATTTTATGGG-GCCAGAATT-TTTAATTAATTTTTCTCA-----GGA-TGAAATAAA-GTTT-CCGGTT----CAAAAGT-AAAAA-TTATATAATTTTTA-TTCAGGTT---CA--TCTG--TAGTTTTTAGGGTTTTAG---TTTTTGTTAACAT--TTTTTCTTAAATTA-ATAATGTTTAAAT…	TTATATAATTTTCCCGAAAGAAATAGATCTATATAAGAGTAGAAGTAATGTGGCATTATTATTGAATAAAACAGTGTAGGGGTGAAACGCTTCAATTTTTCTGATATCTGGATTAACCCTAAATGAATATAGTTCTAAAATAACCATAAAGTTATAAGATTTTATGGGGCCAGATTTTTGAGAATTGTTAAAATATTTTTTTCAGTCTGTTAGTTAGTTTTTTAACTTTTCTAATTAATAATGTTTAAATTAGTAATTTTAAGTAAACTTAAGGAACTCGGCAATATGGTCCTCAACTGTTTATCAAAAACATAGCTTTAAGTATTATTAAAGTTTACCTGCCCAGTGAGTTAACGGCCGCAGTACACTGACTGTGCTAAGGTAGCATAATAAATTGAC…	TATATAATTTTCCCGAAAGAAATAGATCTATATAAGAGTAGAAGTAATGTGGCATTATTATTGAATAAAACAGTGTAGGGGTGAAACGTTCAATTTTTCTGATATCTGGATTAACCCTAAATGAATATAGTTCTAAAATAACCATAAAGTTATAAGATTTTATGGGGCCAGATTTTTGAGAATTGTTAAAATTTTTAGCTGTTTTTAGTTTTGTTAACTTTTCTAATTAATAATGTTTAAATTAGTAATTTTTAAGTAAACTTAAGGAACTCGGCAATATGGTCCTCAACTGTTTATCAAAAACATAGCTTTAAGTATTATTAAAGTTTACCTGCCCAGTGATTAACGGCCGCAGTACACTGACTGTGCTAAGGTAGCATAATAAATTGACTTTTAAAT…
Orcula gularis	ENN30_1352	KM188619	TACTAT-TTATT-ATATAATTTTT-CCCGAAAGAAATAGATCTA---CAC-TGTATAAA-TT---TAGTAGAAA---ATTTGAAG-CAACCGTAATGTGGCATT-ATTATG--TAAATAAAACAGTGTAGGGGTGAAACGC-TTTCAATTTTTCTGATATCTGGATTAACCCTAAATGAATATAGTTCATAAAATAACCATGAAGTTATAAGATTTTATGGG-AGCAGAATT-TTTAAT--AATTTACTCA-----GGAATGAAATAAA-GTTTTCCGGTT----CAAAAGTT-AAAA-TTTTATAATTTTTA-TTTAGGCC---CA--TCTG--TAG-TTTTAGG--TTTAG-G-TTTTAGTTAACA---TTTTTCTTAAGTTA-ATAATGTTTAAAT…	TTATATATTTTTCCCGAAAGAAATAGATCTATATAAAAGTAGAAGTAATGTGGCATTATTATTAAATAAAACAGTGTAGGGGTGAAACGCTTCAATTTTTCTGATATCTGGATTAACCCTAAATGAATATAGTTCTAAAATAACCATGAAGTTATAAGATTTTATGGGAGCAGATTTTTGAGAATTGTTAAATTATTTTTTTTAGTCTGTTAGTTAGTTTATTAACTTTTCTAGTTAATAATGTTTAAATTAGTAATATTAAGTAAATTAAAGGAACTCGGCAATATGGTCCTCAACTGTTTACCAAAAACATAGCTTTAAGTATTATTAAAGTTAACCTGCCCAGTGAGTTAACGGCCGCAGTACACTGACTGTGCTAAGGTAGCATAATAAATTGAC…	TATATATTTTTCCCGAAAGAAATAGATCTATATAAAAGTAGAAGTAATGTGGCATTATTATTAAATAAAACAGTGTAGGGGTGAAACGTTCAATTTTTCTGATATCTGGATTAACCCTAAATGAATATAGTTCTAAAATAACCATGAAGTTATAAGATTTTATGGGAGCAGATTTTTGAGAATTGTTAAATTTTTTAGCTGTTTTTAGTTTAGTTAACTTTTCTAGTTAATAATGTTTAAATTAGTAATATTTAAGTAAATTAAAGGAACTCGGCAATATGGTCCTCAACTGTTTACCAAAAACATAGCTTTAAGTATTATTAAAGTTAACCTGCCCAGTGATTAACGGCCGCAGTACACTGACTGTGCTAAGGTAGCATAATAAATTGACTTTTAAAT…
Orcula gularis	ENN31_3104	KM188617	TACTAT-TCATTTATATAATTTTT-CCCGAAAGAAATAGATCTA---CAC-TGTATAAA--T---TAGTAGAAA-----TTGAG--CA-CCATAATGTGGCATT-ATTATG--TAAATAAAACAGTGCAGGGGTGAAACGCTTTTCAATTTTTCTGATATCTGGATTAAACCTAAATGAATATAGTTCATAAAATAACCATAAAGTTATAAGATTTTATGGG-GGCAGAATT-TTTAATTAAATTAACTCA-----AGAATGAAATAAA-GTTTTCCGGGT----CAAAAGTTT-AAA-AAATATAATTTTTATTTTAGGTC---AA--TCTG--TAG-TTTTAGG--TTTAAAGGTTTTAGTTTACAT--CTTTACTAAAGTTT-ATAATGTTTAAAT…	TTATATATTTTTCCCGAAAGAAATAGATCTATATAAAAGTAGAAATAATGTGGCATTATTATTAAATAAAACAGTGCAGGGGTGAAACGCTTCAATTTTTCTGATATCTGGATTAAACCTAAATGAATATAGTTCTAAAATAACCATAAAGTTATAAGATTTTATGGGGGCAGATTTTTGAGAATTGGTAAAATATTTTTTTTAGTCTGTTAGTTAATTTATTTACTTTACTAGTTTATAATGTTTAAATTAGTAATATTAAGTAAACTAAAGGAACTCGGCAATATGGTCCCCAACTGTTTACCAAAAACATAGCTTTAAGTATTATTAAAGTTAACCTGCCCAGTGAGTTAACGGCCGCAGTACACTGACTGTGCTAAGGTAGCATAATAAATTGAC…	TATATATTTTTCCCGAAAGAAATAGATCTATATAAAAGTAGAAATAATGTGGCATTATTATTAAATAAAACAGTGCAGGGGTGAAACGTTCAATTTTTCTGATATCTGGATTAAACCTAAATGAATATAGTTCTAAAATAACCATAAAGTTATAAGATTTTATGGGGGCAGATTTTTGAGAATTGGTAAAATTTTTAGCTGTTTTTAATTTAGTTTACTTTACTAGTTTATAATGTTTAAATTAGTAATATTTAAGTAAACTAAAGGAACTCGGCAATATGGTCCCCAACTGTTTACCAAAAACATAGCTTTAAGTATTATTAAAGTTAACCTGCCCAGTGATTAACGGCCGCAGTACACTGACTGTGCTAAGGTAGCATAATAAATTGACTTTTAAAT…
Orcula gularis	ENN4_885	KM188612	TAATCTTTAATTAATATAATTCACTCCCGAAAAAAGTAGATCTA---CAC-TGTTTAAT-TT---TGTTAGAAA---AAGCC-TTTATG--ATAATGTTGCATC-ATTATG--AGAATAAAGCAGTGTAGGGGTGAAACGC-TTTCAATTTTTTTGATATCTGGATTAAACTTAAATGAATTTAGTTCATTAAATAACCATAAAGTTATAAGATTTTATGGG-GGCAGAATT-CAAA----ATTTTTTTTTCCCCGAAA-CGAAATAAA-TTTT-CAAGTTT----AAACAT---AGA-AAATATAATCTTTG-TTTTAGCT---AG--TCTG--T-T-AATTATG--TTTAT-G-TTTAAGTAGATT---TTCCCCTTAAATTA-ATAATGTTTAAAT…	TTATATATTCACCCCGAAAAAAGTAGATCTATTTAATGTTAGAAATAATGTTGCATCATTATAGAATAAAGCAGTGTAGGGGTGAAACGCTTCAATTTTTTTGATATCTGGATTAAACTTAAATGAATTTAGTTCTTAAATAACCATAAAGTTATAAGATTTTATGGGGGCAGATTCAAAAGAATTATTAAAATATCTTTTTTTGTCTGTTATTTATTTAATAGATTCCCCTAATTAATAATGTTTAAATTAGTAATTATAAGTAAACTGAAGGAACTCGGCAATATTGTTTTCAACTGTTTATCAAAAACATAGCTTTAAGAAGCGTTAAAGTTAATCTGCCCAGTGAATTAACGGCCGCAGTACATTGACTGTGCTAAGGTAGCATAATAAATTGAC…	TATATATTCACCCCGAAAAAAGTAGATCTATTTAATGTTAGAAATAATGTTGCATCATTATAGAATAAAGCAGTGTAGGGGTGAAACGTTCAATTTTTTTGATATCTGGATTAAACTTAAATGAATTTAGTTCTTAAATAACCATAAAGTTATAAGATTTTATGGGGGCAGATTCAAAAGAATTATTAAAATTTTTTGCTGTTTTTATTTTAGTAGATTCCCCTAATTAATAATGTTTAAATTAGTAATTATTAAGTAAACTGAAGGAACTCGGCAATATTGTTTTCAACTGTTTATCAAAAACATAGCTTTAAGAAGCGTTAAAGTTAATCTGCCCAGTGATTAACGGCCGCAGTACATTGACTGTGCTAAGGTAGCATAATAAATTGACTTTTAATT…
Orcula dolium	FOB1_858	KC569213	AA-TAT-CTATT-AAATAAATATA-CCCGAGTAATAAAGATCTA---CGC-TGTTTTAA--T---TGTTAGAAT-------AAAA-TAT--ATAATGTAGCATA-ATTATTTAAGTAAAAAATTGTGTAGGGGTGAAACAC-TTTCAATTTATTAAGTATCTGGATTGAGCCGAAATGAATTTAGTTCGTGAGATAATCACAAAGTTATAAGATTTTGTGAG-GCAAGAATA-TAAATT--ATTG-GCTTT-----AAA-CGAAATAAG-TTTT-CAGATT-----TATTATGCACAA-AGAT---ATTTAGA-TTTATATT---AA--TCTA--GCG-CACTAGG--CTCAT-A-TCCCCCCCAAT----AAAAAAGCGGATTA-ATAATGTTTAAAT…	ATAAATAATATACCCGAGTAATAAAGATCTATTTTAAGTTAGAAATAATGTAGCATAATTATAGTAAAAAATTGTGTAGGGGTGAAACACTTCAATTTATTAAGTATCTGGATTGAGCCGAAATGAATTTAGTTCTGAGATAATCACAAAGTTATAAGATTTTGTGAGGCAAGATATAAAAGAATTGTTTATATATTTAGTTTAATCTACTAGCTATTCCCCCAATAAAAAGGATTAATAATGTTTAAATTAGTAAATATAACCTGACAAAAGGAACTCGGCAATATAATTTTCAACTGTTTATCAAAAACATAGCTTTAAGAAATATTAAGGTTAGTCTGCCCAGTGAATTAACGGCCGCAGTACATTGACTGTGCTAAGGTAGCATAATAAGTTGAC…	TAAATAATATACCCGAGTAATAAAGATCTATTTTAAGTTAGAAATAATGTAGCATAATTATAGTAAAAAATTGTGTAGGGGTGAAACATTCAATTTATTAAGTATCTGGATTGAGCCGAAATGAATTTAGTTCTGAGATAATCACAAAGTTATAAGATTTTGTGAGGCAAGATATAAAAGAATTGTTTATATTTAGAACTACTCTCATTCCCCCCAATAAAAAGGATTAATAATGTTTAAATTAGTAAATAATAACCTGACAAAAGGAACTCGGCAATATAATTTTCAACTGTTTATCAAAAACATAGCTTTAAGAAATATTAAGGTTAGTCTGCCCAGTGATTAACGGCCGCAGTACATTGACTGTGCTAAGGTAGCATAATAAGTTGACTTTTAAAT…
Orcula dolium	FOB3_370	KC569207	AA-TAT-CTATT-AAATAAATATA-CCCGAATAATAAAGATCTA---CGC-TGTTTTAA--T---TCTTAGAAT-------AAAA-TAT--ATAATGTGGCATA-ATTATTTAAGTAAAAAATTGTGTAGGGGTGAAACAC-TTTCAATTTATTAAGTATCTGGATTGAGCCGAAATGAATTTAGTTCGTGAGATAATCACAAAGTTATAAGATTTTGTGAG-GCAAGAATA-TAAATT--ATTG-ACTTT-----AAA-CGAAATAAG-TTTT-CAGATT-----TATTATACACAA-AGAT---ATTTAGA-TTTATATT---AA--TCTA--GCG-CACTAGG--CTCAT-A-TCCCCCCCAAT----AAAAAAGTGGATTA-ATAATGTTTAAAT…	ATAAATAATATACCCGAATAATAAAGATCTATTTTAACTTAGAAATAATGTGGCATAATTATAGTAAAAAATTGTGTAGGGGTGAAACACTTCAATTTATTAAGTATCTGGATTGAGCCGAAATGAATTTAGTTCTGAGATAATCACAAAGTTATAAGATTTTGTGAGGCAAGATATAAAAGAATTGTTTATATATTTAGTTTAATCTACTAGCTATTCCCCCAATAAAAAGGATTAATAATGTTTAAATTAGTAAATATAACCTAACAAAAGGAACTCGGCAATATAATTTTCAACTGTTTATCAAAAACATAGCTTTAAGAAATATTAAGGTTAATCTGCCCAGTGAATTAACGGCCGCAGTACATTGACTGTGCTAAGGTAGCATAATAAGTTGAC…	TAAATAATATACCCGAATAATAAAGATCTATTTTAACTTAGAAATAATGTGGCATAATTATAGTAAAAAATTGTGTAGGGGTGAAACATTCAATTTATTAAGTATCTGGATTGAGCCGAAATGAATTTAGTTCTGAGATAATCACAAAGTTATAAGATTTTGTGAGGCAAGATATAAAAGAATTGTTTATATTTAGAACTACTCTCATTCCCCCCAATAAAAAGGATTAATAATGTTTAAATTAGTAAATAATAACCTAACAAAAGGAACTCGGCAATATAATTTTCAACTGTTTATCAAAAACATAGCTTTAAGAAATATTAAGGTTAATCTGCCCAGTGATTAACGGCCGCAGTACATTGACTGTGCTAAGGTAGCATAATAAGTTGACTTTTAAAT…
Orcula dolium	GAI1_1131	KC569214	AA-TAT-CTATT-AAATAAATATA-CCCGAATAATAAAGATCTA---CGC-TGTTTTAA--T---TCTTAGAAT-------AAAA-TAT--ATAATGTAGCATA-ATTATTTAAGTAAAAAATTGTGTAGGGGTGAAACAC-TTTCAATTTATTAAGTATCTGGATTGAGCCGAAATGAATTTAGTTCGTGAAATAATCACAAAGTTATAAGATTTTGTGAG-GCAAGAATA-TAAATT--ATTG-ACTTA-----AAA-CGAAATAAG-TTTT-CAGATT-----TATCATGCACAA-AGAT---ATTTAGA-TTTATATT---AA--TCTA--GCG-CACTAGG--CTCAT-A-TCCCCCCCAAT----AAAAAAGCGGATTA-ATAATGTTTAAAT…	ATAAATAATATACCCGAATAATAAAGATCTATTTTAACTTAGAAATAATGTAGCATAATTATAGTAAAAAATTGTGTAGGGGTGAAACACTTCAATTTATTAAGTATCTGGATTGAGCCGAAATGAATTTAGTTCTGAAATAATCACAAAGTTATAAGATTTTGTGAGGCAAGATATAAAAGAATTGTTTATATATTTAGTTTAATCTACTAGCTATTCCCCCAATAAAAAGGATTAATAATGTTTAAATTAGTAAATATAACCTAATAAAAGGAACTCGGCAATATAATTTTCAACTGTTTATCAAAAACATAGCTTTAAGAAATATTAAGGTTAATCTGCCCAGTGAATTAACGGCCGCAGTACATTGACTGTGCTAAGGTAGCATAATAAGTTGAC…	TAAATAATATACCCGAATAATAAAGATCTATTTTAACTTAGAAATAATGTAGCATAATTATAGTAAAAAATTGTGTAGGGGTGAAACATTCAATTTATTAAGTATCTGGATTGAGCCGAAATGAATTTAGTTCTGAAATAATCACAAAGTTATAAGATTTTGTGAGGCAAGATATAAAAGAATTGTTTATATTTAGAACTACTCTCATTCCCCCCAATAAAAAGGATTAATAATGTTTAAATTAGTAAATAATAACCTAATAAAAGGAACTCGGCAATATAATTTTCAACTGTTTATCAAAAACATAGCTTTAAGAAATATTAAGGTTAATCTGCCCAGTGATTAACGGCCGCAGTACATTGACTGTGCTAAGGTAGCATAATAAGTTGACTTTTAAAT…
Orcula dolium	GAI4_640	KC569212	A--TAT-CTATT-AGATAAATCTA-CCCGAATAATAAAGATCTA---CGC-TGTTTTAA--T---TTTTAGAAT-------AAAA-TAT--ATAATGTAGCATA-ATTATTTAAGTAAAAAATTGTGTAGGGGTGAAACAC-TTTCAATTTATTAAGTATCTGGATTGAGCCGAAATGAATTTAGTTCACAAGATAATCATAAAGTTATAAGATTTTATGAG-GCAAGAATA-TAAATT--ATTG-ACTTT-----AAA-CGAAATAAA-TTTT-CAGATT-----TACTATGCACAA-AGAT---ATTTAGA-TTTATATT---AA--TCTA--GCA-CACTAGG--CTCAT-A-TCCCCCTCAAT----AAAAAAGCGGATTA-ATAATGTTTAAAT…	ATAGATAATCTACCCGAATAATAAAGATCTATTTTAATTTAGAAATAATGTAGCATAATTATAGTAAAAAATTGTGTAGGGGTGAAACACTTCAATTTATTAAGTATCTGGATTGAGCCGAAATGAATTTAGTTCCAAGATAATCATAAAGTTATAAGATTTTATGAGGCAAGATATAAAAGAATTGTTTACATATTTAGTTTAATCTACTAGCTATTCCCTCAATAAAAAGGATTAATAATGTTTAAATTAGTAAATATAATCTAACAAAAGGAACTCGGCAATATAATTTTCAACTGTTTATCAAAAACATAGCTTTAAGAAATATTAAGGTTAATCTGCCCAGTGAATTAACGGCCGCAGTACATTGACTGTGCTAAGGTAGCATAATAAGTTGAC…	TAGATAATCTACCCGAATAATAAAGATCTATTTTAATTTAGAAATAATGTAGCATAATTATAGTAAAAAATTGTGTAGGGGTGAAACATTCAATTTATTAAGTATCTGGATTGAGCCGAAATGAATTTAGTTCCAAGATAATCATAAAGTTATAAGATTTTATGAGGCAAGATATAAAAGAATTGTTTACATTTAGAACTACTCTCATTCCCCTCAATAAAAAGGATTAATAATGTTTAAATTAGTAAATAATAATCTAACAAAAGGAACTCGGCAATATAATTTTCAACTGTTTATCAAAAACATAGCTTTAAGAAATATTAAGGTTAATCTGCCCAGTGATTAACGGCCGCAGTACATTGACTGTGCTAAGGTAGCATAATAAGTTGACTTTTAAAT…
Orcula sp	GJA1_1393	KM188640	TA-TGT-TTGTTTATATTTGTTTT-CCCGAAATAAAAAGATCTG---AGT-TCCTATTA---TA-TTTTAGTAT------TAATATAT---TTAATGTAGCACT-ATTAA---ATAAAATAGAAATTCAGGTGTGAAATACTTATCAATTTTTCTGATATCTGGAATATATTGAAATGAATTTAGTTCATTAATTAATCAATAAGTTATAAGATTTATTGAA-TATAG-CTA-TTAAAT--AATTT---AAAAAAATGA-AGAA----TATCTT-CAGATT-----TAACACTAAGA-CTACG---ATTAATT-TTTATTT-----ACACCTA---TT-TATTATA--TATAT-A-TTATATAGGAT---ATTTAAATATAATTA-ATAATGTTAAAAT…	TTATATTGTTTTCCCGAAATAAAAAGATCTGCTATTATTTAGTATTAATGTAGCACTATTAAATAAAATAGAAATTCAGGTGTGAAATACTACAATTTTTCTGATATCTGGAATATATTGAAATGAATTTAGTTCTTAATTAATCAATAAGTTATAAGATTTATTGAATATAGCTATTAGAGAACTGTTTAACGATTAATTTTATCCTATTATTAATTTTAAGGATTTAAATAATTAATAATGTTAAAATTAGTAAGTATAAATTTTTGAAAGGAACTCGGCAATAAAAGTTTCAACTGTTTATCAAAAACATAGCTTATAGTTACATTTAAGTGAATCTGCCCAGTGAATTAACGGCCGCAGTACATTGACTGTGCTAAGGTAGCATAATAAATTGAC…	TATATTGTTTTCCCGAAATAAAAAGATCTGCTATTATTTAGTATTAATGTAGCACTATTAAATAAAATAGAAATTCAGGTGTGAAATATACAATTTTTCTGATATCTGGAATATATTGAAATGAATTTAGTTCTTAATTAATCAATAAGTTATAAGATTTATTGAATATAGCTATTAGAGAACTGTTTAAAGCATTTTCTATTTATATTTAATAGGATTTAAATAATTAATAATGTTAAAATTAGTAAGTAATAAATTTTTGAAAGGAACTCGGCAATAAAAGTTTCAACTGTTTATCAAAAACATAGCTTATAGTTACATTTAAGTGAATCTGCCCAGTGATTAACGGCCGCAGTACATTGACTGTGCTAAGGTAGCATAATAAATTGACTTTTAATT…
Orcula sp	GJA1_1394	KM188641	TA-TGT-TTGTTTATATTTGTTTT-CCCGAAATAAAAAGATCTG---AGT-TCCTATTA---TA-TTTTAGTAT------TAATATAT---TTAATGTAGCACT-ATTAA---ATAAAATAGAAATTCAGGTGTGAAATACTTATCAATTTTTCTGATATCTGGAATATATTGAAATGAATTTAGTTCATTAATTAATCAATAAGTTATAAGATTTATTGAA-TATAG-CTA-TTAAAT--AATTT---AAAAAAATGA-AGAA----TATCTT-CAGATT-----TAACACTAAGA-CTACG---ATTAATT-TTTATTT-----ACACCTA---TT-TATTATA--TATAT-A-TTATATAGGAT---ATTTAAATATAATTA-ATAATGTTAAAAT…	TTATATTGTTTTCCCGAAATAAAAAGATCTGCTATTATTTAGTATTAATGTAGCACTATTAAATAAAATAGAAATTCAGGTGTGAAATACTACAATTTTTCTGATATCTGGAATATATTGAAATGAATTTAGTTCTTAATTAATCAATAAGTTATAAGATTTATTGAATATAGCTATTAGAGAACTGTTTAACGATTAATTTTATCCTATTATTAATTTTAAGGATTTAAATAATTAATAATGTTAAAATTAGTAAGTATAAATTTTTGAAAGGAACTCGGCAATAAAAGTTTCAACTGTTTATCAAAAACATAGCTTATAGTTACATTTAAGTGAATCTGCCCAGTGAATTAACGGCCGCAGTACATTGACTGTGCTAAGGTAGCATAATAAATTGAC…	TATATTGTTTTCCCGAAATAAAAAGATCTGCTATTATTTAGTATTAATGTAGCACTATTAAATAAAATAGAAATTCAGGTGTGAAATATACAATTTTTCTGATATCTGGAATATATTGAAATGAATTTAGTTCTTAATTAATCAATAAGTTATAAGATTTATTGAATATAGCTATTAGAGAACTGTTTAAAGCATTTTCTATTTATATTTAATAGGATTTAAATAATTAATAATGTTAAAATTAGTAAGTAATAAATTTTTGAAAGGAACTCGGCAATAAAAGTTTCAACTGTTTATCAAAAACATAGCTTATAGTTACATTTAAGTGAATCTGCCCAGTGATTAACGGCCGCAGTACATTGACTGTGCTAAGGTAGCATAATAAATTGACTTTTAATT…
Orcula dolium	GLA1_5934	KC569257	AA-TAT-CTATT-ATATAAATTTA-CCCGAATAATAAAGATCTA---CGC-TGTTTTAA--T---TTTTAGAAT-------AAAA-TAC--ATAATGTAACATA-ATTATTTAAGTAAAAAATTGTGTAGGGGTGAAACAC-TTTCAATTTATTTAGTATCTGGATTGAGCTGAAATGAATTAAGTTCATAAGATAATCATAAAGTTATAAGATTTTGTGAG-GCAAGTATA-TAAATT--ATTA-GTTTT-----AAA-CGAAATAAA--TTT-TAAGTT-----TATCGTGCACAA-AGAT---ATCTAGA-TTTACACT---AA--TCTA--GCA-TACTAGG--CTCAT-A-TCCCCCCCAAT----AAAAAAGCGGATTA-ATAATGTTTAAAT…	ATATATAATTTACCCGAATAATAAAGATCTATTTTAATTTAGAAATAATGTAACATAATTATAGTAAAAAATTGTGTAGGGGTGAAACACTTCAATTTATTTAGTATCTGGATTGAGCTGAAATGAATTAAGTTCTAAGATAATCATAAAGTTATAAGATTTTGTGAGGCAAGATATAAAAGAATTATTTATATATCTAGTTTAATCTACTAGCTATTCCCCCAATAAAAAGGATTAATAATGTTTAAATTAGTAAATATAACCTAACAAAAGGAACTCGGCAATATAATTTTCAACTGTTTATCAAAAACATAGCTTTAAGAAATGTTAAGGTTAATCTGCCCAGTGAATTAACGGCCGCAGTACAATGACTGTGCTAAGGTAGCATAATAAATTGAC…	TATATAATTTACCCGAATAATAAAGATCTATTTTAATTTAGAAATAATGTAACATAATTATAGTAAAAAATTGTGTAGGGGTGAAACATTCAATTTATTTAGTATCTGGATTGAGCTGAAATGAATTAAGTTCTAAGATAATCATAAAGTTATAAGATTTTGTGAGGCAAGATATAAAAGAATTATTTATATTTAGAACTACTCTCATTCCCCCCAATAAAAAGGATTAATAATGTTTAAATTAGTAAATAATAACCTAACAAAAGGAACTCGGCAATATAATTTTCAACTGTTTATCAAAAACATAGCTTTAAGAAATGTTAAGGTTAATCTGCCCAGTGATTAACGGCCGCAGTACAATGACTGTGCTAAGGTAGCATAATAAATTGACTTTTAAAT…
Orcula dolium	GUT1_3042	KC569230	A--TAT-CTATT-AGATAAATTTA-CCCGAATAATAAAGATCTA---CGC-TGTTTTAA--T---TTTTAGAAT-------AAAA-TAT--ATAATGTAGCATA-ATTATTTAAGTAAAAAATTGTGTAGGGGTGAAACAC-TTTCAATTTATTAAGTATCTGGATTGAACCGAAATGAATTTAGTTCGCAAGATAATCATAAAGTTATAAGATTTTATGAG-GCAAGAATA-TAAATT--GTTA-ACTTT-----AAA-CGAAATAAA-TTTT-CAGATT-----TATTATGCACAA-AGAT---ATTTAGA-TTTATGTT---AA--TCTA--GCA-CACTAGG--CTCAT-A-TCCCCTCCAAT----AAAAAAGCGGATTA-ATAATGTTTAAAT…	ATAGATAATTTACCCGAATAATAAAGATCTATTTTAATTTAGAAATAATGTAGCATAATTATAGTAAAAAATTGTGTAGGGGTGAAACACTTCAATTTATTAAGTATCTGGATTGAACCGAAATGAATTTAGTTCCAAGATAATCATAAAGTTATAAGATTTTATGAGGCAAGATATAAAAGAATTGTTTATATATTTAGTTTAGTCTACTAGCTATTCCCCCAATAAAAAGGATTAATAATGTTTAAATTAGTAAATATAATCTAACAAAAGGAACTCGGCAATATAATTTTCAACTGTTTATCAAAAACATAGCTTTAAGAAATATTAAGGTTAATCTGCCCAGTGAATTACGGGCCGCAGTACATTGACTGTGCTAAGGTAGCATAATAAGTTGAC…	TAGATAATTTACCCGAATAATAAAGATCTATTTTAATTTAGAAATAATGTAGCATAATTATAGTAAAAAATTGTGTAGGGGTGAAACATTCAATTTATTAAGTATCTGGATTGAACCGAAATGAATTTAGTTCCAAGATAATCATAAAGTTATAAGATTTTATGAGGCAAGATATAAAAGAATTGTTTATATTTAGAGCTACTCTCATTCCCTCCAATAAAAAGGATTAATAATGTTTAAATTAGTAAATAATAATCTAACAAAAGGAACTCGGCAATATAATTTTCAACTGTTTATCAAAAACATAGCTTTAAGAAATATTAAGGTTAATCTGCCCAGTGATTACGGGCCGCAGTACATTGACTGTGCTAAGGTAGCATAATAAGTTGACTTTTAAAT…
Orcula austriaca	GUT2_3070	KM188638	TA-TCCATAATTTATATAATTCTTTCCCGAAAAAAGTAGATCTA---CAT-TGTTTAAT--T---TGTTAGAAA---A-GCCTTATA----ATAATGTTGCATC-ATTATG--AGAATAAAACAGTGTAGGGGTGAAACGC-TTTCAATTTTTTTGATATCTGGATTAAACTTAAATAAATTTAGTTTATAAGATAACCATAAAGTTATAAGATTTTATGGA-GGCAGAATT-CAAA---TTTTT-TTTTT----ATGAC-GAAATAAA-TTTT-CAAGTT-----AAGCAT---AAA-AAATATAATCTTTG-TTTTAGCT---AG--TCTG--T-T-AAATATG--TTTAT-G-TTTAAGTAGATA---CTTTACTTAAGTTA-ATAATGTTTAAAT…	TTATATATTCTTCCCGAAAAAAGTAGATCTATTTAATGTTAGAAATAATGTTGCATCATTATAGAATAAAACAGTGTAGGGGTGAAACGCTTCAATTTTTTTGATATCTGGATTAAACTTAAATAAATTTAGTTTTAAGATAACCATAAAGTTATAAGATTTTATGGAGGCAGATTCAAGAGAATTATTAAGATATCTTTTTTTGTCTGATATTTATTTAATAGATTTTACTAGTTAATAATGTTTAAATTAGTAATTATAAATAAACTGAAGGAACTCGGCAATATTGTTTTCAACTGTTTATCAAAAACATAGCTTTAAGAGGCATTAAAGTTAATCTGCCCAGTGAATTAACGGCCGCAGTACATTGACTGTGCTAAGGTAGCATAATAAATTGAC…	TATATATTCTTCCCGAAAAAAGTAGATCTATTTAATGTTAGAAATAATGTTGCATCATTATAGAATAAAACAGTGTAGGGGTGAAACGTTCAATTTTTTTGATATCTGGATTAAACTTAAATAAATTTAGTTTTAAGATAACCATAAAGTTATAAGATTTTATGGAGGCAGATTCAAGAGAATTATTAAGATTTTTTGCTGATTTTATTTTAGTAGATTTTACTAGTTAATAATGTTTAAATTAGTAATTATTAAATAAACTGAAGGAACTCGGCAATATTGTTTTCAACTGTTTATCAAAAACATAGCTTTAAGAGGCATTAAAGTTAATCTGCCCAGTGATTAACGGCCGCAGTACATTGACTGTGCTAAGGTAGCATAATAAATTGACTTTTAATT…
Orcula austriaca	GUT5_5476	KM188634	TA-TCCATAATTTATATAATTCTTCCCCGAAAAAAGTAGATCTA---CAT-TGTTTAAT-TT---TGTTAGAAA---A-GCCTTGTA----ATAATGTTGCATC-ATTATG--GGAATAAAACAGTGTAGGGGTGAAACGC-TTTCAATTTTTTTGATATCTGGATTAAACTTAAATGAATTTAGTTTATAAAATAACCATAAAGTTATAAGATTTTATGGA-GGCAGAATT-CAAAAA--ATTT-TTTTT---CATGA-CGAAATAAA-TTTT-CAAGTT-----AAACAT---AAA-AAATATAATCTTTG-TTTTAGCT---AG--TCTG--T-T-AAATATG--TTTAT-G-TTTAAGTAAATA---CTTTACTTAAGTTA-ATAATGTTTAAAT…	TTATATATTCTTCCCGAAAAAAGTAGATCTATTTAATGTTAGAAATAATGTTGCATCATTATGGAATAAAACAGTGTAGGGGTGAAACGCTTCAATTTTTTTGATATCTGGATTAAACTTAAATGAATTTAGTTTTAAAATAACCATAAAGTTATAAGATTTTATGGAGGCAGATTCAAGAGAATTATTAAAATATCTTTTTTTGTCTGATATTTATTTAATAAATTTTACTAGTTAATAATGTTTAAATTAGTAATTATAAGTAAACTGAAGGAACTCGGCAATATTGTTTTCAACTGTTTACCAAAAACATAGCTTTAAGAAGTATTAAAGTTAATCTGCCCAGTGAATTAACGGCCGCAGTACATTGACTGTGCTAAGGTAGCATAATAAATTGAC…	TATATATTCTTCCCGAAAAAAGTAGATCTATTTAATGTTAGAAATAATGTTGCATCATTATGGAATAAAACAGTGTAGGGGTGAAACGTTCAATTTTTTTGATATCTGGATTAAACTTAAATGAATTTAGTTTTAAAATAACCATAAAGTTATAAGATTTTATGGAGGCAGATTCAAGAGAATTATTAAAATTTTTTGCTGATTTTATTTTAGTAAATTTTACTAGTTAATAATGTTTAAATTAGTAATTATTAAGTAAACTGAAGGAACTCGGCAATATTGTTTTCAACTGTTTACCAAAAACATAGCTTTAAGAAGTATTAAAGTTAATCTGCCCAGTGATTAACGGCCGCAGTACATTGACTGTGCTAAGGTAGCATAATAAATTGACTTTTAATT…
Orcula austriaca	GUT6_2939	KM188637	TA-TCCATAATTTATATAATTCTTCCCCGAAAAAAGTAGATCTA---CAT-TGTTTAAT-TT---TGTTAGAAA---A-GCCTTGTG----ATAATGTTGCATC-ATTATG--GGAATAAAACAGTGTAGGGGTGAAACGC-TTTCAATTTTTTTGATATCTGGATTAAACTTAAATGAATTTAGTTTATAAAATAACCATAAAGTTATAAGATTTTATGGA-GGCAGAATT-CAAAAA--ATTT-TTTTT---CATGA-CGAAATAAA-TTTT-CAAGTT-----AAACAT---AAA-AAATATAATCTTTG-TTTTAGCT---AG--TCTG--T-T-AAATATG--TTTAT-G-TTTAAGTAAATA---CTTTACTTAAGTTA-ATAATGTTTAAAT…	TTATATATTCTTCCCGAAAAAAGTAGATCTATTTAATGTTAGAAATAATGTTGCATCATTATGGAATAAAACAGTGTAGGGGTGAAACGCTTCAATTTTTTTGATATCTGGATTAAACTTAAATGAATTTAGTTTTAAAATAACCATAAAGTTATAAGATTTTATGGAGGCAGATTCAAGAGAATTATTAAAATATCTTTTTTTGTCTGATATTTATTTAATAAATTTTACTAGTTAATAATGTTTAAATTAGTAATTATAAGTAAACTGAAGGAACTCGGCAATATTGTTTTCAACTGTTTACCAAAAACATAGCTTTAAGAAGTATTAAAGTTAATCTGCCCAGTGAATTAACGGCCGCAGTACATTGACTGTGCTAAGGTAGCATAATAAATTGAC…	TATATATTCTTCCCGAAAAAAGTAGATCTATTTAATGTTAGAAATAATGTTGCATCATTATGGAATAAAACAGTGTAGGGGTGAAACGTTCAATTTTTTTGATATCTGGATTAAACTTAAATGAATTTAGTTTTAAAATAACCATAAAGTTATAAGATTTTATGGAGGCAGATTCAAGAGAATTATTAAAATTTTTTGCTGATTTTATTTTAGTAAATTTTACTAGTTAATAATGTTTAAATTAGTAATTATTAAGTAAACTGAAGGAACTCGGCAATATTGTTTTCAACTGTTTACCAAAAACATAGCTTTAAGAAGTATTAAAGTTAATCTGCCCAGTGATTAACGGCCGCAGTACATTGACTGTGCTAAGGTAGCATAATAAATTGACTTTTAATT…
Orcula dolium	JUL4_1363	KC569220	AA-TAT-TTATT-AGATAAATGTACCCGGAATAATAAAGATCTA---CGC-TGTTTTAA-TT---TTTTAGAAT-------AAAA-TAT--ATAATGTAGCATA-ATTATTTAAGTAAAAAATTGTGTAGGGGTGAAACACTTTTCAATTTATTAAGTATCTGGATTGAGCCGAAATGAATTTAGTTCACAAGATAATCATAAAGTTATAAGATTTTATGAG-GCAAGAATA-TAAATT--ATTG-ACTTT-----AAA-CGAAATAAA-TTTT-CAGATT-----TACTATGCACAA-AGAT---ATTTAGA-TTTATATT---AA--TCTA--GCA-CACTAGG--CTCAT-A-TCCCCCTCAAT----AAAAAAGCGGATTA-ATAATGTTTAAAT…	ATAGATAATGTACCGGAATAATAAAGATCTATTTTAATTTAGAAATAATGTAGCATAATTATAGTAAAAAATTGTGTAGGGGTGAAACACTTCAATTTATTAAGTATCTGGATTGAGCCGAAATGAATTTAGTTCCAAGATAATCATAAAGTTATAAGATTTTATGAGGCAAGATATAAAAGAATTGTTTACATATTTAGTTTAATCTACTAGCTATTCCCTCAATAAAAAGGATTAATAATGTTTAAATTAGTAAATATAATCTAACAAAAGGAACTCGGCAATATAATTTTCAACTGTTTATCAAAAACATAGCTTTAAGAAATATTAAGGTTAATCTGCCCAGTGAATTAACGGCCGCAGTACATTGACTGTGCTAAGGTAGCATAATAAGTTGAC…	TAGATAATGTACCGGAATAATAAAGATCTATTTTAATTTAGAAATAATGTAGCATAATTATAGTAAAAAATTGTGTAGGGGTGAAACATTCAATTTATTAAGTATCTGGATTGAGCCGAAATGAATTTAGTTCCAAGATAATCATAAAGTTATAAGATTTTATGAGGCAAGATATAAAAGAATTGTTTACATTTAGAACTACTCTCATTCCCCTCAATAAAAAGGATTAATAATGTTTAAATTAGTAAATAATAATCTAACAAAAGGAACTCGGCAATATAATTTTCAACTGTTTATCAAAAACATAGCTTTAAGAAATATTAAGGTTAATCTGCCCAGTGATTAACGGCCGCAGTACATTGACTGTGCTAAGGTAGCATAATAAGTTGACTTTTAAAT…
Orcula restituta	JUL6_3474	KM188616	TAATTC-TGATC-ATATGATTCTC-CCCGAAAATAGAAGATCTA-------CGCTTTCACTTT-ATTTTAGGAA-------TGATTAT---ATAATGTTGCATT-ATTATA--ATAAAAGGATAGCGTAGGGGCGAAACAC-TTTCAATTTTATTGATATCTGGATAAAACCTATATGAATTTAGTTCATAAGATAGCCATAAAGTTATAAGATTTTATGGG-GGTAGAATA-GTAATA--ATTTTGTTTT------AT-CGGAATAAA-GTTC-CTATCT-----AAACATACT---GTTACTAATTTCTGT-TTGTTAG----TA--TCTT--TC--CAATAGG--TTTATAGTTTCTAGAAATTT-A-TTACACTAAATTTA-ATAATGTTTAAAT…	TCATATATTCTCCCCGAAAATAGAAGATCTACTTTCATTTAGGAATAATGTTGCATTATTATATAAAAGGATAGCGTAGGGGCGAAACACTTCAATTTTATTGATATCTGGATAAAACCTATATGAATTTAGTTCTAAGATAGCCATAAAGTTATAAGATTTTATGGGGGTAGATAGTAATGGATTACTAAAACTTTCTGTTGTATCTTATAGTTATTTTAAAATTTACACTATTTAATAATGTTTAAATTAGTAAAAATAATATAACTTAAGGAACTCGGCAATATAGTTTTCAACTGTTTAGCAAAAACATAGCTTTAAGAATAATTAAAGTTAATCTGCCCAGTGAATTAACGGCCGCAGTACACTGACTGTGCTAAGGTAGCATAATAAATTGAC…	CATATATTCTCCCCGAAAATAGAAGATCTACTTTCATTTAGGAATAATGTTGCATTATTATATAAAAGGATAGCGTAGGGGCGAAACATTCAATTTTATTGATATCTGGATAAAACCTATATGAATTTAGTTCTAAGATAGCCATAAAGTTATAAGATTTTATGGGGGTAGATAGTAATGGATTACTAAAACTCTGTACTTATTTTATTTCAGAAATTTACACTATTTAATAATGTTTAAATTAGTAAAAATTAATATAACTTAAGGAACTCGGCAATATAGTTTTCAACTGTTTAGCAAAAACATAGCTTTAAGAATAATTAAAGTTAATCTGCCCAGTGATTAACGGCCGCAGTACACTGACTGTGCTAAGGTAGCATAATAAATTGACTTTTAATT…
Orcula dolium	KAI4_1981	KC569228	AA-TAT-CTATT-AAATAAATATA-CCCGAATAATAAAGATCTA---CGC-TGTTTTAA--T---TCTTAGAAT-------AAAA-TAT--ATAATGTAGCATA-ATTATTTAAGTAAAAAATTGTGTAGGGGTGAAACAC-TTTCAATTTATTAAGTATCTGGATTGAGCCGAAATGAATTTAGTTCGTGAAATAATCACAAAGTTATAAGATTTTGTGAG-GCAAGAATA-TAAATT--ATTG-ACTTA-----AAA-CGAAATAAG-TTTT-CAGATT-----TATCATGCACAA-AGAT---ATTTAGA-TTTATATT---AA--TCTA--GCG-CACTAGG--CTCAT-A-TCCCCCCCAAT----AAAAAAGCGGATTA-ATAATGTTTAAAT…	ATAAATAATATACCCGAATAATAAAGATCTATTTTAACTTAGAAATAATGTAGCATAATTATAGTAAAAAATTGTGTAGGGGTGAAACACTTCAATTTATTAAGTATCTGGATTGAGCCGAAATGAATTTAGTTCTGAAATAATCACAAAGTTATAAGATTTTGTGAGGCAAGATATAAAAGAATTGTTTATATATTTAGTTTAATCTACTAGCTATTCCCCCAATAAAAAGGATTAATAATGTTTAAATTAGTAAATATAACCTAATAAAAGGAACTCGGCAATATAATTTTCAACTGTTTATCAAAAACATAGCTTTAAGAAATATTAAGGTTAATCTGCCCAGTGAATTAACGGCCGCAGTACATTGACTGTGCTAAGGTAGCATAATAAGTTGAC…	TAAATAATATACCCGAATAATAAAGATCTATTTTAACTTAGAAATAATGTAGCATAATTATAGTAAAAAATTGTGTAGGGGTGAAACATTCAATTTATTAAGTATCTGGATTGAGCCGAAATGAATTTAGTTCTGAAATAATCACAAAGTTATAAGATTTTGTGAGGCAAGATATAAAAGAATTGTTTATATTTAGAACTACTCTCATTCCCCCCAATAAAAAGGATTAATAATGTTTAAATTAGTAAATAATAACCTAATAAAAGGAACTCGGCAATATAATTTTCAACTGTTTATCAAAAACATAGCTTTAAGAAATATTAAGGTTAATCTGCCCAGTGATTAACGGCCGCAGTACATTGACTGTGCTAAGGTAGCATAATAAGTTGACTTTTAAAT…
Orcula dolium	KWL1_615	KC569210	AA-TAT-CTATT-AAATAAATATA-CCCGAATAATAAAGATCTA---CGC-TGTTTTAA--T---TCTTAGAAT-------AAAA-TAT--ATAATGTAGCATA-ATTATTTAAGTAAAAAATTGTGTAGGGGTGAAACAC-TTTCAATTTATTAAGTATCTGGATTGAGCCGAAATGAATTTAGTTCGTGAAATAATCACAAAGTTATAAGATTTTGTGAG-GCAAGAATA-TAAATT--ATTG-ACTTA-----AAA-CGAAATAAG-TTTT-CAGATT-----TATCATGCACAA-AGAT---ATTTAGA-TTTATATT---AA--TCTA--GCG-CACTAGG--CTCAT-A-TCCCCCCCAAT----AAAAAAGCGGATTA-ATAATGTTTAAAT…	ATAAATAATATACCCGAATAATAAAGATCTATTTTAACTTAGAAATAATGTAGCATAATTATAGTAAAAAATTGTGTAGGGGTGAAACACTTCAATTTATTAAGTATCTGGATTGAGCCGAAATGAATTTAGTTCTGAAATAATCACAAAGTTATAAGATTTTGTGAGGCAAGATATAAAAGAATTGTTTATATATTTAGTTTAATCTACTAGCTATTCCCCCAATAAAAAGGATTAATAATGTTTAAATTAGTAAATATAACCTAATAAAAGGAACTCGGCAATATAATTTTCAACTGTTTATCAAAAACATAGCTTTAAGAAATATTAAGGTTAATCTGCCCAGTGAATTAACGGCCGCAGTACATTGACTGTGCTAAGGTAGCATAATAAGTTGAC…	TAAATAATATACCCGAATAATAAAGATCTATTTTAACTTAGAAATAATGTAGCATAATTATAGTAAAAAATTGTGTAGGGGTGAAACATTCAATTTATTAAGTATCTGGATTGAGCCGAAATGAATTTAGTTCTGAAATAATCACAAAGTTATAAGATTTTGTGAGGCAAGATATAAAAGAATTGTTTATATTTAGAACTACTCTCATTCCCCCCAATAAAAAGGATTAATAATGTTTAAATTAGTAAATAATAACCTAATAAAAGGAACTCGGCAATATAATTTTCAACTGTTTATCAAAAACATAGCTTTAAGAAATATTAAGGTTAATCTGCCCAGTGATTAACGGCCGCAGTACATTGACTGTGCTAAGGTAGCATAATAAGTTGACTTTTAAAT…
Orcula tolminensis	KWN11_3892	KM188642	TA-TTCTTAATTTATAA-ATTCATTCCCGAAAAAAATAGATCTA---TAC-TGGTTAAT-TT---TATTAGAAA----GTCCTTTTTTGT-ATAATGTTGCATC-ATTATGT-AGAATAAAGCAGTGTAGGGGTGAAACGC-TTTCAATTTTTTTGATATCTGGATTAAACCTAAATGAATTTAGTTCATTAGATAACCATAAAGTTATGAGATTTTATGGACGGCAGAACT-CAAA----ATTTTTTTT---GGGTGA-CGAAATAAA-TTT--CAAGTT-----ATACAT---AGA-ATATAGAATTTTTG-TTTTAGCT---AG--TCTG--TAG-C-TTATG--TTTAT-G-TTTAAGTAAATTG--GCCGTCTTAATTTA-ATAATGTTTAAAT…	TTATAAATTCATCCCGAAAAAAATAGATCTAGTTAATATTAGAAATAATGTTGCATCATTATAGAATAAAGCAGTGTAGGGGTGAAACGCTTCAATTTTTTTGATATCTGGATTAAACCTAAATGAATTTAGTTCTTAGATAACCATAAAGTTATGAGATTTTATGGAGGCAGACTCAAGAGAATTATTATAATATTTTTTTTTGTCTGTTATTTATTTAATAAATCCGTCTATTTAATAATGTTTAAATTAGTATTTATAAGTAAACCGAAGGAACTCGGCAATATTGTTTTCAACTGTTTATCAAAAACATAGCTTTAAGTAGCATTAAAGTTAATCTGCCCAGTGAATTAACGGCCGCAGTACATTGACTGTGCTAAGGTAGCATAATAAATTGAC…	TATAAATTCATCCCGAAAAAAATAGATCTAGTTAATATTAGAAATAATGTTGCATCATTATAGAATAAAGCAGTGTAGGGGTGAAACGTTCAATTTTTTTGATATCTGGATTAAACCTAAATGAATTTAGTTCTTAGATAACCATAAAGTTATGAGATTTTATGGAGGCAGACTCAAGAGAATTATTATAATTTTTTGCTGTTTTTATTTTAGTAAATCCGTCTATTTAATAATGTTTAAATTAGTATTTATTAAGTAAACCGAAGGAACTCGGCAATATTGTTTTCAACTGTTTATCAAAAACATAGCTTTAAGTAGCATTAAAGTTAATCTGCCCAGTGATTAACGGCCGCAGTACATTGACTGTGCTAAGGTAGCATAATAAATTGACTTTTAATT…
Orcula austriaca	KWN11_3897	KM188636	TA-TCCATAATTTATATAATTCTTCCCCGAAAAAAGTAGATCTA---CAT-TGTTTAAT-TT---TGTTAGAAA---A-GCCTTGTA----ATAATGTTGCATC-ATTATG--GGAATAAAACAGTGTAGGGGTGAAACGC-TTTCAATTTTTTTGATATCTGGATTAAACTTAAATGAATTTAGTTTATAAAATAACCATAAAGTTATAAGATTTTATGGG-GGCAGAATT-CAAAAA--ATTT-TTTTT---CATGA-CGAAATAAA-TTTT-CAAGTT-----AAACAT---AAA-AAATATAATCTTTG-TTTTAGCT---AG--TCTG--T-T-AAATATG--TTTAT-G-TTTAAGTAAATA---CTTTACTTAAGTTA-ATAATGTTTAAAT…	TTATATATTCTTCCCGAAAAAAGTAGATCTATTTAATGTTAGAAATAATGTTGCATCATTATGGAATAAAACAGTGTAGGGGTGAAACGCTTCAATTTTTTTGATATCTGGATTAAACTTAAATGAATTTAGTTTTAAAATAACCATAAAGTTATAAGATTTTATGGGGGCAGATTCAAGAGAATTATTAAAATATCTTTTTTTGTCTGATATTTATTTAATAAATTTTACTAGTTAATAATGTTTAAATTAGTAATTATAAGTAAACTGAAGGAACTCGGCAATATTGTTTTCAACTGTTTACCAAAAACATAGCTTTAAGAAGTATTAAAGTTAATCTGCCCAGTGAATTAACGGCCGCAGTACATTGACTGTGCTAAGGTAGCATAATAAATTGAC…	TATATATTCTTCCCGAAAAAAGTAGATCTATTTAATGTTAGAAATAATGTTGCATCATTATGGAATAAAACAGTGTAGGGGTGAAACGTTCAATTTTTTTGATATCTGGATTAAACTTAAATGAATTTAGTTTTAAAATAACCATAAAGTTATAAGATTTTATGGGGGCAGATTCAAGAGAATTATTAAAATTTTTTGCTGATTTTATTTTAGTAAATTTTACTAGTTAATAATGTTTAAATTAGTAATTATTAAGTAAACTGAAGGAACTCGGCAATATTGTTTTCAACTGTTTACCAAAAACATAGCTTTAAGAAGTATTAAAGTTAATCTGCCCAGTGATTAACGGCCGCAGTACATTGACTGTGCTAAGGTAGCATAATAAATTGACTTTTAATT…
Orcula tolminensis	KWN12_4075	KM188643	TATTTCTTAATTTATAT-ATTCATTCCCGAAAAAAATAGATCTA---CAC-TGGTTAAT-TT---TATTAGAA-----G-CCTTTTGA---ATAATGTTGCATC-ATTATG--TAAATAAAGTAGTGTAGGGGTGAAACGC-TTTCAATTTTTTTGATATCTGGATTAAACTAAAATGAATTTAGTTCATCAAATAACCATAAAGTTATAAGATTTTATGGAAAGCAGAATT-CAA-----ATTTTTTTTTT-GGATGA-CGAAATAA--TTTT-CAAGTT----ATTACAA---AGA-AATTAAAATCCTTG-TTTTAGCT---AG--TCTGGTTAG---TTAAG--TTTAT-G-TTTTAGTAGAT----TGTCGCTAAAATTA-ATAATGTTTAAAT…	TTATATATTCATCCCGAAAAAAATAGATCTAGTTAATATTAGAAATAATGTTGCATCATTATTAAATAAAGTAGTGTAGGGGTGAAACGCTTCAATTTTTTTGATATCTGGATTAAACTAAAATGAATTTAGTTCTCAAATAACCATAAAGTTATAAGATTTTATGGAAGCAGATTCAAGAGAATTATTTTATTATCCTTTTTTGTCTGTTAATTATTTTATAGATGTCGCTAATTAATAATGTTTAAATTAGTATTTACAAGTAAACCGAAGGAACTCGGCAATATTGTTTTCAACTGTTTATCAAAAACATAGCTTTAAGTAGTGTTAAAGTTAATCTGCCCAGTGAATTAACGGCCGCAGTACATTGACTGTGCTAAGGTAGCATAATAAATTGAC…	TATATATTCATCCCGAAAAAAATAGATCTAGTTAATATTAGAAATAATGTTGCATCATTATTAAATAAAGTAGTGTAGGGGTGAAACGTTCAATTTTTTTGATATCTGGATTAAACTAAAATGAATTTAGTTCTCAAATAACCATAAAGTTATAAGATTTTATGGAAGCAGATTCAAGAGAATTATTTTATTTCTTTGCTGTTTTTATTTTAGTAGATGTCGCTAATTAATAATGTTTAAATTAGTATTTAACAAGTAAACCGAAGGAACTCGGCAATATTGTTTTCAACTGTTTATCAAAAACATAGCTTTAAGTAGTGTTAAAGTTAATCTGCCCAGTGATTAACGGCCGCAGTACATTGACTGTGCTAAGGTAGCATAATAAATTGACTTTTAATT…
Orcula dolium	KWN1_3905	KC569234	A--TAT-CTATT-AGATAAATTTA-CCCGAATAATAAAGATCTA---CGC-TGTTTTAA--T---TTTTAGAAT-------AAAA-TAT--ATAATGTAGCATA-ATTATTTAAGTAAAAAATTGTGTAGGGGTGAAACAC-TTTCAATTTATTAAGTATCTGGATTGAACCGAAATGAATTTAGTTCGCAAGATAATCATAAAGTTATAAGATTTTATGAG-GCAAGAATA-TAAATT--ATTG-ACTTT-----AAA-CGAAATAAA-TTTT-CAGATT-----TATTATGCACAA-AGAT---ATTTAGA-TTTATGTT---AA--TCTA--GCA-CACTAGG--TTCAT-A-TCCCCTCCAAT----AAAAAAGCGGATTA-ATAATGTTTAAAT…	ATAGATAATTTACCCGAATAATAAAGATCTATTTTAATTTAGAAATAATGTAGCATAATTATAGTAAAAAATTGTGTAGGGGTGAAACACTTCAATTTATTAAGTATCTGGATTGAACCGAAATGAATTTAGTTCCAAGATAATCATAAAGTTATAAGATTTTATGAGGCAAGATATAAAAGAATTGTTTATATATTTAGTTTAGTCTACTAGTTATTCCCCCAATAAAAAGGATTAATAATGTTTAAATTAGTAAATATAATCTAACAAAAGGAACTCGGCAATATAATTTTCAACTGTTTATCAAAAACATAGCTTTAAGAAATATTAAGGTTAATCTGCCCAGTGAATTAACGGCCGCAGTACATTGACTGTGCTAAGGTAGCATAATAAGTTGAC…	TAGATAATTTACCCGAATAATAAAGATCTATTTTAATTTAGAAATAATGTAGCATAATTATAGTAAAAAATTGTGTAGGGGTGAAACATTCAATTTATTAAGTATCTGGATTGAACCGAAATGAATTTAGTTCCAAGATAATCATAAAGTTATAAGATTTTATGAGGCAAGATATAAAAGAATTGTTTATATTTAGAGCTACTTTCATTCCCTCCAATAAAAAGGATTAATAATGTTTAAATTAGTAAATAATAATCTAACAAAAGGAACTCGGCAATATAATTTTCAACTGTTTATCAAAAACATAGCTTTAAGAAATATTAAGGTTAATCTGCCCAGTGATTAACGGCCGCAGTACATTGACTGTGCTAAGGTAGCATAATAAGTTGACTTTTAAAT…
Orcula conica	KWN3_1938	KM188607	CA-TGCTTAATT-ATATAATTTAT-CCCGAAAATAGAAGATCTA---CTC-TGCTTTAT-GC---TTTTAGAGC---AAATAA-ATAT---AAAATGTGGCATCTGTTTTA--AATAAAAAGTAGTGTAGGGGCGAAACAC-CTTCAATTTTTTTGATATCTGGATTAAACTTAAATGAATTTAGTTCACTAAATAATCATAAAGTTATAAGATTTTATGAG-GGTAGAATA-AAAAAT--A----GTTTTTT--ATAA-TGAAATAAA-TTTT-CTAATT-----AAACC-AATAAAAATTTATAAATATT--TTTT-AA----AA--TCTA--G-A-TTTTAGG--TTTATAGTTTTAAAATAAT----TTTCTTTTAACTCA-ATAATGTTTAAAT…	CTATATATTTATCCCGAAAATAGAAGATCTACTTTATTTTAGAGAAAATGTGGCATCGTTTTAATAAAAAGTAGTGTAGGGGCGAAACACCTCAATTTTTTTGATATCTGGATTAAACTTAAATGAATTTAGTTCCTAAATAATCATAAAGTTATAAGATTTTATGAGGGTAGATAAAAAAGAATTATTAAATTAATATTTTTTATCTATTAGTTATTTAAATAATTTCTTTACTCAATAATGTTTAAATTAGTAAAATTAATTTTTTTTAAGGAACTCGGCAATATAATTTTCAACTGTTTATCAAAAACATAGCTTTAAGAATTATTAAAGTTAATCTGCCCAGTGAATTAACGGCCGCAGTACACTGACTGTGCTAAGGTAGCATAATAAATTGAC…	TATATATTTATCCCGAAAATAGAAGATCTACTTTATTTTAGAGAAAATGTGGCATCGTTTTAATAAAAAGTAGTGTAGGGGCGAAACACTCAATTTTTTTGATATCTGGATTAAACTTAAATGAATTTAGTTCCTAAATAATCATAAAGTTATAAGATTTTATGAGGGTAGATAAAAAAGAATTATTAAATTAATTTACTATTTTTATTTTAAATAATTTCTTTACTCAATAATGTTTAAATTAGTAAAATTTAATTTTTTTTAAGGAACTCGGCAATATAATTTTCAACTGTTTATCAAAAACATAGCTTTAAGAATTATTAAAGTTAATCTGCCCAGTGATTAACGGCCGCAGTACACTGACTGTGCTAAGGTAGCATAATAAATTGACTTTTAAAT…
Orcula conica	KWN4_3471	KM188605	CA-TGCTTAATT-ATATAATTTAT-CCCGAAAATAGAAGATCTA---CTC-TGCTTTAT-GC---TTTTAGAGC---AAATAA-ATAT---AAAATGTGGCATCTGTTTTA--AATAAAAAGTAGCGTAGGGGCGAAACAC-CTTCAATTTTTTTGATATCTGGATTAAACTTAAATGAATTTAGTTCACTAAATAATCATAAAGTTATAAGATTTTATGAG-GGTAGAATA-AAAAAT--A----GTTTTTT--ATAA-TGAAATAAA-TTTT-CTGATT-----AAACC-AATAAAAATTTATAAATATT--TTTT-GA----AA--TCTA--T-A-TTTTAGG--TTTATAGTTTTAAAATAAT----TTTCTTTTAACTCA-ATAATGTTTAAAT…	CTATATATTTATCCCGAAAATAGAAGATCTACTTTATTTTAGAGAAAATGTGGCATCGTTTTAATAAAAAGTAGCGTAGGGGCGAAACACCTCAATTTTTTTGATATCTGGATTAAACTTAAATGAATTTAGTTCCTAAATAATCATAAAGTTATAAGATTTTATGAGGGTAGATAAAAAAGAATTGTTAAATTAATATTTTTTGTCTATTAGTTATTTAAATAATTTCTTTACTCAATAATGTTTAAATTAGTAAAATTAATTTTTTTTAAGGAACTCGGCAATATAATTTTCAACTGTTTATCAAAAACATAGCTTTAAGAATTATTAAAGTTAATCTGCCCAGTGAATTAACGGCCGCAGTACACTGACTGTGCTAAGGTAGCATAATAAATTGAC…	TATATATTTATCCCGAAAATAGAAGATCTACTTTATTTTAGAGAAAATGTGGCATCGTTTTAATAAAAAGTAGCGTAGGGGCGAAACACTCAATTTTTTTGATATCTGGATTAAACTTAAATGAATTTAGTTCCTAAATAATCATAAAGTTATAAGATTTTATGAGGGTAGATAAAAAAGAATTGTTAAATTAATTTGCTATTTTTATTTTAAATAATTTCTTTACTCAATAATGTTTAAATTAGTAAAATTTAATTTTTTTTAAGGAACTCGGCAATATAATTTTCAACTGTTTATCAAAAACATAGCTTTAAGAATTATTAAAGTTAATCTGCCCAGTGATTAACGGCCGCAGTACACTGACTGTGCTAAGGTAGCATAATAAATTGACTTTTAAAT…
Orcula austriaca	KWN7_592	KM188635	TA-TCCATAATTTATATAATTCTTCCCCGAAAAAAGTAGATCTA---CAT-TGTTTAAT-TT---TGTTAGAAA---A-GCCTTGTA----ATAATGTTGCATC-ATTATG--GGAATAAAACAGTGTAGGGGTGAAACGC-TTTCAATTTTTTTGATATCTGGATTAAACTTAAATGAATTTAGTTTATAAAATAACCATAAAGTTATAAGATTTTATGGA-GGCAGAATT-CAAAAA--ATTT-TTTTT---CATGA-CGAAATAAA-TTTT-CAAGTT-----AAACAT---AAA-AAATATAATCTTTG-TTTTAGCT---AG--TCTG--T-T-AAATATG--TTTAT-G-TTTAAGTAAATA---CTTTACTTAAGTTA-ATAATGTTTAAAT…	TTATATATTCTTCCCGAAAAAAGTAGATCTATTTAATGTTAGAAATAATGTTGCATCATTATGGAATAAAACAGTGTAGGGGTGAAACGCTTCAATTTTTTTGATATCTGGATTAAACTTAAATGAATTTAGTTTTAAAATAACCATAAAGTTATAAGATTTTATGGAGGCAGATTCAAGAGAATTATTAAAATATCTTTTTTTGTCTGATATTTATTTAATAAATTTTACTAGTTAATAATGTTTAAATTAGTAATTATAAGTAAACTGAAGGAACTCGGCAATATTGTTTTCAACTGTTTACCAAAAACATAGCTTTAAGAAGTATTAAAGTTAATCTGCCCAGTGAATTAACGGCCGCAGTACATTGACTGTGCTAAGGTAGCATAATAAATTGAC…	TATATATTCTTCCCGAAAAAAGTAGATCTATTTAATGTTAGAAATAATGTTGCATCATTATGGAATAAAACAGTGTAGGGGTGAAACGTTCAATTTTTTTGATATCTGGATTAAACTTAAATGAATTTAGTTTTAAAATAACCATAAAGTTATAAGATTTTATGGAGGCAGATTCAAGAGAATTATTAAAATTTTTTGCTGATTTTATTTTAGTAAATTTTACTAGTTAATAATGTTTAAATTAGTAATTATTAAGTAAACTGAAGGAACTCGGCAATATTGTTTTCAACTGTTTACCAAAAACATAGCTTTAAGAAGTATTAAAGTTAATCTGCCCAGTGATTAACGGCCGCAGTACATTGACTGTGCTAAGGTAGCATAATAAATTGACTTTTAATT…
Orcula dolium	LEC1_5932	KC569256	AA-TAT-CTATT-AAATAAATATA-CCCGAATAATAAAGATCTA---CGC-TGTTTTAA--T---TCTTAGAAT-------AAAA-TAT--ATAATGTAGCATA-ATTATTTAAGTAAAAAATTGTGTAGGGGTGAAACAC-TTTCAATTTATTAAGTATCTGGATTGAGCCGAAATGAATTTAGTTCGTGAAATAATCACAAAGTTATAAGATTTTGTGAG-GCAAGAATA-TAAATT--ATTG-ACTTA-----AAA-CGAAATAAG-TTTT-CAGATT-----TATCATGCACAA-AGAT---ATTTAGA-TTTATATT---AA--TCTA--GCG-CACTAGG--CTCAT-A-TCCCCCCCAAT----AAAAAAGCGGATTA-ATAATGTTTAAAT…	ATAAATAATATACCCGAATAATAAAGATCTATTTTAACTTAGAAATAATGTAGCATAATTATAGTAAAAAATTGTGTAGGGGTGAAACACTTCAATTTATTAAGTATCTGGATTGAGCCGAAATGAATTTAGTTCTGAAATAATCACAAAGTTATAAGATTTTGTGAGGCAAGATATAAAAGAATTGTTTATATATTTAGTTTAATCTACTAGCTATTCCCCCAATAAAAAGGATTAATAATGTTTAAATTAGTAAATATAACCTAATAAAAGGAACTCGGCAATATAATTTTCAACTGTTTATCAAAAACATAGCTTTAAGAAATATTAAGGTTAATCTGCCCAGTGAATTAACGGCCGCAGTACATTGACTGTGCTAAGGTAGCATAATAAGTTGAC…	TAAATAATATACCCGAATAATAAAGATCTATTTTAACTTAGAAATAATGTAGCATAATTATAGTAAAAAATTGTGTAGGGGTGAAACATTCAATTTATTAAGTATCTGGATTGAGCCGAAATGAATTTAGTTCTGAAATAATCACAAAGTTATAAGATTTTGTGAGGCAAGATATAAAAGAATTGTTTATATTTAGAACTACTCTCATTCCCCCCAATAAAAAGGATTAATAATGTTTAAATTAGTAAATAATAACCTAATAAAAGGAACTCGGCAATATAATTTTCAACTGTTTATCAAAAACATAGCTTTAAGAAATATTAAGGTTAATCTGCCCAGTGATTAACGGCCGCAGTACATTGACTGTGCTAAGGTAGCATAATAAGTTGACTTTTAAAT…
Orcula dolium	MLF1_3938	KC569244	AA-TGT-CTATC-AGATAAATTTA-CCCGAATAATAAAGATCTA---CGC-TGTTTTAA--T---TTTTAGAAT-------AAAA-TAT--ATAATGTAGCATA-ATTATTTAAGTAAAAAATTGCGTAGGGGTGAAACAC-TTTCAATTTATTAAGTATCTGGATTGAGCCAAAATGAATTCAGTTCTTAGGATAATCACAAAGTTATAAGATTTTGTGAG-GCAAGAATA-TAAATT--ATTG-GCTTT-----AAA-CGAAATAAG-TTTT-CAGATT-----TATTATACACAA-AATT---ATTTAGA-TTTATGTC---AA--TCTA--GCA-CACTAGG--CTCAT-A-TCCCCCCCAAT----AAAAAAGCGGATTA-ATAATGTTTAAAT…	ACAGATAATTTACCCGAATAATAAAGATCTATTTTAATTTAGAAATAATGTAGCATAATTATAGTAAAAAATTGCGTAGGGGTGAAACACTTCAATTTATTAAGTATCTGGATTGAGCCAAAATGAATTCAGTTCTAGGATAATCACAAAGTTATAAGATTTTGTGAGGCAAGATATAAAAGAATTGTTTATTTATTTAGTTTAGTCTACTAGCTATTCCCCCAATAAAAAGGATTAATAATGTTTAAATGAGTAAATATAAACTAACAAAAGGAACTCGGCAATATAATTTTCAACTGTTTATCAAAAACATAGCTTTAAGAAATATTAAGGTCAATCTGCCCAGTGAATTAACGGCCGCAGTACATTGACTGTGCTAAGGTAGCATAATAAGTTGAC…	CAGATAATTTACCCGAATAATAAAGATCTATTTTAATTTAGAAATAATGTAGCATAATTATAGTAAAAAATTGCGTAGGGGTGAAACATTCAATTTATTAAGTATCTGGATTGAGCCAAAATGAATTCAGTTCTAGGATAATCACAAAGTTATAAGATTTTGTGAGGCAAGATATAAAAGAATTGTTTATTTTTAGAGCTACTCTCATTCCCCCCAATAAAAAGGATTAATAATGTTTAAATGAGTAAATAATAAACTAACAAAAGGAACTCGGCAATATAATTTTCAACTGTTTATCAAAAACATAGCTTTAAGAAATATTAAGGTCAATCTGCCCAGTGATTAACGGCCGCAGTACATTGACTGTGCTAAGGTAGCATAATAAGTTGACTTTTAAAT…
Orcula dolium	MLF1_3939	KC569245	CA-TAT-TTGTT-AGATAATCTAG-CCCGAAAAATAAAGATCTA---CGC-TATTTTAA--T---TTTTAGAAA-------CAAA-TGT--ATAATGTAGCATC-ATTATA--AGTAAAAAATTGCGTAGGGGTGAAACAC-TTTCAATTTATTTGATATCTGGATTAAACTGAAATGAATTTAGTTCATTAAATAATCACAAAGTTATAAGATTTTGTGAA-GTAAGAATA-AAAATTCAATGAGGCTTT-----CAA-AGAAATAAA-TTTT-CAGATT-----GACTAGAGATAA-AAAT---ATTTATA-TTTATGTT---AA--TCTG--TGT-TATTAAG--TTTAT-G-TCTATAAAAAT----TTTAGGATGGATTA-ATAATGCTTAAAT…	CTAGATATCTAGCCCGAAAAATAAAGATCTATTTTAATTTAGAAATAATGTAGCATCATTATAGTAAAAAATTGCGTAGGGGTGAAACACTTCAATTTATTTGATATCTGGATTAAACTGAAATGAATTTAGTTCTTAAATAATCACAAAGTTATAAGATTTTGTGAAGTAAGATAAAAAAGAATTGTTGACATATTTATTTTAGTCTGTTAATTATTCATAAAATTTAGGAGATTAATAATGCTTAAATCAGTAAACTTAAATTAACTAAAGGAACTCGGCAATATAATCTTCAACTGTTTATCAAAAACATAGCTTTTAGATATATTAAAGTTAATCTGCCCAGTGAATTAACGGCCGCAGTACATTGACTGTGCTAAGGTAGCATAATAAGTTGAC…	TAGATATCTAGCCCGAAAAATAAAGATCTATTTTAATTTAGAAATAATGTAGCATCATTATAGTAAAAAATTGCGTAGGGGTGAAACATTCAATTTATTTGATATCTGGATTAAACTGAAATGAATTTAGTTCTTAAATAATCACAAAGTTATAAGATTTTGTGAAGTAAGATAAAAAAGAATTGTTGACATTTATAGCTGTTTTTATTCTTAAAAATTTAGGAGATTAATAATGCTTAAATCAGTAAACTATAAATTAACTAAAGGAACTCGGCAATATAATCTTCAACTGTTTATCAAAAACATAGCTTTTAGATATATTAAAGTTAATCTGCCCAGTGATTAACGGCCGCAGTACATTGACTGTGCTAAGGTAGCATAATAAGTTGACTTTTAAAT…
Orcula dolium	MLF1_3942	KC569289	CA-TAT-TTATT-AGATAATCTAG-CCCGAAAAATAAAGATCTA---CGC-TATTTTAA--T---TTTTAGAAA-------CAAA-TGT--ATAATGTAGCATC-ATTATA--AGTAAAAAATTGCGTAGGGGTGAAACAC-TTTCAATTTATTTGATATCTGGATTAAACTGAAATGAATTTAGTTCATTAAATAATCACAAAGTTATAAGATTTTGTGAA-GTAAGAATA-AAAATTCAATGAGGCTTT-----CAA-AGAAATAAA-TTTT-CAGATT-----GACTAGAGATAA-AAAT---ATTTATA-TTTATGTT---AA--TCTG--TGT-TATTAAG--TTTAT-G-TCTATAAAAAT----TTTAGGATGGATTA-ATAATGCTTAAAT…	CTAGATATCTAGCCCGAAAAATAAAGATCTATTTTAATTTAGAAATAATGTAGCATCATTATAGTAAAAAATTGCGTAGGGGTGAAACACTTCAATTTATTTGATATCTGGATTAAACTGAAATGAATTTAGTTCTTAAATAATCACAAAGTTATAAGATTTTGTGAAGTAAGATAAAAAAGAATTGTTGACATATTTATTTTAGTCTGTTAATTATTCATAAAATTTAGGAGATTAATAATGCTTAAATCAGTAAACTTAAATTAACTAAAGGAACTCGGCAATATAATCTTCAACTGTTTATCAAAAACATAGCTTTTAGATATATTAAAGTTAATCTGCCCAGTGAATTAACGGCCGCAGTACATTGACTGTGCTAAGGTAGCATAATAAGTTGAC…	TAGATATCTAGCCCGAAAAATAAAGATCTATTTTAATTTAGAAATAATGTAGCATCATTATAGTAAAAAATTGCGTAGGGGTGAAACATTCAATTTATTTGATATCTGGATTAAACTGAAATGAATTTAGTTCTTAAATAATCACAAAGTTATAAGATTTTGTGAAGTAAGATAAAAAAGAATTGTTGACATTTATAGCTGTTTTTATTCTTAAAAATTTAGGAGATTAATAATGCTTAAATCAGTAAACTATAAATTAACTAAAGGAACTCGGCAATATAATCTTCAACTGTTTATCAAAAACATAGCTTTTAGATATATTAAAGTTAATCTGCCCAGTGATTAACGGCCGCAGTACATTGACTGTGCTAAGGTAGCATAATAAGTTGACTTTTAAAT…
Orcula dolium	MLF2_3919	KC569237	GA-TAT-CTATT-AAATAAATATA-CCCGAATAATAAAGATCTA---CGC-TGTTTTAA--T---TCTTAGAAT-------AAAA-TAT--ATAATGTAGCATA-ATTATTTAAGTAAAAAATTGCGTAGGGGTGAAACAC-TTTCAATTTATTAAGTATCTGGATTGAGCCGAAATGAATTTAGTTCATAAGATAATCACAAAGTTATAAGATTTTGTGAG-GCAAGAATA-TAAATT--ATTG-ACTTT-----AAA-CGAAATAAA-TTTT-CAGATT-----TATTATGCACAA-AGAT---ATTCAGA-TTTATATT---AA--TCTA--GCG-TACTAGG--CTCAT-A-TCCCCTCCAAT----AAAAAAGCGGATTA-ATAATGTTTAAAT…	GTAAATAATATACCCGAATAATAAAGATCTATTTTAACTTAGAAATAATGTAGCATAATTATAGTAAAAAATTGCGTAGGGGTGAAACACTTCAATTTATTAAGTATCTGGATTGAGCCGAAATGAATTTAGTTCTAAGATAATCACAAAGTTATAAGATTTTGTGAGGCAAGATATAAAAGAATTGTTTATATATTCAGTTTAATCTACTAGCTATTCCCCCAATAAAAAGGATTAATAATGTTTAAATTAGTAAATATAACCTAACAAAAGGAACTCGGCAATATAATTTTCAACTGTTTATCAAAAACATAGCTTTAAGAAATATTAAGGTTAATCTGCCCAGTGAATTAACGGCCGCAGTACATTGACTGTGCTAAGGTAGCATAATAAGTTGAC…	TAAATAATATACCCGAATAATAAAGATCTATTTTAACTTAGAAATAATGTAGCATAATTATAGTAAAAAATTGCGTAGGGGTGAAACATTCAATTTATTAAGTATCTGGATTGAGCCGAAATGAATTTAGTTCTAAGATAATCACAAAGTTATAAGATTTTGTGAGGCAAGATATAAAAGAATTGTTTATATTCAGAACTACTCTCATTCCCTCCAATAAAAAGGATTAATAATGTTTAAATTAGTAAATAATAACCTAACAAAAGGAACTCGGCAATATAATTTTCAACTGTTTATCAAAAACATAGCTTTAAGAAATATTAAGGTTAATCTGCCCAGTGATTAACGGCCGCAGTACATTGACTGTGCTAAGGTAGCATAATAAGTTGACTTTTAAAT…
Orcula dolium	MLF3_3915	KC569236	AA-TAT-CTATT-AAATAAATATA-CCCGAATAATAAAGATCTA---CGC-TGTTTTAA--T---TCTTAGAAT-------AAAA-TAT--ATAATGTAGCATA-ATTATTTAAGTAAAAAATTGTGTAGGGGTGAAACAC-TTTCAATTTATTAAGTATCTGGATTGAGCCGAAATGAATTTAGTTCATAAGATAATCACAAAGTTATAAGATTTTGTGAG-GCAAGAATA-TAAATT--ATTG-ACTTT-----AAA-CGAAATAAG-TTTT-CAAATT-----TACCATGCACAA-AGAT---ATTTAGA-TTTATATT---AA--TCTA--GCG-CACTAGG--CTCAT-A-TCCCCCCCAAT----AAAAAAGCGGATTA-ATAATGTTTAAAT…	ATAAATAATATACCCGAATAATAAAGATCTATTTTAACTTAGAAATAATGTAGCATAATTATAGTAAAAAATTGTGTAGGGGTGAAACACTTCAATTTATTAAGTATCTGGATTGAGCCGAAATGAATTTAGTTCTAAGATAATCACAAAGTTATAAGATTTTGTGAGGCAAGATATAAAAGAATTATTTACATATTTAGTTTAATCTACTAGCTATTCCCCCAATAAAAAGGATTAATAATGTTTAAATTAGTAAGTATAACCTAACAAAAGGAACTCGGCAATATAATTTTCAACTGTTTATCAAAAACATAGCTTTAAGAAATATTAAGGTTAATCTGCCCAGTGAATTAACGGCCGCAGTACATTGACTGTGCTAAGGTAGCATAATAAGTTGAC…	TAAATAATATACCCGAATAATAAAGATCTATTTTAACTTAGAAATAATGTAGCATAATTATAGTAAAAAATTGTGTAGGGGTGAAACATTCAATTTATTAAGTATCTGGATTGAGCCGAAATGAATTTAGTTCTAAGATAATCACAAAGTTATAAGATTTTGTGAGGCAAGATATAAAAGAATTATTTACATTTAGAACTACTCTCATTCCCCCCAATAAAAAGGATTAATAATGTTTAAATTAGTAAGTAATAACCTAACAAAAGGAACTCGGCAATATAATTTTCAACTGTTTATCAAAAACATAGCTTTAAGAAATATTAAGGTTAATCTGCCCAGTGATTAACGGCCGCAGTACATTGACTGTGCTAAGGTAGCATAATAAGTTGACTTTTAAAT…
Orcula dolium	MLF4_3932	KC569241	AA-TAT-CTATT-AAATAAATATA-CCCGAATAATAAAGATCTA---CGC-TGTTTTAA--T---TCTTAGAAT-------AAAA-TAT--ATAATGTAGCATA-ATTATT-AAGTAAAAAATTGTGTAGGGGTGAAACAC-TTTCAATTTATTAGGTATCTGGATTGAGCCGAAATGAATTTAGTTCATAAGACAATCACAAAGTTATAAGATTTTGTGAG-GCAAGAATA-TAAATT--ATTA-ACTTT-----AAA-CGAAATAAG-TTTT-CAGATT-----TATCATGCACAA-AGAT---ATTTAGA-TTTATATT---AA--TCTA--GCG-CACTAGG--CTCAT-A-TCCCCCCCAAT----AAAAAAGCGGATTA-ATAATGTTTAAAT…	ATAAATAATATACCCGAATAATAAAGATCTATTTTAACTTAGAAATAATGTAGCATAATTATAGTAAAAAATTGTGTAGGGGTGAAACACTTCAATTTATTAGGTATCTGGATTGAGCCGAAATGAATTTAGTTCTAAGACAATCACAAAGTTATAAGATTTTGTGAGGCAAGATATAAAAGAATTGTTTATATATTTAGTTTAATCTACTAGCTATTCCCCCAATAAAAAGGATTAATAATGTTTAAATTAGTAAATATAACCTAACAAAAGGAACTCGGCAATATAATTTTCAACTGTTTATCAAAAACATAGCTTTAAGAAATATTAAGGTTAATCTGCCCAGTGAATTAACGGCCGCAGTACATTGACTGTGCTAAGGTAGCATAATAAGTTGAC…	TAAATAATATACCCGAATAATAAAGATCTATTTTAACTTAGAAATAATGTAGCATAATTATAGTAAAAAATTGTGTAGGGGTGAAACATTCAATTTATTAGGTATCTGGATTGAGCCGAAATGAATTTAGTTCTAAGACAATCACAAAGTTATAAGATTTTGTGAGGCAAGATATAAAAGAATTGTTTATATTTAGAACTACTCTCATTCCCCCCAATAAAAAGGATTAATAATGTTTAAATTAGTAAATAATAACCTAACAAAAGGAACTCGGCAATATAATTTTCAACTGTTTATCAAAAACATAGCTTTAAGAAATATTAAGGTTAATCTGCCCAGTGATTAACGGCCGCAGTACATTGACTGTGCTAAGGTAGCATAATAAGTTGACTTTTAAAT…
Orcula dolium	MLF6_3947	KC569248	AA-TAT-CTATT-AGATAAATTCA-CCCGAATAATAAAGATCTA---CAC-TGTTTTAA--T---TCTTAGAAT-------AAAA-TAT--ATAATGTAGCATA-ATTATT-AAGTAAAAAATTGTGTAGGGGTGAAACAC-TTTCAATTTATTAAGTATCTGGATTGAGCCAAAATGAATTTAGTTCTTAAGATAATCACAAAGTTATAAGATTTTGTGAG-GCAAGAATA-TAAATT--ATTG-ACTTT-----AAA-CGAAATAAG-TTTT-CAGATT-----TATTATGCACAA-AGAT---ATTTAGA-TTTATGTC---AA--TCTA--GCA-CACTAGG--CTCAC-A-TCCTCCCCAAT----AAAAAAGTGGATTA-ATAATGTTTAAAT…	ATAGATAATTCACCCGAATAATAAAGATCTATTTTAACTTAGAAATAATGTAGCATAATTATAGTAAAAAATTGTGTAGGGGTGAAACACTTCAATTTATTAAGTATCTGGATTGAGCCAAAATGAATTTAGTTCTAAGATAATCACAAAGTTATAAGATTTTGTGAGGCAAGATATAAAAGAATTGTTTATATATTTAGTTTAGTCTACTAGCTACTCTCCCAATAAAAAGGATTAATAATGTTTAAATGAGTAAATATAACCTAACAAAAGGAACTCGGCAATATAATTTTCAACTGTTTATCAAAAACATAGCTTTAAGAAATATTAAGGTTAATCTGCCCAGTGAATTAACGGCCGCAGTACATTGACTGTGCTAAGGTAGCATAATAAGTTGAC…	TAGATAATTCACCCGAATAATAAAGATCTATTTTAACTTAGAAATAATGTAGCATAATTATAGTAAAAAATTGTGTAGGGGTGAAACATTCAATTTATTAAGTATCTGGATTGAGCCAAAATGAATTTAGTTCTAAGATAATCACAAAGTTATAAGATTTTGTGAGGCAAGATATAAAAGAATTGTTTATATTTAGAGCTACTCTCACTCCCCCCAATAAAAAGGATTAATAATGTTTAAATGAGTAAATAATAACCTAACAAAAGGAACTCGGCAATATAATTTTCAACTGTTTATCAAAAACATAGCTTTAAGAAATATTAAGGTTAATCTGCCCAGTGATTAACGGCCGCAGTACATTGACTGTGCTAAGGTAGCATAATAAGTTGACTTTTAAAT…
Orcula dolium	MLF7_1372	KC569221	TA-TTT-TTATT-AAATAATTTTA-CCCGAACAATAAAGATCTA---CAC-TATTTTAA--T---TCTTAGAAA-------TAAA-TGC--ATAATGTAGCATA-ATTATT--AGTAAAAAATAGTGTAGGGGTGAAACAC-TTTCAATTTATTAAATATCTGGATTAAGCTGAAATGAATTAAGTTCATAAGATAATCACAAAGTTATAAGATTTTGTGAG-ATGAGAATA-AAAATT--AATAACCTTT------AA-TGAAATAAA--TTT-TAGATT-----GGTAGTATATAA-AGAT---ATTAAGA-TTTACGCC---AA--TCTG--CAG-TGCTAGG--CTTAC-A-CCCAACAAAAT----TATAGGAAGGGTAA-ATAATGTTTAAAT…	TTAAATATTTTACCCGAACAATAAAGATCTATTTTAACTTAGAAATAATGTAGCATAATTATAGTAAAAAATAGTGTAGGGGTGAAACACTTCAATTTATTAAATATCTGGATTAAGCTGAAATGAATTAAGTTCTAAGATAATCACAAAGTTATAAGATTTTGTGAGATGAGATAAAAAAGAATTGTTGGTATATTAAGTTTAGTCTGCTAGCTACCCAAAAAATATAGGAGGTAAATAATGTTTAAATAAGTAAATATATCACAACTAAAGGAACTCGGCAATATAATTTTCAACTGTTTATCAAAAACATAGCTTTAAGATATACTAAGGTCAACCTGCCCGGTGAATTAACGGCCGCAGTACATTGACTGTGCTAAGGTAGCATAATAAGTTGAC…	TAAATATTTTACCCGAACAATAAAGATCTATTTTAACTTAGAAATAATGTAGCATAATTATAGTAAAAAATAGTGTAGGGGTGAAACATTCAATTTATTAAATATCTGGATTAAGCTGAAATGAATTAAGTTCTAAGATAATCACAAAGTTATAAGATTTTGTGAGATGAGATAAAAAAGAATTGTTGGTATTAAGAGCTGCTCTTACCCCACAAAATATAGGAGGTAAATAATGTTTAAATAAGTAAATATTATCACAACTAAAGGAACTCGGCAATATAATTTTCAACTGTTTATCAAAAACATAGCTTTAAGATATACTAAGGTCAACCTGCCCGGTGATTAACGGCCGCAGTACATTGACTGTGCTAAGGTAGCATAATAAGTTGACTTTTAATT…
Orcula dolium	MLF7_1373	KC569222	TA-TTT-TTATT-AAATAATTTTA-CCCGAACAATAAAGATCTA---CAC-TATTTTAA--T---TCTTAGAAA-------TAAA-TGC--ATAATGTAGCATA-ATTATT--AGTAAAAAATAGTGTAGGGGTGAAACAC-TTTCAATTTATTAAATATCTGGATTAAGCTGAAATGAATTAAGTTCAGAAGATAATCACAAAGTTATAAGATTTTGTGAG-ATGAGAATA-AAAATT--AATAACCTTT------AA-TGAAATAAA--TTT-TAGATT-----GGTAATATATAA-AGAT---ATTAAGA-TTTATGCC---AA--TCTG--CAG-TGCTAGG--CTTAC-A-CCCAACAAAAT----TATAGGAAGGGTAA-ATAATGTTTAAAT…	TTAAATATTTTACCCGAACAATAAAGATCTATTTTAACTTAGAAATAATGTAGCATAATTATAGTAAAAAATAGTGTAGGGGTGAAACACTTCAATTTATTAAATATCTGGATTAAGCTGAAATGAATTAAGTTCGAAGATAATCACAAAGTTATAAGATTTTGTGAGATGAGATAAAAAAGAATTGTTGGTATATTAAGTTTAGTCTGCTAGCTACCCAAAAAATATAGGAGGTAAATAATGTTTAAATAAGTAAATATATCACAACTAAAGGAACTCGGCAATATAATTTTCAACTGTTTATCAAAAACATAGCTTTAAGATATATTAAGGTCAACCTGCCCGGTGAATTAACGGCCGCAGTACATTGACTGTGCTAAGGTAGCATAATAAGTTGAC…	TAAATATTTTACCCGAACAATAAAGATCTATTTTAACTTAGAAATAATGTAGCATAATTATAGTAAAAAATAGTGTAGGGGTGAAACATTCAATTTATTAAATATCTGGATTAAGCTGAAATGAATTAAGTTCGAAGATAATCACAAAGTTATAAGATTTTGTGAGATGAGATAAAAAAGAATTGTTGGTATTAAGAGCTGCTCTTACCCCACAAAATATAGGAGGTAAATAATGTTTAAATAAGTAAATATTATCACAACTAAAGGAACTCGGCAATATAATTTTCAACTGTTTATCAAAAACATAGCTTTAAGATATATTAAGGTCAACCTGCCCGGTGATTAACGGCCGCAGTACATTGACTGTGCTAAGGTAGCATAATAAGTTGACTTTTAATT…
Orcula dolium	MLF7_1376	KC569223	TACTTA-TTATT-AAATAGATAAA-CCCGAAAAATAAAGATCTA---CGCTTGTTTTAG--T---GTTTAGAAT------ATTAA-TGT--GTAATATAGCATT-ATTACT--ATAAAAAATTAGTGTAGGGGTGAAACAC-TTTCAATTTATTTGATAACTGGATTAAACTGAAATGAATTTAGTTCATTAGATAATTACAAAGTTATAAGATTTTGTAAGCACGAGAATA-AAAATT--ATAAATTTTT-----CAA-AGAAGTAAA--CTT-CAAATT-----GAATAGAGAGTA-AAAT---ATTAAGA-TTTATGTT---AA--TCTG---CT-TTTTAGG--TTTAT-A-TCAAATTAAAT----TTCTTAATGGATTA-ATAATGCTTAAAT…	TTAAATGATAAACCCGAAAAATAAAGATCTATTTTAGTTTAGAAGTAATATAGCATTATTACATAAAAAATTAGTGTAGGGGTGAAACACTTCAATTTATTTGATAACTGGATTAAACTGAAATGAATTTAGTTCTTAGATAATTACAAAGTTATAAGATTTTGTAAGACGAGATAAAAAAGAACTATTGAAATATTAAGTTTAGTCTGTTAGTTATTCAATAAATTCTTAAGATTAATAATGCTTAAATTAGTAAATCTAATCTAACGGAAGGAACTCGGCAATATAATTTTCAACTGTTTAACAAAAACATAGCTTTAAGATATATTAAAGTTAATCTGCCCAGTGAATTAACGGCCGCAGTACATTGACTGTGCTAAGGTAGCATAATAAGTTGAC…	TAAATGATAAACCCGAAAAATAAAGATCTATTTTAGTTTAGAAGTAATATAGCATTATTACATAAAAAATTAGTGTAGGGGTGAAACATTCAATTTATTTGATAACTGGATTAAACTGAAATGAATTTAGTTCTTAGATAATTACAAAGTTATAAGATTTTGTAAGACGAGATAAAAAAGAACTATTGAAATTAAGAGCTGTTTTTATTCAATTAAATTCTTAAGATTAATAATGCTTAAATTAGTAAATCGTAATCTAACGGAAGGAACTCGGCAATATAATTTTCAACTGTTTAACAAAAACATAGCTTTAAGATATATTAAAGTTAATCTGCCCAGTGATTAACGGCCGCAGTACATTGACTGTGCTAAGGTAGCATAATAAGTTGACTTTTAAAT…
Orcula conica	MLK1_3338	KM188606	CA-TGCTTAATT-ATATAATTTAT-CCCGAAAATAGAAGATCTA---CTC-TGCTTTAT-GC---TTTTAGAGC---AAATAA-ATAT---AAAATGTGGCATCTGTTTTA--AATAAAAAGTAGCGTAGGGGCGAAACAC-CTTCAATTTTTTTGATATCTGGATTAAACTTAAATGAATTTAGTTCACTAAATAATCATAAAGTTATAAGATTTTATGAG-GGTAGAATA-AAAAAT--A----GTTTTTT--ATAA-TGAAATAAA-TTTT-CTGATT-----AAACC-AATAAAAATTTATAAATATT--TTTT-GA----AA--TCTA--T-A-TTTTAGG--TTTATAGTTTTAAAGTAAT----TTTCTTTTAACTCA-ATAATGTTTAAAT…	CTATATATTTATCCCGAAAATAGAAGATCTACTTTATTTTAGAGAAAATGTGGCATCGTTTTAATAAAAAGTAGCGTAGGGGCGAAACACCTCAATTTTTTTGATATCTGGATTAAACTTAAATGAATTTAGTTCCTAAATAATCATAAAGTTATAAGATTTTATGAGGGTAGATAAAAAAGAATTGTTAAATTAATATTTTTTGTCTATTAGTTATTTAAGTAATTTCTTTACTCAATAATGTTTAAATTAGTAAAATTAATTTTTTTTAAGGAACTCGGCAATATAATTTTCAACTGTTTATCAAAAACATAGCTTTAAGAATTATTAAAGTTAATCTGCCCAGTGAATTAACGGCCGCAGTACACTGACTGTGCTAAGGTAGCATAATAAATTGAC…	TATATATTTATCCCGAAAATAGAAGATCTACTTTATTTTAGAGAAAATGTGGCATCGTTTTAATAAAAAGTAGCGTAGGGGCGAAACACTCAATTTTTTTGATATCTGGATTAAACTTAAATGAATTTAGTTCCTAAATAATCATAAAGTTATAAGATTTTATGAGGGTAGATAAAAAAGAATTGTTAAATTAATTTGCTATTTTTATTTTAAGTAATTTCTTTACTCAATAATGTTTAAATTAGTAAAATTTAATTTTTTTTAAGGAACTCGGCAATATAATTTTCAACTGTTTATCAAAAACATAGCTTTAAGAATTATTAAAGTTAATCTGCCCAGTGATTAACGGCCGCAGTACACTGACTGTGCTAAGGTAGCATAATAAATTGACTTTTAAAT…
Orcula fuchsi	MRZ2_2952	KM188632	TA-TATTTAATT-ATATAATTCTT-CCCGAAAAAAATAGATCTA---CAC-TTTCTTAT-TTTTATTTTAGAAA---AATCTTTTTAA---ATAATGTTGCATC-ATTAT---AAAATAAAGTAGTGTAGGGGTGAAATGC-TTTCAATTTTTTAGATATCTGGATTAAACTTAAATGAATTTAGTTCATAAAATAACCATAAAGTTGTAAGATTTTATGGG-GGTAGAATT-TAATAT--ATTT-TCTCT----AGTA-CGAAATAAA-GTTT-CAAGTT-----AAAC-TAATAGA--AATATAATTTTTG-TATACATT---AA--TCTA-GCACATATTAAG--TTTAT-A-TTTAAGAAAATA--TTACATCTT-AGCCAAATAATGTTAAAAT…	TTATATATTCTTCCCGAAAAAAATAGATCTATCTTATTTTAGAAATAATGTTGCATCATTATAAAATAAAGTAGTGTAGGGGTGAAATGCTTCAATTTTTTAGATATCTGGATTAAACTTAAATGAATTTAGTTCTAAAATAACCATAAAGTTGTAAGATTTTATGGGGGTAGATTTAATAGAATTATTAAAATATTTTTTATAATCTATTAATTATTTAAAAAATACATCTAGCCAATAATGTTAAAATTAGTAAAAAAAGTTAAACTGAAGGAACTCGGCAATATGGTCTCCAACTGTTTACCAAAAACATAGCTTTAAGAAATATTAAAGTTAATCTGCCCAGTGAGTTAACGGCCGCAGTACATTGACTGTGCTAAGGTAGCATAATAAATTGAC…	TATATATTCTTCCCGAAAAAAATAGATCTATCTTATTTTAGAAATAATGTTGCATCATTATAAAATAAAGTAGTGTAGGGGTGAAATGTTCAATTTTTTAGATATCTGGATTAAACTTAAATGAATTTAGTTCTAAAATAACCATAAAGTTGTAAGATTTTATGGGGGTAGATTTAATAGAATTATTAAAATTTTTAACTATTTTTATTTTAGAAAATACATCTAGCCAATAATGTTAAAATTAGTAAAAAAAAGTTAAACTGAAGGAACTCGGCAATATGGTCTCCAACTGTTTACCAAAAACATAGCTTTAAGAAATATTAAAGTTAATCTGCCCAGTGATTAACGGCCGCAGTACATTGACTGTGCTAAGGTAGCATAATAAATTGACTTTTAAAT…
Orcula austriaca	MRZ2_2956	KM188608	CA-TTCATAATTTATATAATTCTTTCCCGAAAAAAGTAGATCTA---CAT-TGTTTAAT-TT---TGTTAGAAA---A-GCCTTATA----ATAATGTTGCATC-ATTATG--AGAATAAAACAGTGTAGGGGTGAAACGC-TTCCAATTTTTTTGATATCTGGATTAAACTTAAATGAATTTAGTTTATAAAATAACCATAAAGTTATAAGATTTTATGGA-GGCAGAATT-CAAA-----TTT-TTTTT---CATGA-CGAAATAAA-TTTT-CAAGTT-----AAACAT---AAA-AAATATAATCTTTG-TTTTAGCT---AA--TCTG--T-T-AAATATG--TTTAT-G-TTTAAGTAGATA---TTTTACTTAAGTTA-ATAATGTTTAAAT…	CTATATATTCTTCCCGAAAAAAGTAGATCTATTTAATGTTAGAAATAATGTTGCATCATTATAGAATAAAACAGTGTAGGGGTGAAACGCTTCAATTTTTTTGATATCTGGATTAAACTTAAATGAATTTAGTTTTAAAATAACCATAAAGTTATAAGATTTTATGGAGGCAGATTCAAGAGAATTATTAAAATATCTTTTTTTGTCTGATATTTATTTAATAGATTTTACTAGTTAATAATGTTTAAATTAGTAATTATAAGTAAACTGAAGGAACTCGGCAATATTGTTTTCAACTGTTTATCAAAAACATAGCTTTAAGAAGCATTAAAGTTAATCTGCCCAGTGAATTAACGGCCGCAGTACATTGACTGTGCTAAGGTAGCATAATAAATTGAC…	TATATATTCTTCCCGAAAAAAGTAGATCTATTTAATGTTAGAAATAATGTTGCATCATTATAGAATAAAACAGTGTAGGGGTGAAACGTTCAATTTTTTTGATATCTGGATTAAACTTAAATGAATTTAGTTTTAAAATAACCATAAAGTTATAAGATTTTATGGAGGCAGATTCAAGAGAATTATTAAAATTTTTTGCTGATTTTATTTTAGTAGATTTTACTAGTTAATAATGTTTAAATTAGTAATTATTAAGTAAACTGAAGGAACTCGGCAATATTGTTTTCAACTGTTTATCAAAAACATAGCTTTAAGAAGCATTAAAGTTAATCTGCCCAGTGATTAACGGCCGCAGTACATTGACTGTGCTAAGGTAGCATAATAAATTGACTTTTAATT…
Orcula fuchsi	MRZ3_3036	KM188631	TA-TAT-TAATT-ATATAATTCTT-CCCGAAAAAAATAGATCTA---CAC-TTTCTTAT-TTTTATTTTAGAAA---AATCTTTTTAA---ATAATGTTGCATC-ATTAT---AAAATAAAGTAGTGTAGGGGTGAAATGC-TTTCAATTTTTTAGATATCTGGATTAAACTTAAATGAATTTAGTTCATAAAATAACCATAAAGTTGTAAGATTTTATGGG-GGTAGAATT-TAATAT--ATTT-TCTCT----AGTA-CGAAATAAA-GTTT-CAAGTT-----AAAC-TAATAGA--AATATAATTTTTG-TATACATT---AA--TCTA-GCACATATTAAG--TTTAT-A-TTTAAGAAAATA--TTACATCTT-AGCCAAATAATGTTAAAAT…	TTATATATTCTTCCCGAAAAAAATAGATCTATCTTATTTTAGAAATAATGTTGCATCATTATAAAATAAAGTAGTGTAGGGGTGAAATGCTTCAATTTTTTAGATATCTGGATTAAACTTAAATGAATTTAGTTCTAAAATAACCATAAAGTTGTAAGATTTTATGGGGGTAGATTTAATAGAATTATTAAAATATTTTTTATAATCTATTAATTATTTAAAAAATACATCTAGCCAATAATGTTAAAATTAGTAAAAAAAGTTAAACTGAAGGAACTCGGCAATATGGTCTCCAACTGTTTACCAAAAACATAGCTTTAAGAAATATTAAAGTTAATCTGCCCAGTGAGTTAACGGCCGCAGTACATTGACTGTGCTAAGGTAGCATAATAAATTGAC…	TATATATTCTTCCCGAAAAAAATAGATCTATCTTATTTTAGAAATAATGTTGCATCATTATAAAATAAAGTAGTGTAGGGGTGAAATGTTCAATTTTTTAGATATCTGGATTAAACTTAAATGAATTTAGTTCTAAAATAACCATAAAGTTGTAAGATTTTATGGGGGTAGATTTAATAGAATTATTAAAATTTTTAACTATTTTTATTTTAGAAAATACATCTAGCCAATAATGTTAAAATTAGTAAAAAAAAGTTAAACTGAAGGAACTCGGCAATATGGTCTCCAACTGTTTACCAAAAACATAGCTTTAAGAAATATTAAAGTTAATCTGCCCAGTGATTAACGGCCGCAGTACATTGACTGTGCTAAGGTAGCATAATAAATTGACTTTTAAAT…
Orcula austriaca	MRZ4_2958	KM188639	TA-TCTATAATTTATATAATTCTTCCCCGAAAAAAGTAGATCTA---CAT-TGTTTAAT-TT---TGTTAGAAA---A-GCCTTATA----ATAATGTTGCATC-ATTATG--AGAATAAAACAGTGTAGGGGTGAAACGC-TTTCAATTTTTTTGATATCTGGATTAAACTTAAATGAATTTAGTTCATAAAATAACCATAAAGTTATAAGATTTTATGGA-GGCAGAATT-CAAA----TTTT-TTTTT---CATGA-CGAAATAAA-TTTT-CAAGTT-----AAAGAT---AAA-AAATATAATCTTTG-TTTTAGCT---AG--TCTG--T-T-AAATATG--TTTAT-G-TTTAAGTAGATA---CTTTACTTAAGTTA-ATAATGTTTAAAT…	TTATATATTCTTCCCGAAAAAAGTAGATCTATTTAATGTTAGAAATAATGTTGCATCATTATAGAATAAAACAGTGTAGGGGTGAAACGCTTCAATTTTTTTGATATCTGGATTAAACTTAAATGAATTTAGTTCTAAAATAACCATAAAGTTATAAGATTTTATGGAGGCAGATTCAAGAGAATTATTAAAATATCTTTTTTTGTCTGATATTTATTTAATAGATTTTACTAGTTAATAATGTTTAAATTAGTAATTATAAGTAAACTGAAGGAACTCGGCAATATTGTTTTCAACTGTTTATCAAAAACATAGCTTTAAGAAGCATTAAAGTTAATCTGCCCAGTGAATTAACGGCCGCAGTACATTGACTGTGCTAAGGTAGCATAATAAATTGAC…	TATATATTCTTCCCGAAAAAAGTAGATCTATTTAATGTTAGAAATAATGTTGCATCATTATAGAATAAAACAGTGTAGGGGTGAAACGTTCAATTTTTTTGATATCTGGATTAAACTTAAATGAATTTAGTTCTAAAATAACCATAAAGTTATAAGATTTTATGGAGGCAGATTCAAGAGAATTATTAAAATTTTTTGCTGATTTTATTTTAGTAGATTTTACTAGTTAATAATGTTTAAATTAGTAATTATTAAGTAAACTGAAGGAACTCGGCAATATTGTTTTCAACTGTTTATCAAAAACATAGCTTTAAGAAGCATTAAAGTTAATCTGCCCAGTGATTAACGGCCGCAGTACATTGACTGTGCTAAGGTAGCATAATAAATTGACTTTTAATT…
Orcula pseudodolium	OOV10_3359	KM188625	TACTAT-TTATT-ATATAATTTTT-CCCGAAAGAAATAGATCTA---CAC-TGTATAGA-TT---TGGTAGAAA-----TTGAAA-CA-CCATAATGTGGCATT-ATTATG--TAAATAAAACAGTGTAGGGGTGAAACGC-TTTCAATTTTTCGGATATCTGGATTAAACCTAAATGAATGTAGTTCATAAAATAACCATAAAGTTATAAGATTTTATGGG-GGCAGAATT-TTTAATAAAATT-ACTCA-----GGG-TGAAATAAA-GTTTTCCGGCT-----CAAAGT---AAA-AAATATAATTTTTA-TTTAGGTC---AA--TCTG--TAGTTTTTAGG--TTTAG-GTTTTTAGTTAACATC-TTTTTCTTAAGTTA-ATAATGTTTAAAT…	TTATATATTTTTCCCGAAAGAAATAGATCTATATAGAGGTAGAAATAATGTGGCATTATTATTAAATAAAACAGTGTAGGGGTGAAACGCTTCAATTTTTCGGATATCTGGATTAAACCTAAATGAATGTAGTTCTAAAATAACCATAAAGTTATAAGATTTTATGGGGGCAGATTTTTGGGAATTGCTCAAATATTTTTTTTAGTCTGTTAGTTAGTTTATTAACTTTTCTAGTTAATAATGTTTAAATTAGTAATATTAAGTAAACTAAAGGAACTCGGCAATATGGTCCTCAACTGTTTACCAAAAACATAGCTTTAAGTATTATTAAAGTTAACCTGCCCAGTGAGTTAACGGCCGCAGTACACTGACTGTGCTAAGGTAGCATAATAAATTGAC…	TATATATTTTTCCCGAAAGAAATAGATCTATATAGAGGTAGAAATAATGTGGCATTATTATTAAATAAAACAGTGTAGGGGTGAAACGTTCAATTTTTCGGATATCTGGATTAAACCTAAATGAATGTAGTTCTAAAATAACCATAAAGTTATAAGATTTTATGGGGGCAGATTTTTGGGAATTGCTCAAATTTTTAGCTGTTTTTAGTTTAGTTAACTTTTCTAGTTAATAATGTTTAAATTAGTAATATTTAAGTAAACTAAAGGAACTCGGCAATATGGTCCTCAACTGTTTACCAAAAACATAGCTTTAAGTATTATTAAAGTTAACCTGCCCAGTGATTAACGGCCGCAGTACACTGACTGTGCTAAGGTAGCATAATAAATTGACTTTTAAAT…
Orcula pseudodolium	OOV13_3340	KM188621	TACTAT-TTATT-ATATAATTTTT-CCCGAAAGAAATAGATCTA---CAC-TGTATAGA-TT---TGGTAGAAA-----TTGAAA-CA-CCATAATGTGGCATT-ATTATG--TAAATAAAACAGTGTAGGGGCGAAACGC-TTTCAATTTTTCGGATATCTGGATTAAACCTAAATGAATGTAGTTCATAAAATAACCATAAAGTTATAAGATTTTATGGG-GGCAGAATT-TTTAAT--AATT-ACTCA-----GGA-TGAAATAAA-GTTT-CCGGTT-----CAAAGT---AAA-AAATATAATTTTTA-TTTAGGTC---AA--TCTG--TAG-TTTTAGG--TTTAG-GTTTTTAGTTAACATC-TTTTTCTTAAGTTA-ATAATGTTTAAAT…	TTATATATTTTTCCCGAAAGAAATAGATCTATATAGAGGTAGAAATAATGTGGCATTATTATTAAATAAAACAGTGTAGGGGCGAAACGCTTCAATTTTTCGGATATCTGGATTAAACCTAAATGAATGTAGTTCTAAAATAACCATAAAGTTATAAGATTTTATGGGGGCAGATTTTTGAGAATTGTTCAAATATTTTTTTTAGTCTGTTAGTTAGTTTATTAACTTTTCTAGTTAATAATGTTTAAATTAGTAATATTAAGTAAACTAAAGGAACTCGGCAATATGGTCCTCAACTGTTTACCAAAAACATAGCTTTAAGTATTATTAAAGTTAACCTGCCCAGTGAGTTAACGGCCGCAGTACACTGACTGTGCTAAGGTAGCATAATAAATTGAC…	TATATATTTTTCCCGAAAGAAATAGATCTATATAGAGGTAGAAATAATGTGGCATTATTATTAAATAAAACAGTGTAGGGGCGAAACGTTCAATTTTTCGGATATCTGGATTAAACCTAAATGAATGTAGTTCTAAAATAACCATAAAGTTATAAGATTTTATGGGGGCAGATTTTTGAGAATTGTTCAAATTTTTAGCTGTTTTTAGTTTAGTTAACTTTTCTAGTTAATAATGTTTAAATTAGTAATATTTAAGTAAACTAAAGGAACTCGGCAATATGGTCCTCAACTGTTTACCAAAAACATAGCTTTAAGTATTATTAAAGTTAACCTGCCCAGTGATTAACGGCCGCAGTACACTGACTGTGCTAAGGTAGCATAATAAATTGACTTTTAAAT…
Orcula pseudodolium	OOV14_3344	KM188622	TACTAT-TTATT-ATATAATTTTT-CCCGAAAGAAATAGATCTA---CAC-TGTATAGA-TT---TGGTAGAAA-----TTGAAA-CA-CCATAATGTGGCATT-ATTATG--TAAATAAAACAGTGTAGGGGCGAAACGC-TTTCAATTTTTCGGATATCTGGATTAAACCTAAATGAATGTAGTTCATAAAATAACCATAAAGTTATAAGATTTTATGGG-GGCAGAATT-TTTAAT--AATT-ACTCA-----GGA-TGAAATAAA-GTTT-CCGGTT-----CAAAGT---AAA-AAATATAATTTTTA-TTTAGGTC---AA--TCTG--TAG-TTTTAGG--TTTAG-GTTTTTAGTTAACATC-TTTTTCTTAAGTTA-ATAATGTTTAAAT…	TTATATATTTTTCCCGAAAGAAATAGATCTATATAGAGGTAGAAATAATGTGGCATTATTATTAAATAAAACAGTGTAGGGGCGAAACGCTTCAATTTTTCGGATATCTGGATTAAACCTAAATGAATGTAGTTCTAAAATAACCATAAAGTTATAAGATTTTATGGGGGCAGATTTTTGAGAATTGTTCAAATATTTTTTTTAGTCTGTTAGTTAGTTTATTAACTTTTCTAGTTAATAATGTTTAAATTAGTAATATTAAGTAAACTAAAGGAACTCGGCAATATGGTCCTCAACTGTTTACCAAAAACATAGCTTTAAGTATTATTAAAGTTAACCTGCCCAGTGAGTTAACGGCCGCAGTACACTGACTGTGCTAAGGTAGCATAATAAATTGAC…	TATATATTTTTCCCGAAAGAAATAGATCTATATAGAGGTAGAAATAATGTGGCATTATTATTAAATAAAACAGTGTAGGGGCGAAACGTTCAATTTTTCGGATATCTGGATTAAACCTAAATGAATGTAGTTCTAAAATAACCATAAAGTTATAAGATTTTATGGGGGCAGATTTTTGAGAATTGTTCAAATTTTTAGCTGTTTTTAGTTTAGTTAACTTTTCTAGTTAATAATGTTTAAATTAGTAATATTTAAGTAAACTAAAGGAACTCGGCAATATGGTCCTCAACTGTTTACCAAAAACATAGCTTTAAGTATTATTAAAGTTAACCTGCCCAGTGATTAACGGCCGCAGTACACTGACTGTGCTAAGGTAGCATAATAAATTGACTTTTAAAT…
Orcula pseudodolium	OOV16_5871	KM188627	TACTAT-TTATT-ATATAATTTTT-CCCGAAAGAAATAGATCTA---CAC-TGTATAGA-TT---TGGTAGAAA-----TTGAAA-CA-CCATAATGTGGCATT-ATTATG--TAAATAAAACAGTGTAGGGGTGAAACGC-TTTCAATTTTTCGGATATCTGGATTAAACCTAAATGAATGTAGTTCATAAAATAACCATAAAGTTATAAGATTTTATGGG-GGCAGAATT-TTTAAT--AATT-ACTCA-----GGA-TGAAATAAA-GTTT-CGGGTT-----CAAAGT---AAA-AAATATAATTTTTA-TTTAGGTC---AA--TCTG--TAG-TTTTAGG--TTTAG-GTTTTTAGTTAACATC-TTTTTCTTAAGTTA-ATAATGTTTAAAT…	TTATATATTTTTCCCGAAAGAAATAGATCTATATAGAGGTAGAAATAATGTGGCATTATTATTAAATAAAACAGTGTAGGGGTGAAACGCTTCAATTTTTCGGATATCTGGATTAAACCTAAATGAATGTAGTTCTAAAATAACCATAAAGTTATAAGATTTTATGGGGGCAGATTTTTGAGAATTGTTCAAATATTTTTTTTAGTCTGTTAGTTAGTTTATTAACTTTTCTAGTTAATAATGTTTAAATTAGTAATATTAAGTAAACTAAAGGAACTCGGCAATATGGCCCTCAACTGTTTACCAAAAACATAGCTTTAAGTATTATTAAAGTTAACCTGCCCAGTGAGTTAACGGCCGCAGTACACTGACTGTGCTAAGGTAGCATAATAAATTGAC…	TATATATTTTTCCCGAAAGAAATAGATCTATATAGAGGTAGAAATAATGTGGCATTATTATTAAATAAAACAGTGTAGGGGTGAAACGTTCAATTTTTCGGATATCTGGATTAAACCTAAATGAATGTAGTTCTAAAATAACCATAAAGTTATAAGATTTTATGGGGGCAGATTTTTGAGAATTGTTCAAATTTTTAGCTGTTTTTAGTTTAGTTAACTTTTCTAGTTAATAATGTTTAAATTAGTAATATTTAAGTAAACTAAAGGAACTCGGCAATATGGCCCTCAACTGTTTACCAAAAACATAGCTTTAAGTATTATTAAAGTTAACCTGCCCAGTGATTAACGGCCGCAGTACACTGACTGTGCTAAGGTAGCATAATAAATTGACTTTTAAAT…
Orcula pseudodolium	OOV17_5827	KM188624	TACTAT-TTATT-ATATAATTTTT-CCCGAAAGAAATAGATCTA---CAC-TGTATAGA-TT---TGGTAGAAA-----TTGAAA-CA-CCATAATGTGGCATT-ATTATG--TAAATAAAACAGTGTAGGGGTGAAACGC-TTTCAATTTTTCGGATATCTGGATTAAACCTAAATGAATGTAGTTCATAAAATAACCATAAAGTTATAAGATTTTATGGG-GGCAGAATT-TTTAAC-AAATT-ACTCA-----GGA-TGAAATAAA-GTTT-CCGGTT-----CAAAGT---AAA-AAATATAATTTTTA-TTTAGGTC---AA--TCTG--TAG-GTTTAGG--TTTAG-G-TTTTAGTTTACATCTTTTTTCTTAAGTTA-ATAATGTTTAAAT…	TTATATATTTTTCCCGAAAGAAATAGATCTATATAGAGGTAGAAATAATGTGGCATTATTATTAAATAAAACAGTGTAGGGGTGAAACGCTTCAATTTTTCGGATATCTGGATTAAACCTAAATGAATGTAGTTCTAAAATAACCATAAAGTTATAAGATTTTATGGGGGCAGATTTTTGAGAATTGTTCAAATATTTTTTTTAGTCTGTTAGTTAGTTTATTTACTTTTCTAGTTAATAATGTTTAAATTAGTAATATTAAGTAAACTAAAGGAACTCGGCAATATGGTCCTCAACTGTTTACCAAAAACATAGCTTTAAGTATTATTAAAGTTAACCTGCCCAGTGAGTTAACGGCCGCAGTACACTGACTGTGCTAAGGTAGCATAATAAATTGAC…	TATATATTTTTCCCGAAAGAAATAGATCTATATAGAGGTAGAAATAATGTGGCATTATTATTAAATAAAACAGTGTAGGGGTGAAACGTTCAATTTTTCGGATATCTGGATTAAACCTAAATGAATGTAGTTCTAAAATAACCATAAAGTTATAAGATTTTATGGGGGCAGATTTTTGAGAATTGTTCAAATTTTTAGCTGTTTTTAGTTTAGTTTACTTTTCTAGTTAATAATGTTTAAATTAGTAATATTTAAGTAAACTAAAGGAACTCGGCAATATGGTCCTCAACTGTTTACCAAAAACATAGCTTTAAGTATTATTAAAGTTAACCTGCCCAGTGATTAACGGCCGCAGTACACTGACTGTGCTAAGGTAGCATAATAAATTGACTTTTAAAT…
Orcula pseudodolium	OOV18_5819	KM188623	TACTAT-TTATT-ATATAATTTTT-CCCGAAAGAAATAGATCTA---CAC-TGTATAGA-TT---TGGTAGAAA-----TTGAAA-CA-CCATAATGTGGCATT-ATTATG--TAAATAAAACAGTGTAGGGGTGAAACGC-TTTCAATTTTTCGGATATCTGGATTAAACCTAAATGAATGTAGTTCATAAAATAACCATAAAGTTATAAGATTTTATGGG-GGCAGAATT-TTTAAC-AAACT-ACTCA-----GGA-TGAAATAAA-GTTT-CCGGTT-----CAAAGT---AAA-AAATATAATTTTTA-TTTAGGTC---AA--TCTG--TAG-GTTTAGG--TTTAG-GTTTTTAGTTAACAT--CTTTTCTTAAGTTA-ATAATGTTTAAAT…	TTATATATTTTTCCCGAAAGAAATAGATCTATATAGAGGTAGAAATAATGTGGCATTATTATTAAATAAAACAGTGTAGGGGTGAAACGCTTCAATTTTTCGGATATCTGGATTAAACCTAAATGAATGTAGTTCTAAAATAACCATAAAGTTATAAGATTTTATGGGGGCAGATTTTTGAGAATTGTTCAAATATTTTTTTTAGTCTGTTAGTTAGTTTATTAACTTTTCTAGTTAATAATGTTTAAATTAGTAATATTAAGTAAACTAAAGGAACTCGGCAATATGGTCCTCAACTGTTTACCAAAAACATAGCTTTAAGTATTATTAAAGTTAACCTGCCCAGTGAGTTAACGGCCGCAGTACACTGACTGTGCTAAGGTAGCATAATAAATTGAC…	TATATATTTTTCCCGAAAGAAATAGATCTATATAGAGGTAGAAATAATGTGGCATTATTATTAAATAAAACAGTGTAGGGGTGAAACGTTCAATTTTTCGGATATCTGGATTAAACCTAAATGAATGTAGTTCTAAAATAACCATAAAGTTATAAGATTTTATGGGGGCAGATTTTTGAGAATTGTTCAAATTTTTAGCTGTTTTTAGTTTAGTTAACTTTTCTAGTTAATAATGTTTAAATTAGTAATATTTAAGTAAACTAAAGGAACTCGGCAATATGGTCCTCAACTGTTTACCAAAAACATAGCTTTAAGTATTATTAAAGTTAACCTGCCCAGTGATTAACGGCCGCAGTACACTGACTGTGCTAAGGTAGCATAATAAATTGACTTTTAAAT…
Orcula pseudodolium	OOV19_5838	KM188629	TACTAT-TTATT-ATATAATTTTTTCCCGAAAGAAATAGATCTA---CAC-TGTATAGA-TT---TGGTAGAAA-----TTGAAA-CA-CCATAATGTGGCATT-ATTATG--TAAATAAAACAGTGTAGGGGTGAAACGC-TTTCAATTTTTCGGATATCTGGATTAAACCTAAATGAATGTAGTTCATAAAATAACCATAAAGTTATAAGATTTTATGGG-GGCAGAATT-TTTAAT-AAATT-ACTCA-----GGA-TGAAATAAA-GTTT-CCGGTT-----CAAAGT---AAA-AAATATAATTTTTA-TTTAGGTC---AA--TCTG--TAG-TTTTAGG--TTTAG-GTTTTTAGTTAACATC-TTTTTCTTAAGTTA-ATAATGTTTAAAT…	TTATATATTTTTCCCGAAAGAAATAGATCTATATAGAGGTAGAAATAATGTGGCATTATTATTAAATAAAACAGTGTAGGGGTGAAACGCTTCAATTTTTCGGATATCTGGATTAAACCTAAATGAATGTAGTTCTAAAATAACCATAAAGTTATAAGATTTTATGGGGGCAGATTTTTGAGAATTGTTCAAATATTTTTTTTAGTCTGTTAGTTAGTTTATTAACTTTTCTAGTTAATAATGTTTAAATTAGTAATAATAAGTAAACTAAAGGAACTCGGCAATATGGTCCTCAACTGTTTACCAAAAACATAGCTTTAAGTGTTATTAAAGTTAACCTGCCCAGTGAGTTAACGGCCGCAGTACACTGACTGTGCTAAGGTAGCATAATAAATTGAC…	TATATATTTTTCCCGAAAGAAATAGATCTATATAGAGGTAGAAATAATGTGGCATTATTATTAAATAAAACAGTGTAGGGGTGAAACGTTCAATTTTTCGGATATCTGGATTAAACCTAAATGAATGTAGTTCTAAAATAACCATAAAGTTATAAGATTTTATGGGGGCAGATTTTTGAGAATTGTTCAAATTTTTAGCTGTTTTTAGTTTAGTTAACTTTTCTAGTTAATAATGTTTAAATTAGTAATAATTAAGTAAACTAAAGGAACTCGGCAATATGGTCCTCAACTGTTTACCAAAAACATAGCTTTAAGTGTTATTAAAGTTAACCTGCCCAGTGATTAACGGCCGCAGTACACTGACTGTGCTAAGGTAGCATAATAAATTGACTTTTAAAT…
Orcula pseudodolium	OOV20_5855	KM188628	TACTAT-TTATT-ATATAATTTTT-CCCGAAAGAAATAGATCTA---CAC-TGTATAGA-TT---TGGTAGAAA-----TTGAGA-CA-CCATAATGTGGCATT-ATTATG--TAAATAAAACAGTGTAGGGGTGAAACGC-TTTCAATTTTTCGGATATCTGGATTAAACCTAAATGAATGTAGTTCATAAAATAACCATAAAGTTATAAGATTTTATGGG-GGCAGAATT-TTTAAC-AAATT-ACTCA-----GGA-TGAAATAAA-GTTT-CCGGTT-----CAAAGT---AAA-AAATATAATTTTTA-TTCAGGTC---AA--TCTG--TAG-GTTTAGG--TTTAG-G-TTTTAGTTAACATCTTTTTTCTTAAGTTA-ATAATGTTTAAAT…	TTATATATTTTTCCCGAAAGAAATAGATCTATATAGAGGTAGAAATAATGTGGCATTATTATTAAATAAAACAGTGTAGGGGTGAAACGCTTCAATTTTTCGGATATCTGGATTAAACCTAAATGAATGTAGTTCTAAAATAACCATAAAGTTATAAGATTTTATGGGGGCAGATTTTTGAGAATTGTTCAAATATTTTTTTCAGTCTGTTAGTTAGTTTATTAACTTTTCTAGTTAATAATGTTTAAATTAGTAATATTAAGTAAACTAAAGGAACTCGGCAATATGGTCCTCAACTGTTTACCAAAAACATAGCTTTAAGTATTATTAAAGTTAACCTGCCCAGTGAGTTAACGGCCGCAGTACACTGACTGTGCTAAGGTAGCATAATAAATTGAC…	TATATATTTTTCCCGAAAGAAATAGATCTATATAGAGGTAGAAATAATGTGGCATTATTATTAAATAAAACAGTGTAGGGGTGAAACGTTCAATTTTTCGGATATCTGGATTAAACCTAAATGAATGTAGTTCTAAAATAACCATAAAGTTATAAGATTTTATGGGGGCAGATTTTTGAGAATTGTTCAAATTTTTAGCTGTTTTTAGTTTAGTTAACTTTTCTAGTTAATAATGTTTAAATTAGTAATATTTAAGTAAACTAAAGGAACTCGGCAATATGGTCCTCAACTGTTTACCAAAAACATAGCTTTAAGTATTATTAAAGTTAACCTGCCCAGTGATTAACGGCCGCAGTACACTGACTGTGCTAAGGTAGCATAATAAATTGACTTTTAAAT…
Orcula dolium	OSR3_5606	KC569251	AA-TAT-CTATT-AAATAAATATA-CCCGAAGAATAAAGATCTA---CGC-TGTTTTAA--T---TCTTAGAAT-------AAAA-TAT--ATAATGTGGCATA-ATTATTTAAGTAAAAAATTGTGTAGGGGTGAAACAC-TTTCAATTTATTAAGTATCTGGATTGAGCCGAAATGAATTTAGTTCGTGAGATAATCACAAAGTTATAAGATTTTGTGAG-GCAAGAATA-TAAATT--ATTG-ACTTT-----AAA-CGAAATAAG-TTTT-CAGATT-----TATTATATACAA-AGAT---ATTTAGA-TTTATATT---AA--TCTA--GCG-CACTAGG--CTCAT-A-TCCCCCCCAAT----AAAAAAGTGGATTA-ATAATGTTTAAAT…	ATAAATAATATACCCGAAGAATAAAGATCTATTTTAACTTAGAAATAATGTGGCATAATTATAGTAAAAAATTGTGTAGGGGTGAAACACTTCAATTTATTAAGTATCTGGATTGAGCCGAAATGAATTTAGTTCTGAGATAATCACAAAGTTATAAGATTTTGTGAGGCAAGATATAAAAGAATTGTTTATATATTTAGTTTAATCTACTAGCTATTCCCCCAATAAAAAGGATTAATAATGTTTAAATTAGTAAATATAACCTAACAAAAGGAACTCGGCAATATAATTTTCAACTGTTTATCAAAAACATAGCTTTAAGAAATATTAAGGTTAATCTGCCCAGTGAATTAACGGCCGCAGTACATTGACTGTGCTAAGGTAGCATAATAAGTTGAC…	TAAATAATATACCCGAAGAATAAAGATCTATTTTAACTTAGAAATAATGTGGCATAATTATAGTAAAAAATTGTGTAGGGGTGAAACATTCAATTTATTAAGTATCTGGATTGAGCCGAAATGAATTTAGTTCTGAGATAATCACAAAGTTATAAGATTTTGTGAGGCAAGATATAAAAGAATTGTTTATATTTAGAACTACTCTCATTCCCCCCAATAAAAAGGATTAATAATGTTTAAATTAGTAAATAATAACCTAACAAAAGGAACTCGGCAATATAATTTTCAACTGTTTATCAAAAACATAGCTTTAAGAAATATTAAGGTTAATCTGCCCAGTGATTAACGGCCGCAGTACATTGACTGTGCTAAGGTAGCATAATAAGTTGACTTTTAAAT…
Orcula sp	PRO1_3543	KM188601	A--TATATAGGTTATATTAGTTTT-CCCGAAATAAAAAGATCTA---AAT-TATTATAA---TA-TCTTAGTAA------TAAAATAT---TTAATGTAGCATT-ATTAT---ATAAAATAATAGTTCAGGGGTGAAATACTTCTCAATTTTTATGATATCTGGAATATATTGAAATGAATTTAGTTCATAAAATAATCAATAAGTTATAAGATTTATTGAA-AATAGTTAT-TTAAAT--AATTTTT---AAAAATGA-AGAA----TATCTT-TATATT-----TAAAACACTATAATAGT---ATACATTTTTAGGT------ACACCTA----G-AGATTTATTTATATATTATATTATATAT----CAATAATATAATTA-ATAATGTTAAAAT…	ATATATAGTTTTCCCGAAATAAAAAGATCTATTATAACTTAGTATTAATGTAGCATTATTATATAAAATAATAGTTCAGGGGTGAAATACTCCAATTTTTATGATATCTGGAATATATTGAAATGAATTTAGTTCTAAAATAATCAATAAGTTATAAGATTTATTGAAAATAGTATTTAGAGAACTTTTTAAGTATACATTTAGTCCTAATTTTAATATTTTATATAATAATAATTAATAATGTTAAAATTAGTAAATATAAATTTTTGAAAGGAACTCGGCAATATAAGTTTCAACTGTTTATCAAAAACATAGCTTATAGTTAAATTTAAGTGAATCTGCCCAGTGAATTAACGGCCGCAGTACATTGACTGTGCTAAGGTAGCATAATAAATTGAC…	TATATAGTTTTCCCGAAATAAAAAGATCTATTATAACTTAGTATTAATGTAGCATTATTATATAAAATAATAGTTCAGGGGTGAAATATCCAATTTTTATGATATCTGGAATATATTGAAATGAATTTAGTTCTAAAATAATCAATAAGTTATAAGATTTATTGAAAATAGTATTTAGAGAACTTTTTAAAGCATTTTCTAATTTTATTATATATTATAATAATAATTAATAATGTTAAAATTAGTAAATAATAAATTTTTGAAAGGAACTCGGCAATATAAGTTTCAACTGTTTATCAAAAACATAGCTTATAGTTAAATTTAAGTGAATCTGCCCAGTGATTAACGGCCGCAGTACATTGACTGTGCTAAGGTAGCATAATAAATTGACTTTTAATT…
Orcula sp	PRO1_3544	KM188602	A--TATATAGGTTATATTAGTTTT-CCCGAAATAAAAAGATCTA---AAT-TATTATAA---TA-TCTTAGTAA------TAAAATAT---TTAATGTAGCATT-ATTAT---ATAAAATAATAGTTCAGGGGTGAAATACTTCTCAATTTTTATGATATCTGGAATATATTGAAATGAATTTAGTTCATAAAATAATCAATAAGTTATAAGATTTATTGAA-AATAGTTAT-TTAAAT--AATTTTT---AAAAATGA-AGAA----TATCTT-TATATT-----TAAAACACTATAATAGT---ATACATTTTTAGGT------ACACCTA----G-AGATTTATTTATATATTATATTATATAT----CAATAATATAATTA-ATAATGTTAAAAT…	ATATATAGTTTTCCCGAAATAAAAAGATCTATTATAACTTAGTATTAATGTAGCATTATTATATAAAATAATAGTTCAGGGGTGAAATACTCCAATTTTTATGATATCTGGAATATATTGAAATGAATTTAGTTCTAAAATAATCAATAAGTTATAAGATTTATTGAAAATAGTATTTAGAGAACTTTTTAAGTATACATTTAGTCCTAATTTTAATATTTTATATAATAATAATTAATAATGTTAAAATTAGTAAATATAAATTTTTGAAAGGAACTCGGCAATATAAGTTTCAACTGTTTATCAAAAACATAGCTTATAGTTAAATTTAAGTGAATCTGCCCAGTGAATTAACGGCCGCAGTACATTGACTGTGCTAAGGTAGCATAATAAATTGAC…	TATATAGTTTTCCCGAAATAAAAAGATCTATTATAACTTAGTATTAATGTAGCATTATTATATAAAATAATAGTTCAGGGGTGAAATATCCAATTTTTATGATATCTGGAATATATTGAAATGAATTTAGTTCTAAAATAATCAATAAGTTATAAGATTTATTGAAAATAGTATTTAGAGAACTTTTTAAAGCATTTTCTAATTTTATTATATATTATAATAATAATTAATAATGTTAAAATTAGTAAATAATAAATTTTTGAAAGGAACTCGGCAATATAAGTTTCAACTGTTTATCAAAAACATAGCTTATAGTTAAATTTAAGTGAATCTGCCCAGTGATTAACGGCCGCAGTACATTGACTGTGCTAAGGTAGCATAATAAATTGACTTTTAATT…
Orcula sp	PTK1_3538	KM188603	A--TATTTTGTTTATAGTAGCTTTCCCGAAAAAAAAAAGATCTG---TGT-TACTATAA---TA-TTTTAGTATT--GT-TAGAATCT---TTAATGTGGCATT-ATTAA---ATAAAATAGTAACTCAGGTGTGAAATACTTCTCAATTTTTTTGATATCTGGAATATATTGAAATGAATTTAGTTCATAAATGAATCAATAAGTTATAAGATTTATTGAG-TATAG-CTC-TTAATT--AATTCT--AAAAAAATGA-GGAA----TATCTT-CCTATT-----TAT-GATAAGTAAAACA---ATTAATTTTTGCTTA------CACCTA--TGAATAATAAA--TATAG-G-TTATATAAAAT---A-TTTTATATAGTTT-ATAATGTTAAAAT…	ATATAGAGCTTTCCGAAAAAAAAAAGATCTGCTATAATTTAGTATTAATGTGGCATTATTAAATAAAATAGTAACTCAGGTGTGAAATACTCCAATTTTTTTGATATCTGGAATATATTGAAATGAATTTAGTTCTAAATGAATCAATAAGTTATAAGATTTATTGAGTATAGCTCTTAGAGAACTTTTTATCAATTAATTTGCTCCTAATAATAAGTTTAAAAATTTTTATAGTTTATAATGTTAAAATTAGTAAATATAAATTTTAAAAAGGAACTCGGCAATATAAGTTTCAACTGTTTATCAAAAACATAGCTTATAGAAAAATTTAAGTGAATCTGCCCAGTGAATTAACGGCCGCAGTACCTTGACTGTGCTAAGGTAGCATAATAAATTGAC…	TATAGAGCTTTCCGAAAAAAAAAAGATCTGCTATAATTTAGTATTAATGTGGCATTATTAAATAAAATAGTAACTCAGGTGTGAAATATCCAATTTTTTTGATATCTGGAATATATTGAAATGAATTTAGTTCTAAATGAATCAATAAGTTATAAGATTTATTGAGTATAGCTCTTAGAGAACTTTTTATACTATTTACTAATTATAGTTAATAAAATTTTTATAGTTTATAATGTTAAAATTAGTAAATAATAAATTTTAAAAAGGAACTCGGCAATATAAGTTTCAACTGTTTATCAAAAACATAGCTTATAGAAAAATTTAAGTGAATCTGCCCAGTGATTAACGGCCGCAGTACCTTGACTGTGCTAAGGTAGCATAATAAATTGACTTTTAATT…
Orcula dolium	SML11_6140	KC569258	AA-TAT-CTATT-AGATAAATTTA-CCCGAATAATAAAGATCTA---CGC-TATTTTAA--T---TTTTAGAAT-------AAAA-TAC--ATAATGTAGCATA-ATTATTTAAGTAAAAAATTGTGTAGGGGTGAAACAC-TTTCAATTTATTAAGTATCTGGATTGAGCCGAAATGAATTTAGTTCATAAGATAATCATAAAGTTATAAGATTTTGTGAG-GCAAGAATA-TAAATT--ATTA-GCTTT-----AAA-CGAAATAAA-TTTT-CAAGTT-----TACCATGCACTA-AGAT---ATTAAGA-TTTATACT---AA--TCTG--ACA-CACTAGG--CTCAT-A-TCCCCCCCAAT----AAAAAAGTGGATTA-ATAATGTTTAAAT…	ATAGATAATTTACCCGAATAATAAAGATCTATTTTAATTTAGAAATAATGTAGCATAATTATAGTAAAAAATTGTGTAGGGGTGAAACACTTCAATTTATTAAGTATCTGGATTGAGCCGAAATGAATTTAGTTCTAAGATAATCATAAAGTTATAAGATTTTGTGAGGCAAGATATAAAAGAATTATTTACATATTAAGTTTAATCTGCTAGCTATTCCCCCAATAAAAAGGATTAATAATGTTTAAATTAGTAAATATAACCTAACAAAAGGAACTCGGCAACATAATTTTCAACTGTTTATCAAAAACATAGCTTTAAGAAATGTTAAGGTTAATCTGCCCAGTGAATTAACGGCCGCAGTACATTGACTGTGCTAAGGTAGCATAATAAATTGAC…	TAGATAATTTACCCGAATAATAAAGATCTATTTTAATTTAGAAATAATGTAGCATAATTATAGTAAAAAATTGTGTAGGGGTGAAACATTCAATTTATTAAGTATCTGGATTGAGCCGAAATGAATTTAGTTCTAAGATAATCATAAAGTTATAAGATTTTGTGAGGCAAGATATAAAAGAATTATTTACATTAAGAACTGCTCTCATTCCCCCCAATAAAAAGGATTAATAATGTTTAAATTAGTAAATAATAACCTAACAAAAGGAACTCGGCAACATAATTTTCAACTGTTTATCAAAAACATAGCTTTAAGAAATGTTAAGGTTAATCTGCCCAGTGATTAACGGCCGCAGTACATTGACTGTGCTAAGGTAGCATAATAAATTGACTTTTAAAT…
Orcula dolium	SML4_6144	KC569259	AA-TAT-CTATT-ATATGAATTTA-CCCGAATAATAAAGATCTA---CGC-TGTTTTAA--T---TTTTAGAAT-------AAAA-TAC--ATAATGTAGCATA-ATTATTTAAGTAAAAAATTGCGTAGGGGTGAAACAC-TTTCAATTTATTAAGTATCTGGATTGAGCTGAAATGAATTTAGTTCATAAGATAATCATAAAGTTATAAGATTTTGTGAG-GCAAGTATA-TAAATT--ATTA-GTTTT-----AAA-CGAAATAAA--TTT-TAAGTT-----TATCGTGCACAA-AGAT---ATTTAGA-TTTACACT---AA--TCTA--GCA-TACTAGG--CTCAT-A-TCCCCTCCGAT----AAAAAAGCGGATTA-ATAATGTTTAAAT…	ATATATAATTTACCCGAATAATAAAGATCTATTTTAATTTAGAAATAATGTAGCATAATTATAGTAAAAAATTGCGTAGGGGTGAAACACTTCAATTTATTAAGTATCTGGATTGAGCTGAAATGAATTTAGTTCTAAGATAATCATAAAGTTATAAGATTTTGTGAGGCAAGATATAAAAGAATTATTTATATATTTAGTTTAATCTACTAGCTATTCCCCCGATAAAAAGGATTAATAATGTTTAAATTAGTAAATATAATCTAACAAAAGGAACTCGGCAATATAATTTTCAACTGTTTATCAAAAACATAGCTTTAAGAAATGTTAAGGTTAATCTGCCCAGTGAATTAACGGCCGCAGTACATTGACTGTGCTAAGGTAGCATAATAAATTGAC…	TATATAATTTACCCGAATAATAAAGATCTATTTTAATTTAGAAATAATGTAGCATAATTATAGTAAAAAATTGCGTAGGGGTGAAACATTCAATTTATTAAGTATCTGGATTGAGCTGAAATGAATTTAGTTCTAAGATAATCATAAAGTTATAAGATTTTGTGAGGCAAGATATAAAAGAATTATTTATATTTAGAACTACTCTCATTCCCTCCGATAAAAAGGATTAATAATGTTTAAATTAGTAAATAATAATCTAACAAAAGGAACTCGGCAATATAATTTTCAACTGTTTATCAAAAACATAGCTTTAAGAAATGTTAAGGTTAATCTGCCCAGTGATTAACGGCCGCAGTACATTGACTGTGCTAAGGTAGCATAATAAATTGACTTTTAAAT…
Orcula dolium	SML4_6145	KC569260	AA-TAT-CTATT-ATATGAATTTA-CCCGAATAATAAAGATCTA---CGC-TGTTTTAA--T---TTTTAGAAT-------AAAA-TAC--ATAATGTAGCATA-ATTATTTAAGTAAAAAATTGCGTAGGGGTGAAACAC-TTTCAATTTATTAAGTATCTGGATTGAGCTGAAATGAATTTAGTTCATAAGATAATCATAAAGTTATAAGATTTTGTGAG-GCAAGTATA-TAAATT--ATTA-GTTTT-----AAA-CGAAATAAA--TTT-TAAGTT-----TATCGTGCACAA-AGAT---ATTTAGA-TTTACACT---AA--TCTA--GCA-TACTAGG--CTCAT-A-TCCCCCCCAAT----AAAAAAGCGGATTA-ATAATGTTTAAAT…	ATATATAATTTACCCGAATAATAAAGATCTATTTTAATTTAGAAATAATGTAGCATAATTATAGTAAAAAATTGCGTAGGGGTGAAACACTTCAATTTATTAAGTATCTGGATTGAGCTGAAATGAATTTAGTTCTAAGATAATCATAAAGTTATAAGATTTTGTGAGGCAAGATATAAAAGAATTATTTATATATTTAGTTTAATCTACTAGCTATTCCCCCAATAAAAAGGATTAATAATGTTTAAATTAGTAAATATAATCTAACAAAAGGAACTCGGCAATATAATTTTCAACTGTTTATCAAAAACATAGCTTTAAGAAATGTTAAGGTTAATCTGCCCAGTGAATTAACGGCCGCAGTACATTGACTGTGCTAAGGTAGCATAATAAATTGAC…	TATATAATTTACCCGAATAATAAAGATCTATTTTAATTTAGAAATAATGTAGCATAATTATAGTAAAAAATTGCGTAGGGGTGAAACATTCAATTTATTAAGTATCTGGATTGAGCTGAAATGAATTTAGTTCTAAGATAATCATAAAGTTATAAGATTTTGTGAGGCAAGATATAAAAGAATTATTTATATTTAGAACTACTCTCATTCCCCCCAATAAAAAGGATTAATAATGTTTAAATTAGTAAATAATAATCTAACAAAAGGAACTCGGCAATATAATTTTCAACTGTTTATCAAAAACATAGCTTTAAGAAATGTTAAGGTTAATCTGCCCAGTGATTAACGGCCGCAGTACATTGACTGTGCTAAGGTAGCATAATAAATTGACTTTTAAAT…
Orcula dolium	SNH21_1362	KC569219	A--TAT-CTATT-AGATAAATTTA-CCCGAATAATAAAGATCTA---CGC-TGTTTTAA--T---TTTTAGAAT-------AAAA-TAT--ATAATGTAGCATA-ATTATTTAAGTAAAAAATTGTGTAGGGGTGAAACAC-TTTCAATTTATTAAGTATCTGGATTGAGCCGAAATGAATTTAGTTCGCAAGATAATCATAAAGTTATAAGATTTTATGAG-GCAAGAATA-TAAATT--ATTG-ACTTT-----AAA-CGAAATAAA-TTTT-CAGATT-----TACTATGCACAA-AGAT---ATTTAGA-TTTATATT---AA--TCTA--GCA-CACTAGG--CTCAT-A-TCCCCCCCAAT----AAAAAAGCGGATTA-ATAATGTTTAAAT…	ATAGATAATTTACCCGAATAATAAAGATCTATTTTAATTTAGAAATAATGTAGCATAATTATAGTAAAAAATTGTGTAGGGGTGAAACACTTCAATTTATTAAGTATCTGGATTGAGCCGAAATGAATTTAGTTCCAAGATAATCATAAAGTTATAAGATTTTATGAGGCAAGATATAAAAGAATTGTTTACATATTTAGTTTAATCTACTAGCTATTCCCCCAATAAAAAGGATTAATAATGTTTAAATTAGTAAATATAATCTAACAAAAGGAACTCGGCAATATAATTTTCAACTGTTTATCAAAAACATAGCTTTAAGAAATATTAAGGTTAATCTGCCCAGTGAATTAACGGCCGCAGTACATTGACTGTGCTAAGGTAGCATAATAAGTTGAC…	TAGATAATTTACCCGAATAATAAAGATCTATTTTAATTTAGAAATAATGTAGCATAATTATAGTAAAAAATTGTGTAGGGGTGAAACATTCAATTTATTAAGTATCTGGATTGAGCCGAAATGAATTTAGTTCCAAGATAATCATAAAGTTATAAGATTTTATGAGGCAAGATATAAAAGAATTGTTTACATTTAGAACTACTCTCATTCCCCCCAATAAAAAGGATTAATAATGTTTAAATTAGTAAATAATAATCTAACAAAAGGAACTCGGCAATATAATTTTCAACTGTTTATCAAAAACATAGCTTTAAGAAATATTAAGGTTAATCTGCCCAGTGATTAACGGCCGCAGTACATTGACTGTGCTAAGGTAGCATAATAAGTTGACTTTTAAAT…
Orcula austriaca	SNH24_324	KM188633	TA-TCCATAATTTATATAATTCTTCCCCGAAAAAAGTAGATCTA---CAT-TGTTTAAT-TT---TGTTAGAAA---A-GCCTTATA----ATAATGTTACATC-ATTATG--AGAATAAAACAGTGTAGGGGTGAAACGC-TTTCAATTTTTTTGATATCTGGATTAAACTTAAATGAATTTAGTTTATAAAATAACCATAAAGTTATAAGATTTTATGGA-GGCAGAATT-CAAA--TTTTTT-TTTTT---CATGA-CGAAATAAA-TTTT-CAAGTT-----AAATAT---AAA-AAATATAACCCTTG-TTTTAGCT---AG--TCTG--T-T-AAATATG--TTTAT-G-TTTAAGTAGATA---CTTTACTTAAGTTA-ATAATGTTTAAAT…	TTATATATTCTTCCCGAAAAAAGTAGATCTATTTAATGTTAGAAATAATGTTACATCATTATAGAATAAAACAGTGTAGGGGTGAAACGCTTCAATTTTTTTGATATCTGGATTAAACTTAAATGAATTTAGTTTTAAAATAACCATAAAGTTATAAGATTTTATGGAGGCAGATTCAAGAGAATTATTAAAATACCCTTTTTTGTCTGATATTTATTTAATAGATTTTACTAGTTAATAATGTTTAAATTAGTAATTATAAGTAAACTGAAGGAACTCGGCAATATTGTTTTCAACTGTTTATCAAAAACATAGCTTTAAGAAGCATTAAAGTTAATCTGCCCAGTGAATTAACGGCCGCAGTACATTGACTGTGCTAAGGTAGCATAATAAATTGAC…	TATATATTCTTCCCGAAAAAAGTAGATCTATTTAATGTTAGAAATAATGTTACATCATTATAGAATAAAACAGTGTAGGGGTGAAACGTTCAATTTTTTTGATATCTGGATTAAACTTAAATGAATTTAGTTTTAAAATAACCATAAAGTTATAAGATTTTATGGAGGCAGATTCAAGAGAATTATTAAAATCCTTTGCTGATTTTATTTTAGTAGATTTTACTAGTTAATAATGTTTAAATTAGTAATTATTAAGTAAACTGAAGGAACTCGGCAATATTGTTTTCAACTGTTTATCAAAAACATAGCTTTAAGAAGCATTAAAGTTAATCTGCCCAGTGATTAACGGCCGCAGTACATTGACTGTGCTAAGGTAGCATAATAAATTGACTTTTAATT…
Sphyradium doliolum	SNH23_833	KM188630	TATAGTAA---TATTATTAATTTT-CCCGAATAAAAAAGATCTA-TCC-TTAATTCTTTA--TACTAGTAAAGTT--------AATGT---GTAATGTAGAAAT-ATTAT--ACTCTAATTAAAGGATAGGGATGAAATGTCTT-CAATTTTTTAGATATCTGGAAAGAGCCAAAAAAAATTTAGTTT-TAAATTAATCAGAGAGTTATAAGATTCTATGAG-ACTAGTATT-CTTA----ATTAGCTTTAATGAAAGA-AATAAT--TTTCT---AT-TT-----TATAAAAT-------AAA--GTACTA-TAAAGATTAAGTATTATCTA---GAATATAGG---CT-CTTATTT-GCTTTATT---TTAAATGT-AAATGG-ATAATGTTAAAAT…	TTTTATAATTTTCCCGAATAAAAAAGATCTATTCTTTAGTAAAGGTAATGTAGAAATATTATCTCTAATTAAAGGATAGGGATGAAATGTTTCAATTTTTTAGATATCTGGAAAGAGCCAAAAAAAATTTAGTTTTAAATTAATCAGAGAGTTATAAGATTCTATGAGACTAGATTCTTGAATACTTTTTATAAGTACTAAAAGTTCTATAGGCTCTTTGCTTATTAAATGTAATGGATAATGTTAAAATTAGTATATACAATTATTTTTAAGGAACTCGGCAAAGTTAGCCTCAACTGTTTATCAAAAACATAGCTTAAAGGTACATTTAAGTGCGTCTGCCCAGTGATTTAACGGCCGCAGTACATTGACTGTGCTAAGGTAGCATAATAAATTGAC…	TTTATAATTTTCCCGAATAAAAAAGATCTATTCTTTAGTAAAGGTAATGTAGAAATATTATCTCTAATTAAAGGATAGGGATGAAATGCTCAATTTTTTAGATATCTGGAAAGAGCCAAAAAAAATTTAGTTTTAAATTAATCAGAGAGTTATAAGATTCTATGAGACTAGATTCTTGAATACTTTTTATAACATATACTAGGCTCTTTTTGCTTTATAAATGTAATGGATAATGTTAAAATTAGTATATATCAATTATTTTTAAGGAACTCGGCAAAGTTAGCCTCAACTGTTTATCAAAAACATAGCTTAAAGGTACATTTAAGTGCGTCTGCCCAGTGATTAACGGCCGCAGTACATTGACTGTGCTAAGGTAGCATAATAAATTGACTTTTAATT…
Orcula restituta	STE1_1371	KM188609	TAATCC-TGATC-ATATGATTCTC-CCCGAAAATAAAAGATCTA-------CGCTTTCACTTT-ATTTTAGAAA-------TGATTAT---ATAATGTTGCATT-ATTATA--ATAAAAGGATAGCGTAGGGGTGAAACAC-TTTCAATTTTATTGATATCTGGATAAAACCTATATGAATTTAGTTCATAAGATAGCCATAAAGTTATAAGATTTTATGGG-GGTAGAATA-GTAATA--ATTTTGTTTT------AT-CGGAATAAA-GTTC-CTAACT-----AAACATACT---GTTATTAATTTATGT-TTGTTAG----TA--TCTT--T-T-CAATAGG--TTTATAGTTTCTAGAAATTT-A-TTACACTAAATTTA-ATAATGTTTAAAT…	TCATATATTCTCCCCGAAAATAAAAGATCTACTTTCATTTAGAAATAATGTTGCATTATTATATAAAAGGATAGCGTAGGGGTGAAACACTTCAATTTTATTGATATCTGGATAAAACCTATATGAATTTAGTTCTAAGATAGCCATAAAGTTATAAGATTTTATGGGGGTAGATAGTAATGGATTACTAAAATTTTATGTTGTATCTTATAGTTATTTTAAAATTTACACTATTTAATAATGTTTAAATTAGTAAAAATAATATAACTTAAGGAACTCGGCAATATAGTTTTCAACTGTTTAGCAAAAACATAGCTTTAAGAATAATTAAAGTTAATCTGCCCAGTGAATTAACGGCCGCAGTACACTGACTGTGCTAAGGTAGCATAATAAATTGAC…	CATATATTCTCCCCGAAAATAAAAGATCTACTTTCATTTAGAAATAATGTTGCATTATTATATAAAAGGATAGCGTAGGGGTGAAACATTCAATTTTATTGATATCTGGATAAAACCTATATGAATTTAGTTCTAAGATAGCCATAAAGTTATAAGATTTTATGGGGGTAGATAGTAATGGATTACTAAAATTATGTACTTATTTTATTTCAGAAATTTACACTATTTAATAATGTTTAAATTAGTAAAAATTAATATAACTTAAGGAACTCGGCAATATAGTTTTCAACTGTTTAGCAAAAACATAGCTTTAAGAATAATTAAAGTTAATCTGCCCAGTGATTAACGGCCGCAGTACACTGACTGTGCTAAGGTAGCATAATAAATTGACTTTTAATT…
Orcula restituta	STE2_2826	KM188610	TAATCC-TGATC-ATATGATTCTC-CCCGAAAATAAAAGATCTA-------CGCTTTCACTTT-ATTTTAGAAA-------TGATTAT---ATAATGTTGCATT-ATTATA--ATAAAAGGATAGCGTAGGGGTGAAACAC-TTTCAATTTTATTGATATCTGGATAAAACCTATATGAATTTAGTTCATAAGATAGCCATAAAGTTATAAGATTTTATGGG-GGTAGAATA-GTAATA--ATTTTGTTTT------AT-CGGAATAAA-GTTC-CTAACT-----AAACATACT---GTTATTAATTTATGT-TTGTTAG----TA--TCTT--T-T-CAATAGG--TTTATAGTTTCTAGAAATTT-A-TTACACTAAATTTA-ATAATGTTTAAAT…	TCATATATTCTCCCCGAAAATAAAAGATCTACTTTCATTTAGAAATAATGTTGCATTATTATATAAAAGGATAGCGTAGGGGTGAAACACTTCAATTTTATTGATATCTGGATAAAACCTATATGAATTTAGTTCTAAGATAGCCATAAAGTTATAAGATTTTATGGGGGTAGATAGTAATGGATTACTAAAATTTTATGTTGTATCTTATAGTTATTTTAAAATTTACACTATTTAATAATGTTTAAATTAGTAAAAATAATATAACTTAAGGAACTCGGCAATATAGTTTTCAACTGTTTAGCAAAAACATAGCTTTAAGAATAATTAAAGTTAATCTGCCCAGTGAATTAACGGCCGCAGTACACTGACTGTGCTAAGGTAGCATAATAAATTGAC…	CATATATTCTCCCCGAAAATAAAAGATCTACTTTCATTTAGAAATAATGTTGCATTATTATATAAAAGGATAGCGTAGGGGTGAAACATTCAATTTTATTGATATCTGGATAAAACCTATATGAATTTAGTTCTAAGATAGCCATAAAGTTATAAGATTTTATGGGGGTAGATAGTAATGGATTACTAAAATTATGTACTTATTTTATTTCAGAAATTTACACTATTTAATAATGTTTAAATTAGTAAAAATTAATATAACTTAAGGAACTCGGCAATATAGTTTTCAACTGTTTAGCAAAAACATAGCTTTAAGAATAATTAAAGTTAATCTGCCCAGTGATTAACGGCCGCAGTACACTGACTGTGCTAAGGTAGCATAATAAATTGACTTTTAATT…
Orcula dolium	STR1_3909	KC569235	TA-TGT-TTATT-AAATAATCTTA-CCCGAAAAATTAAGATCTA---CGC-TATTTTGA--T---TTTTAGAAA------ATAAA-TGT--TTAATGTAGCATC-ATTATT--AGTAAAAAATCGCGTAGGGGTGAAATAC-TATCAATTTATTTGATATCTGGATTAAACTGAAATGAATATAGTTCATAAAATAATCACAAAGTTATAAGATTTTGTGAA-GCAAGAATA-AAAATTTAATAA-GCTTT-----CAA-CGAAATAAA-TTTT-TAGATT-----GATTGACAATAA-AAAT---ATTTATA-TTTATGCT---AA--TCTG--TGC-TATTAAG--TTTAT-A-TCTGTAAAAAT----TTCTGGATGGATTA-ATAATGTTTAAAT…	TTAAATATCTTACCCGAAAAATTAAGATCTATTTTGATTTAGAATTAATGTAGCATCATTATAGTAAAAAATCGCGTAGGGGTGAAATACTACAATTTATTTGATATCTGGATTAAACTGAAATGAATATAGTTCTAAAATAATCACAAAGTTATAAGATTTTGTGAAGCAAGATAAAAAAGAATTGTTGATATATTTATTTTAGTCTGTTAATTATTCGTAAAATTCTGGAGATTAATAATGTTTAAATTAGTAAACTGAATTTAACTAAAGGAACTCGGCAACATAATCTTCAACTGTTTATCAAAAACATAGCTTTTAGATACATTAAAGTTAATCTGCCCAGTGAATTAACGGCCGCAGTACATTGACTGTGCTAAGGTAGCATAATAAGTTGAC…	TAAATATCTTACCCGAAAAATTAAGATCTATTTTGATTTAGAATTAATGTAGCATCATTATAGTAAAAAATCGCGTAGGGGTGAAATATACAATTTATTTGATATCTGGATTAAACTGAAATGAATATAGTTCTAAAATAATCACAAAGTTATAAGATTTTGTGAAGCAAGATAAAAAAGAATTGTTGATATTTATAGCTGTTTTTATTCTTAAAAATTCTGGAGATTAATAATGTTTAAATTAGTAAACTAGAATTTAACTAAAGGAACTCGGCAACATAATCTTCAACTGTTTATCAAAAACATAGCTTTTAGATACATTAAAGTTAATCTGCCCAGTGATTAACGGCCGCAGTACATTGACTGTGCTAAGGTAGCATAATAAGTTGACTCTTAATT…
Orcula dolium	STR2_1996	KC569229	TA-TAT-TTATT-AAATAATTTTA-CCCGAAAAATTAAGATCTA---CGC-TATTTTGA--T---TTTTAGAAA------ATAAA-TGT--TTAATGTAGCATC-ATTATT--AGTAAAAAATCGCGTAGGGGTGAAATAC-TTTCAATTTATTTGATATCTGGATTAAACTGAAATGAATATAGTTCATAAAATAATCACAAAGTTATAAGATTTTGTGAA-GCAAGAATA-AAAATT-TAATAGCTTTC------AA-CGGAATAAA-TTTT-TAGATT-----GATTGGTAATAA-AAAT---ATTTATA-TTTACGCT---AA--TCTG--CAC-TATTAAG--TTTAC-G-CCTATAAAAAT----TTCTTGATGGGTTG-ATAATGTTTAAAT…	TTAAATATTTTACCCGAAAAATTAAGATCTATTTTGATTTAGAATTAATGTAGCATCATTATAGTAAAAAATCGCGTAGGGGTGAAATACTTCAATTTATTTGATATCTGGATTAAACTGAAATGAATATAGTTCTAAAATAATCACAAAGTTATAAGATTTTGTGAAGCAAGATAAAAAAGGATTGTTGATATATTTATTTTAGTCTGTTAATTACCCATAAAATTCTTGAGGTTGATAATGTTTAAATTAGTAAACACAATTTAACTAAAGGAACTCGGCAATATTATCTTCAACTGTTTATCAAAAACATAGCTTTCAGATACATTAAAGTCAATCTGCCCAGTGAATTAACGGCCGCAGTACATTGACTGTGCTAAGGTAGCATAATAAGTTGAC…	TAAATATTTTACCCGAAAAATTAAGATCTATTTTGATTTAGAATTAATGTAGCATCATTATAGTAAAAAATCGCGTAGGGGTGAAATATTCAATTTATTTGATATCTGGATTAAACTGAAATGAATATAGTTCTAAAATAATCACAAAGTTATAAGATTTTGTGAAGCAAGATAAAAAAGGATTGTTGATATTTATAGCTGTTTTTACCCTTAAAAATTCTTGAGGTTGATAATGTTTAAATTAGTAAACACCAATTTAACTAAAGGAACTCGGCAATATTATCTTCAACTGTTTATCAAAAACATAGCTTTCAGATACATTAAAGTCAATCTGCCCAGTGATTAACGGCCGCAGTACATTGACTGTGCTAAGGTAGCATAATAAGTTGACTTTTAATT…
Orcula zilchi	STZ1_7021	KM188644	T--TGT-----TAAAACAACTATT-CCCGAACAGAAAAGATCTATTCAATTGATAGGAAT--TA--CTTAATTTTTGGTGACAAATATTC-TTAATATGGCACT-ATTAA--GTTTTTACCAATGAATAGGAGTGAAAGGCTTA-CATGTTTTTAGGTATCTGGATATAAGTGAAATGAATATAGTTCAATTACTAAGCATGGAGTAATAAGATTTCATGGT-CATAGAATT-TGTAGGTTATTTATATAT-----TGA-GTTAAT--T-TCTT--AAATA-----TAAAATATTTCT-TAATA--ATACTT-TTTAGCTTT-----TATCTA------T-TAGTTAACTTATTACTTAGCAGACTT----AGGGGCTCAAGTAA-ATAATGTTTAAAT…	TTAAACACTATTCCCGAACAGAAAAGATCTATAGGAACTTAATTTTAATATGGCACTATTAATTTTTACCAATGAATAGGAGTGAAAGGCTACATGTTTTTAGGTATCTGGATATAAGTGAAATGAATATAGTTCATTACTAAGCATGGAGTAATAAGATTTCATGGTCATAGATTTGTGATTACTATATAAATATACTTTTAGTTCTATAGTCTATTTGCGACTTGGGGCTAGTAAATAATGTTTAAATGAGTAAATGAAAATTTTCGAAAGGAACTCGGCAATATTATTTTCAACTGTTTATCAAAAACATAGCTTTAAGTTTTATTAAAGTTTACCTGCCCAGTGATTTAACGGCCGCAGTACTCTGACTGTGCAAAGGTAGCATAATCAATTGGC…	TAAACACTATTCCCGAACAGAAAAGATCTATAGGAACTTAATTTTAATATGGCACTATTAATTTTTACCAATGAATAGGAGTGAAAGGTACATGTTTTTAGGTATCTGGATATAAGTGAAATGAATATAGTTCATTACTAAGCATGGAGTAATAAGATTTCATGGTCATAGATTTGTGATTACTATATAAATCTTTTTCTAGTCTTATCTTGCAGACTGGGGCTAGTAAATAATGTTTAAATGAGTAAATGAAAAATTTTCGAAAGGAACTCGGCAATATTATTTTCAACTGTTTATCAAAAACATAGCTTTAAGTTACATTAAAGTTTACCTGCCCAGTGATTAACGGCCGCAGTACTCTGACTGTGCAAAGGTAGCATAATCAATTGGCTTTTAATT…
Orcula zilchi	STZ1_7022	KM188645	T--TGT-----TAAAACAACTATT-CCCGAACAGAAAAGATCTATTCAATTGATAGGAAT--TA--CTTAATTTTTGGTGACAAATATTC-TTAATATGGCACT-ATTAA--GTTTTTACCAATGAATAGGAGTGAAAGGCTTA-CATGTTTTTAGGTATCTGGATATAAGTGAAATGAATATAGTTCAATTACTAAGCATGGAGTAATAAGATTTCATGGT-CATAGAATT-TGTAGGTTATTTATATAT-----TGA-GTTAAT--T-TCTT--AAATA-----TAAAATATTTCT-TAATA--ATACTT-TTTAGCTTT-----TATCTA------T-TAGTTAACTTATTACTTAGCAGACTT----AGGGGCTCAAGTAA-ATAATGTTTAAAT…	TTAAACACTATTCCCGAACAGAAAAGATCTATAGGAACTTAATTTTAATATGGCACTATTAATTTTTACCAATGAATAGGAGTGAAAGGCTACATGTTTTTAGGTATCTGGATATAAGTGAAATGAATATAGTTCATTACTAAGCATGGAGTAATAAGATTTCATGGTCATAGATTTGTGATTACTATATAAATATACTTTTAGTTCTATAGTCTATTTGCGACTTGGGGCTAGTAAATAATGTTTAAATGAGTAAATGAAAATTTTCGAAAGGAACTCGGCAATATTATTTTCAACTGTTTATCAAAAACATAGCTTTAAGTTTTATTAAAGTTTACCTGCCCAGTGATTTAACGGCCGCAGTACTCTGACTGTGCAAAGGTAGCATAATCAATTGGC…	TAAACACTATTCCCGAACAGAAAAGATCTATAGGAACTTAATTTTAATATGGCACTATTAATTTTTACCAATGAATAGGAGTGAAAGGTACATGTTTTTAGGTATCTGGATATAAGTGAAATGAATATAGTTCATTACTAAGCATGGAGTAATAAGATTTCATGGTCATAGATTTGTGATTACTATATAAATCTTTTTCTAGTCTTATCTTGCAGACTGGGGCTAGTAAATAATGTTTAAATGAGTAAATGAAAAATTTTCGAAAGGAACTCGGCAATATTATTTTCAACTGTTTATCAAAAACATAGCTTTAAGTTACATTAAAGTTTACCTGCCCAGTGATTAACGGCCGCAGTACTCTGACTGTGCAAAGGTAGCATAATCAATTGGCTTTTAATT…
Orcula zilchi	STZ1_7023	KM188646	T--TGT-----TAAAACAACTATT-CCCGAACAGAAAAGATCTATTCAATTGATAGGAAT--TA--CTTAATTTTTGGTGACAAATATTC-TTAATATGGCACT-ATTAA--GTTTTTACCAATGAATAGGAGTGAAAGGCTTA-CATGTTTTTAGGTATCTGGATATAAGTGAAATGAATATAGTTCAATTACTAAGCATGGAGTAATAAGATTTCATGGT-CATAGAATT-TGTAGGTTATTTATATAT-----TGA-GTTAAT--T-TCTT--AAATA-----TAAAATATTTCT-TAATA--ATACTT-TTTAGCTTT-----TATCTA------T-TAGTTAACTTATTACTTAGCAGACTT----AGGGGCTCAAGTAA-ATAATGTTTAAAT…	TTAAACACTATTCCCGAACAGAAAAGATCTATAGGAACTTAATTTTAATATGGCACTATTAATTTTTACCAATGAATAGGAGTGAAAGGCTACATGTTTTTAGGTATCTGGATATAAGTGAAATGAATATAGTTCATTACTAAGCATGGAGTAATAAGATTTCATGGTCATAGATTTGTGATTACTATATAAATATACTTTTAGTTCTATAGTCTATTTGCGACTTGGGGCTAGTAAATAATGTTTAAATGAGTAAATGAAAATTTTCGAAAGGAACTCGGCAATATTATTTTCAACTGTTTATCAAAAACATAGCTTTAAGTTTTATTAAAGTTTACCTGCCCAGTGATTTAACGGCCGCAGTACTCTGACTGTGCAAAGGTAGCATAATCAATTGGC…	TAAACACTATTCCCGAACAGAAAAGATCTATAGGAACTTAATTTTAATATGGCACTATTAATTTTTACCAATGAATAGGAGTGAAAGGTACATGTTTTTAGGTATCTGGATATAAGTGAAATGAATATAGTTCATTACTAAGCATGGAGTAATAAGATTTCATGGTCATAGATTTGTGATTACTATATAAATCTTTTTCTAGTCTTATCTTGCAGACTGGGGCTAGTAAATAATGTTTAAATGAGTAAATGAAAAATTTTCGAAAGGAACTCGGCAATATTATTTTCAACTGTTTATCAAAAACATAGCTTTAAGTTACATTAAAGTTTACCTGCCCAGTGATTAACGGCCGCAGTACTCTGACTGTGCAAAGGTAGCATAATCAATTGGCTTTTAATT…
Orcula dolium	SZK8_347	KC569206	TA-TTT-TTATT-AAATAATTTTA-CCCGAATAATAAAGATCTA---CAC-TATTTTAA--T---TCTTAGAAA-------TAAA-TGC--ATAATGTAGCATA-ATTATT--AGTAAAAAATAGTGTAGGGGTGAAACAC-TTTCAATTTATTAAATATCTGGATTAAGCTGAAATGAATTAAGTTCATAAGATAATCACAAAGTTATAAGATTTTGTGAG-GTGAGGATA-AAAATT--AATA-ACTTT-----TAA-TGAAATAAA-TTTT-CAGATT-----GGTAGTATATAA-AGAT---ATCAAGA-TTTATACC---AA--TCTG--CAG-TGCTAGG--CTTAC-A-CCCAACAAAAT----TACAGGAAGGGTTA-ATAATGTTTAAAT…	TTAAATATTTTACCCGAATAATAAAGATCTATTTTAACTTAGAAATAATGTAGCATAATTATAGTAAAAAATAGTGTAGGGGTGAAACACTTCAATTTATTAAATATCTGGATTAAGCTGAAATGAATTAAGTTCTAAGATAATCACAAAGTTATAAGATTTTGTGAGGTGAGATAAAAAAGAATTGTTGGTATATCAAGTTTAATCTGCTAGCTACCCAAAAAATACAGGAGGTTAATAATGTTTAAATAAGTAAATATATCATAACTAAAGGAACTCGGCAATATAATTTTCAACTGTTTATCAAAAACATAGCTTTAAGATATACTAAGGTCAACCTGCCCGGTGAATTAACGGCCGCAGTACATTGACTGTGCTAAGGTAGCATAATAAGTTGAC…	TAAATATTTTACCCGAATAATAAAGATCTATTTTAACTTAGAAATAATGTAGCATAATTATAGTAAAAAATAGTGTAGGGGTGAAACATTCAATTTATTAAATATCTGGATTAAGCTGAAATGAATTAAGTTCTAAGATAATCACAAAGTTATAAGATTTTGTGAGGTGAGATAAAAAAGAATTGTTGGTATTAAGAACTGCTCTTACCCCACAAAATACAGGAGGTTAATAATGTTTAAATAAGTAAATATTATCATAACTAAAGGAACTCGGCAATATAATTTTCAACTGTTTATCAAAAACATAGCTTTAAGATATACTAAGGTCAACCTGCCCGGTGATTAACGGCCGCAGTACATTGACTGTGCTAAGGTAGCATAATAAGTTGACTTTTAATT…
Orcula gularis	TEN2_1930	KM188604	CACTATTTTATT-ATATAATTTTT-CCCGAAAGAAATAGATCTA---CAC-TGCATAAATTT---TGGTAGAAA----TTTGAG--CA-CCATAATGTGGCATT-ATTATG--TAAATAAAACAGTGTAGGGGTGAAACGC-TTTCAATTTTTCTGATATCTGGATTAAACCTAAATGAATATAGTTCATAAAATAACCATAAAGTTATAAGATTTTATGGG-GGCAGAATT-TTAAAT--AATT-ACTCA-----GGA-TGAAATAAG-TTTT-CCGGTT-----CAAAGT--AAAA-AAATATAATTTTTA-TTTAGGTCA--AA--TCTG--TAG-TTTTAGG--TTTAG-G-TTTTAGTTAACATCTTTTTTCTTAAGTTA-ATAATGTTTAAAT…	CTATATATTTTTCCCGAAAGAAATAGATCTACATAAAGGTAGAAATAATGTGGCATTATTATTAAATAAAACAGTGTAGGGGTGAAACGCTTCAATTTTTCTGATATCTGGATTAAACCTAAATGAATATAGTTCTAAAATAACCATAAAGTTATAAGATTTTATGGGGGCAGATTTTAGAGAATTGTTCAAATATTTTTTTTAGTCTGTTAGTTAGTTTATTAACTTTTCTAGTTAATAATGTTTAAATTAGTAATATTAAGTAAACTAAAGGAACTCGGCAATATGGTCCTCAACTGTTTATCAAAAACATAGCTTTAAGTATTATTAAAGTTAACCTGCCCAGTGAGTTAACGGCCGCAGTACACTGACTGTGCTAAGGTAGCATAATAAATTGAC…	TATATATTTTTCCCGAAAGAAATAGATCTACATAAAGGTAGAAATAATGTGGCATTATTATTAAATAAAACAGTGTAGGGGTGAAACGTTCAATTTTTCTGATATCTGGATTAAACCTAAATGAATATAGTTCTAAAATAACCATAAAGTTATAAGATTTTATGGGGGCAGATTTTAGAGAATTGTTCAAATTTTTAGCTGTTTTTAGTTTAGTTAACTTTTCTAGTTAATAATGTTTAAATTAGTAATATTTAAGTAAACTAAAGGAACTCGGCAATATGGTCCTCAACTGTTTATCAAAAACATAGCTTTAAGTATTATTAAAGTTAACCTGCCCAGTGATTAACGGCCGCAGTACACTGACTGTGCTAAGGTAGCATAATAAATTGACTTTTAAAT…
Orcula sp	TOM1_3541	KM188599	AA-TAT-CTGTTTACATAGGCTTT-CCCGAAAAAAAAAGATCTG---AGT-TATTGTAA---TA-TATTAGTAT------TTAAATAT---TTAATGTTGCACT-ATTAA---ATAAAATACTAACTCAGGGGTGAAATACTTCTCAATTTTTTGGATATCTGGAATATACTGAAATGAATTTAGTTCACAAATGAATCAATAAGTTATAAGATTTATTGAG-AATAGTCTA-TTAGAT--AATTTAGT-AGAAAATAA-TGAAGAAATATCTT-CCTATT-----TAA-TTTTTATAATAGG---ATTAATGTTTACTT------ATAGCTA-ATTAAGGATAGG--TATATATTATATAAGATTT----AGATAATAAAATTT-ATAATGTTAAAAT…	ATACATGGCTTTCCCGAAAAAAAAAGATCTGTTGTAAATTAGTATTAATGTTGCACTATTAAATAAAATACTAACTCAGGGGTGAAATACTCCAATTTTTTGGATATCTGGAATATACTGAAATGAATTTAGTTCCAAATGAATCAATAAGTTATAAGATTTATTGAGAATAGCTATTAAAGAACTTTTTAAGGATTAATTTACTGCTAATAGTAATATTAGATTTGATAATAATTTATAATGTTAAAATTAGTATATATAAATTTATAAAAGGAACTCGGCAATAATAGTTTCAACTGTTTATCAAAAACATAGCTTGTAGTAATATTTAAGTGAATCTGCCCAGTGAATTAACGGCCGCAGTACTTTGACTGTGCTAAGGTAGCATAATAAATTGAC…	TACATGGCTTTCCCGAAAAAAAAAGATCTGTTGTAAATTAGTATTAATGTTGCACTATTAAATAAAATACTAACTCAGGGGTGAAATATCCAATTTTTTGGATATCTGGAATATACTGAAATGAATTTAGTTCCAAATGAATCAATAAGTTATAAGATTTATTGAGAATAGCTATTAAAGAACTTTTTAAAGTATGTACTAATTATATATAAAGATTTGATAATAATTTATAATGTTAAAATTAGTATATATTAAATTTATAAAAGGAACTCGGCAATAATAGTTTCAACTGTTTATCAAAAACATAGCTTGTAGTAATATTTAAGTGAATCTGCCCAGTGATTAACGGCCGCAGTACTTTGACTGTGCTAAGGTAGCATAATAAATTGACTTTTAATT…
Orcula sp	TOM1_3542	KM188600	AA-TAT-CTGTTTACATAGGCTTT-CCCGAAAAAAAAAGATCTG---AGT-TATTGTAA---TA-TATTAGTAT------TTAAATAT---TTAATGTTGCACT-ATTAA---ATAAAATACTAACTCAGGGGTGAAATACTTCTCAATTTTTTGGATATCTGGAATATACTGAAATGAATTTAGTTCACAAATGAATCAATAAGTTATAAGATTTATTGAG-AATAGTCTA-TTAGAT--AATTTAGT-AGAAAATAA-TGAAGAAATATCTT-CCTATT-----TAA-TTTTTATAATAGG---ATTAATGTTTACTT------ATAGCTA-ATTAAGGATAGG--TATATATTATATAAGATTT----AGATAATAAAATTT-ATAATGTTAAAAT…	ATACATGGCTTTCCCGAAAAAAAAAGATCTGTTGTAAATTAGTATTAATGTTGCACTATTAAATAAAATACTAACTCAGGGGTGAAATACTCCAATTTTTTGGATATCTGGAATATACTGAAATGAATTTAGTTCCAAATGAATCAATAAGTTATAAGATTTATTGAGAATAGCTATTAAAGAACTTTTTAAGGATTAATTTACTGCTAATAGTAATATTAGATTTGATAATAATTTATAATGTTAAAATTAGTATATATAAATTTATAAAAGGAACTCGGCAATAATAGTTTCAACTGTTTATCAAAAACATAGCTTGTAGTAATATTTAAGTGAATCTGCCCAGTGAATTAACGGCCGCAGTACTTTGACTGTGCTAAGGTAGCATAATAAATTGAC…	TACATGGCTTTCCCGAAAAAAAAAGATCTGTTGTAAATTAGTATTAATGTTGCACTATTAAATAAAATACTAACTCAGGGGTGAAATATCCAATTTTTTGGATATCTGGAATATACTGAAATGAATTTAGTTCCAAATGAATCAATAAGTTATAAGATTTATTGAGAATAGCTATTAAAGAACTTTTTAAAGTATGTACTAATTATATATAAAGATTTGATAATAATTTATAATGTTAAAATTAGTATATATTAAATTTATAAAAGGAACTCGGCAATAATAGTTTCAACTGTTTATCAAAAACATAGCTTGTAGTAATATTTAAGTGAATCTGCCCAGTGATTAACGGCCGCAGTACTTTGACTGTGCTAAGGTAGCATAATAAATTGACTTTTAATT…
Orcula sp	TOM2_7138	KM188647	T------TTGTTTATATAGGCTTTCCCGAAAAAAAAAAGATCTG---AGT-TATTATAA---TA-TATTGGTAT------TTAAATAT---TTAATGTTGCACT-ATTAA---ATAAAATACTAACTCAGGGGTGAAATACTTCTCAATTTTTTGGATATCTGGAATATACTGAAATGAATTTAGTTCACAAATGAATCAATAAGTTATAAGATTTATTGAG-AATAGTCTA-TTAGAT--AATTTAGT--AAAAATAA-TGAAGAAATATCTT-CCTATT-----TAA-TTTTTATAATAGG---ATTAATGTTTACTT------ATAGCTA-ATTAAGGATAGG--TATATATTATATAAGATTT----AGATAATAAAATTT-ATAATGTTAAAAT…	TTATATGGCTTTCCGAAAAAAAAAAGATCTGTTATAAATTGGTATTAATGTTGCACTATTAAATAAAATACTAACTCAGGGGTGAAATACTCCAATTTTTTGGATATCTGGAATATACTGAAATGAATTTAGTTCCAAATGAATCAATAAGTTATAAGATTTATTGAGAATAGCTATTAAAGAACTTTTTAAGGATTAATTTACTGCTAATAGTAATATTAGATTTGATAATAATTTATAATGTTAAAATTAGTATATGTAAATTTATAAAAGGAACTCGGCAATAATAGTTTCAACTGTTTATCAAAAACATAGCTTGTAGTAATATTTAAGTGAATCTGCCCAGTGAATTAACGGCCGCAGTACTTTGACTGTGCTAAGGTAGCATAATAAATTGAC…	TATATGGCTTTCCGAAAAAAAAAAGATCTGTTATAAATTGGTATTAATGTTGCACTATTAAATAAAATACTAACTCAGGGGTGAAATATCCAATTTTTTGGATATCTGGAATATACTGAAATGAATTTAGTTCCAAATGAATCAATAAGTTATAAGATTTATTGAGAATAGCTATTAAAGAACTTTTTAAAGTATGTACTAATTATATATAAAGATTTGATAATAATTTATAATGTTAAAATTAGTATATGATAAATTTATAAAAGGAACTCGGCAATAATAGTTTCAACTGTTTATCAAAAACATAGCTTGTAGTAATATTTAAGTGAATCTGCCCAGTGATTAACGGCCGCAGTACTTTGACTGTGCTAAGGTAGCATAATAAATTGACTTTTAATT…
Orcula sp	TOM2_7139	KM188648	T------TTGTTTATATAGGCTTTCCCGAAAAAAAAAAGATCTG---AGT-TATTATAA---TA-TATTGGTAT------TTAAATAT---TTAATGTTGCACT-ATTAA---ATAAAATACTAACTCAGGGGTGAAATACTTCTCAATTTTTTGGATATCTGGAATATACTGAAATGAATTTAGTTCACAAATGAATCAATAAGTTATAAGATTTATTGAG-AATAGTCTA-TTAGAT--AATTTAGT--AAAAATAA-TGAAGAAATATCTT-CCTATT-----TAA-TTTTTATAATAGG---ATTAATGTTTACTT------ATAGCTA-ATTAAGGATAGG--TATATATTATATAAGATTT----AGATAATAAAATTT-ATAATGTTAAAAT…	TTATATGGCTTTCCGAAAAAAAAAAGATCTGTTATAAATTGGTATTAATGTTGCACTATTAAATAAAATACTAACTCAGGGGTGAAATACTCCAATTTTTTGGATATCTGGAATATACTGAAATGAATTTAGTTCCAAATGAATCAATAAGTTATAAGATTTATTGAGAATAGCTATTAAAGAACTTTTTAAGGATTAATTTACTGCTAATAGTAATATTAGATTTGATAATAATTTATAATGTTAAAATTAGTATATGTAAATTTATAAAAGGAACTCGGCAATAATAGTTTCAACTGTTTATCAAAAACATAGCTTGTAGTAATATTTAAGTGAATCTGCCCAGTGAATTAACGGCCGCAGTACTTTGACTGTGCTAAGGTAGCATAATAAATTGAC…	TATATGGCTTTCCGAAAAAAAAAAGATCTGTTATAAATTGGTATTAATGTTGCACTATTAAATAAAATACTAACTCAGGGGTGAAATATCCAATTTTTTGGATATCTGGAATATACTGAAATGAATTTAGTTCCAAATGAATCAATAAGTTATAAGATTTATTGAGAATAGCTATTAAAGAACTTTTTAAGGAGTTAACTAATTATATATAAAGATTTGATAATAATTTATAATGTTAAAATTAGTATATGATAAATTTATAAAAGGAACTCGGCAATAATAGTTTCAACTGTTTATCAAAAACATAGCTTGTAGTAATATTTAAGTGAATCTGCCCAGTGATTAACGGCCGCAGTACTTTGACTGTGCTAAGGTAGCATAATAAATTGACTTTTAATT…
Orcula dolium	TOT3_3873	KC569233	TA-TTT-TTATT-AAATAATTTTA-CCCGAATAATAAAGATCTA---CAC-TATTTTAA--T---TCTTAGAAA-------TAAA-TGC--ATAATGTAGCATA-ATTATG--AGTAAAAAATAGTGTAGGGGTGAAACAC-TTTCAATTTATTAAATATCTGGATTAAGCTGAAATGAATTAAGTTCATAAGATAATCACAAAGTTATAAGATTTTGTGAG-GTGAGAATA-AAAATT--AATA-ACTTT-----TAA-TGAAATAAA-TTTT-CAGATT-----GGTAGTATATAA-AAAT---ATCAAGA-TTTACGCC---AA--TCCG--CAG-TGCTAGG--CTTAC-A-CCCAACAAAAT----TACAGGAAGGGTTA-ATAATGTTTAAAT…	TTAAATATTTTACCCGAATAATAAAGATCTATTTTAACTTAGAAATAATGTAGCATAATTATAGTAAAAAATAGTGTAGGGGTGAAACACTTCAATTTATTAAATATCTGGATTAAGCTGAAATGAATTAAGTTCTAAGATAATCACAAAGTTATAAGATTTTGTGAGGTGAGATAAAAAAGAATTGTTGGTATATCAAGTTTAGTCCGCTAGCTACCCAAAAAATACAGGAGGTTAATAATGTTTAAATAAGTAAATATATCATAACTAAAGGAACTCGGCAATATAATTTTCAACTGTTTATCAAAAACATAGCTTTAAGATATACTAAGGTCAACCTGCCCGGTGAATTAACGGCCGCAGTACATTGACTGTGCTAAGGTAGCATAATAAGTTGAC…	TAAATATTTTACCCGAATAATAAAGATCTATTTTAACTTAGAAATAATGTAGCATAATTATAGTAAAAAATAGTGTAGGGGTGAAACATTCAATTTATTAAATATCTGGATTAAGCTGAAATGAATTAAGTTCTAAGATAATCACAAAGTTATAAGATTTTGTGAGGTGAGATAAAAAAGAATTGTTGGTATTAAGAGCCGCTCTTACCCCACAAAATACAGGAGGTTAATAATGTTTAAATAAGTAAATATTATCATAACTAAAGGAACTCGGCAATATAATTTTCAACTGTTTATCAAAAACATAGCTTTAAGATATACTAAGGTCAACCTGCCCGGTGATTAACGGCCGCAGTACATTGACTGTGCTAAGGTAGCATAATAAGTTGACTTTTAATT…
Orcula gularis	TOT5_6152	KM188626	TACTAT-TTATT-ATATAATTTTT-CCCGAAAGAAATAGATCTA---CAC-TGTATAGA-TT---TGGTAGAAA-----TTGAAA-CA-CCATAATGTGGCATT-ATTATG--TAAATAAAACAGTGTAGGGGTGAAACGC-TTTCAATTTTTCGGATATCTGGATTAAACCTAAATGAATGTAGTTCATAAAATAACCATAAAGTTATAAGATTTTATGGG-GGCAGAATT-TTTAAT-AAATT-ACTCA-----GGA-TGAAATAAA-GTTT-CCGGTT-----CAAAGT---AAA-AAATATAATTTTTA-TTTAGGTC---AA--TCTG--TAG-TTTTAGG--TTTAG-GTTTTTAGCTAACATC-TTTTTCTTAAGTTA-ATAATGTTTAAAT…	TTATATATTTTTCCCGAAAGAAATAGATCTATATAGAGGTAGAAATAATGTGGCATTATTATTAAATAAAACAGTGTAGGGGTGAAACGCTTCAATTTTTCGGATATCTGGATTAAACCTAAATGAATGTAGTTCTAAAATAACCATAAAGTTATAAGATTTTATGGGGGCAGATTTTTGAGAATTGTTCAAATATTTTTTTTAGTCTGTTAGTTAGTTTACTAACTTTTCTAGTTAATAATGTTTAAATTAGTAATATTAAGTAAACTAAAGGAACTCGGCAATATGGTCCTCAACTGTTTACCAAAAACATAGCTTTAAGTATTATTAAAGTTAACCTGCCCAGTGAGTTAACGGCCGCAGTACACTGACTGTGCTAAGGTAGCATAATAAATTGAC…	TATATATTTTTCCCGAAAGAAATAGATCTATATAGAGGTAGAAATAATGTGGCATTATTATTAAATAAAACAGTGTAGGGGTGAAACGTTCAATTTTTCGGATATCTGGATTAAACCTAAATGAATGTAGTTCTAAAATAACCATAAAGTTATAAGATTTTATGGGGGCAGATTTTTGAGAATTGTTCAAATTTTTAGCTGTTTTTAGTTTAGCTAACTTTTCTAGTTAATAATGTTTAAATTAGTAATATTTAAGTAAACTAAAGGAACTCGGCAATATGGTCCTCAACTGTTTACCAAAAACATAGCTTTAAGTATTATTAAAGTTAACCTGCCCAGTGATTAACGGCCGCAGTACACTGACTGTGCTAAGGTAGCATAATAAATTGACTTTTAAAT…
Orcula spoliata	VDN1_5656	KM188614	TAATTC-T-ATC-ATATGATTCTT-CCCGAAAAAAGAAGATCTA-------TGCTTACACTTTTGTTTTAGAAG---ACGTC-AC------ATAATGTTGCATT-ATTATA--CCTAAAGGGAAGCATAGGGGTGAAACAC-TTTCAATTTTTTTGATATCTGGATTAAGCTTAAATGAATATAGTTCATGAGATAGCCATAAGGTTATAAGATTTTATGGG-GGCAGAATA-GTAAGA--A--TTGTTTTT-----AG-CGGAATAAA-GTTC-TAAGCT-----AGATATAATA---TTATATAATTTTTA-TTTATAAA---CA--TCTG--TC--CAATAGG--TTTATAG-TTAAAAAAATTAT--TTGCAGTTAAGTTA-ATAATGTTTAAAT…	TCATATATTCTTCCCGAAAAAAGAAGATCTACTTACATTTAGAAATAATGTTGCATTATTATCCTAAAGGGAAGCATAGGGGTGAAACACTTCAATTTTTTTGATATCTGGATTAAGCTTAAATGAATATAGTTCTGAGATAGCCATAAGGTTATAAGATTTTATGGGGGCAGATAGTAAGGGATTACTAGAATATTTTTTTTAATCTGATAGTTATTTAAAAATTTGCAGTAGTTAATAATGTTTAAATTAGTAAAATTAAGTTAACTGAAGGAACTTGGCAATATAGTTTTCAACTGTTTACCAAAAACATAGCTTTAAGAATAATTAAAGTAAATCTGCCCAGTGAATTAACGGCCGCAGTACACTGACTGTGCTAAGGTAGCATAATAAATTGAC…	CATATATTCTTCCCGAAAAAAGAAGATCTACTTACATTTAGAAATAATGTTGCATTATTATCCTAAAGGGAAGCATAGGGGTGAAACATTCAATTTTTTTGATATCTGGATTAAGCTTAAATGAATATAGTTCTGAGATAGCCATAAGGTTATAAGATTTTATGGGGGCAGATAGTAAGGGATTACTAGAATTTTTAACTGATTTTATTTAAAAAATTTGCAGTAGTTAATAATGTTTAAATTAGTAAAATATAAGTTAACTGAAGGAACTTGGCAATATAGTTTTCAACTGTTTACCAAAAACATAGCTTTAAGAATAATTAAAGTAAATCTGCCCAGTGATTAACGGCCGCAGTACACTGACTGTGCTAAGGTAGCATAATAAATTGACTTTTAATT…
Orcula spoliata	VDN1_5657	KM188615	TAATTC-T-ATC-ATATGATTCTT-CCCGAAAAAAGAAGATCTA-------TGCTTACACTTTTGTTTTAGAAG---ACGTC-AC------ATAATGTTGCATT-ATTATA--CCTAAAGGGAAGCATAGGGGTGAAACAC-TTTCAATTTTTTTGATATCTGGATTAAGCTTAAATGAATATAGTTCATGAGATAGCCATAAGGTTATAAGATTTTATGGG-GGCAGAATA-GTAAGA--A--TTGTTTTT-----AG-CGGAATAAA-GTTC-TAAGCT-----AGATATAATA---TTATATAATTTTTA-TTTATAAA---CA--TCTG--TC--CAATAGG--TTTATAG-TTAAAAAAATTAT--TTGCAGTTAAGTTA-ATAATGTTTAAAT…	TCATATATTCTTCCCGAAAAAAGAAGATCTACTTACATTTAGAAATAATGTTGCATTATTATCCTAAAGGGAAGCATAGGGGTGAAACACTTCAATTTTTTTGATATCTGGATTAAGCTTAAATGAATATAGTTCTGAGATAGCCATAAGGTTATAAGATTTTATGGGGGCAGATAGTAAGGGATTACTAGAATATTTTTTTTAATCTGATAGTTATTTAAAAATTTGCAGTAGTTAATAATGTTTAAATTAGTAAAATTAAGTTAACTGAAGGAACTTGGCAATATAGTTTTCAACTGTTTACCAAAAACATAGCTTTAAGAATAATTAAAGTAAATCTGCCCAGTGAATTAACGGCCGCAGTACACTGACTGTGCTAAGGTAGCATAATAAATTGAC…	CATATATTCTTCCCGAAAAAAGAAGATCTACTTACATTTAGAAATAATGTTGCATTATTATCCTAAAGGGAAGCATAGGGGTGAAACATTCAATTTTTTTGATATCTGGATTAAGCTTAAATGAATATAGTTCTGAGATAGCCATAAGGTTATAAGATTTTATGGGGGCAGATAGTAAGGGATTACTAGAATTTTTAACTGATTTTATTTAAAAAATTTGCAGTAGTTAATAATGTTTAAATTAGTAAAATATAAGTTAACTGAAGGAACTTGGCAATATAGTTTTCAACTGTTTACCAAAAACATAGCTTTAAGAATAATTAAAGTAAATCTGCCCAGTGATTAACGGCCGCAGTACACTGACTGTGCTAAGGTAGCATAATAAATTGACTTTTAATT…
Orcula dolium	VEF1_3926	KC569240	AA-TAT-CTATT-AAATAAATTTA-CCCGAATAATAAAGATCTA---CAC-TGTTTTAA--T---TTTTAGAAT-------AAAA-TAT--ATAATGTAGCATT-ATTATTTAAGTAAAAAATAGCGTAGGGGTGAAACAC-TTTCAATTTATTAAGTATCTGGATTGAGCCGAAATGAATTTAGTTCATAAGATAATCACAAAGTTATAAGATTTTGCGAA-GCAAGAATA-TAAATT--ATCG-ACTTT-----AAA-CGAAATAAG-TTTT-CAGATT-----TGTTATACACGA-AAAT---ATTTAGA-TTTATATT---AA--TCTA--GCA-CACTAGG--CTCAT-A-TCCCCCCCAAT----AAAAAAGCGGATTT-ATAATGTTTAAAT…	ATAAATAATTTACCCGAATAATAAAGATCTATTTTAATTTAGAAATAATGTAGCATTATTATAGTAAAAAATAGCGTAGGGGTGAAACACTTCAATTTATTAAGTATCTGGATTGAGCCGAAATGAATTTAGTTCTAAGATAATCACAAAGTTATAAGATTTTGCGAAGCAAGATATAAAAGAATTGTTTGTATATTTAGTTTAATCTACTAGCTATTCCCCCAATAAAAAGGATTTATAATGTTTAAATTAGTAAATATAATCTAACATAAGGAACTCGGCAATATAATTTTCAACTGTTTATCAAAAACATAGCTTTAAGAAATATTAAGGTCAATCTGCCCAGTGAATTAACGGCCGCAGTACACTGACTGTGCTAAGGTAGCATAATAAGTTGAC…	TAAATAATTTACCCGAATAATAAAGATCTATTTTAATTTAGAAATAATGTAGCATTATTATAGTAAAAAATAGCGTAGGGGTGAAACATTCAATTTATTAAGTATCTGGATTGAGCCGAAATGAATTTAGTTCTAAGATAATCACAAAGTTATAAGATTTTGCGAAGCAAGATATAAAAGAATTGTTTGTATTTAGAACTACTCTCATTCCCCCCAATAAAAAGGATTTATAATGTTTAAATTAGTAAATAATAATCTAACATAAGGAACTCGGCAATATAATTTTCAACTGTTTATCAAAAACATAGCTTTAAGAAATATTAAGGTCAATCTGCCCAGTGATTAACGGCCGCAGTACACTGACTGTGCTAAGGTAGCATAATAAGTTGACTTTTAAAT…
Orcula dolium	WIW2_392	KC569209	AA-TAT-CTATT-AGATAAATTTA-CCCGAATAATAAAGATCTA---CGC-TGTTTTAA--T---TTTTAGAAT-------AAAA-TAC--ATAATGTAGCATA-ATTATTTTAGTAAAAAATTGCGTAGGGGTGAAACAC-TTTCAATTTATTAAGTATCTGGATTGAGCCGAAATGAATTTAGTTCGTAAGATAATCATAAAGTTATAAGATTTTGTGAG-GCAAGAATA-TAAATT--ATTG-ACTTT-----AAA-TGAAATAAA-TTTT-CAAGTT-----TATCAGGCACAA-AGAT---ATTTAGA-TTTATACT---AA--TCTA--GCA-CACTAGG--CTCAT-A-TCCCCCCCAAT----AAAAAAGCGGATTA-ATAATGTTTAAAT…	ATAGATAATTTACCCGAATAATAAAGATCTATTTTAATTTAGAAATAATGTAGCATAATTATAGTAAAAAATTGCGTAGGGGTGAAACACTTCAATTTATTAAGTATCTGGATTGAGCCGAAATGAATTTAGTTCTAAGATAATCATAAAGTTATAAGATTTTGTGAGGCAAGATATAAAAGAATTATTTATATATTTAGTTTAATCTACTAGCTATTCCCCCAATAAAAAGGATTAATAATGTTTAAATAAGTAAATGTAACCTAACAAAAGGAACTCGGCAATATAATTTTCAACTGTTTATCAAAAACATAGCTTTAAGAAATGTTAAGGTTAATCTGCCCAGTGAATTAACGGCCGCAGTACATTGACTGTGCTAAGGTAGCATAATAAGTTGAC…	TAGATAATTTACCCGAATAATAAAGATCTATTTTAATTTAGAAATAATGTAGCATAATTATAGTAAAAAATTGCGTAGGGGTGAAACATTCAATTTATTAAGTATCTGGATTGAGCCGAAATGAATTTAGTTCTAAGATAATCATAAAGTTATAAGATTTTGTGAGGCAAGATATAAAAGAATTATTTATATTTAGAACTACTCTCATTCCCCCCAATAAAAAGGATTAATAATGTTTAAATAAGTAAATGATAACCTAACAAAAGGAACTCGGCAATATAATTTTCAACTGTTTATCAAAAACATAGCTTTAAGAAATGTTAAGGTTAATCTGCCCAGTGATTAACGGCCGCAGTACATTGACTGTGCTAAGGTAGCATAATAAGTTGACTTTTAAAT…
