# Supplementary material for: Phylogeography of the land snail genus Orcula (Orculidae, Stylommatophora) with emphasis on the Eastern Alpine taxa: speciation, hybridization and morphological variation
Source: BMC Evol Biol. 2014 Oct 30;14:223. doi: 10.1186/s12862-014-0223-y (PMC4219030; doi:10.1186/s12862-014-0223-y)
Supplement: Additional file 9: — Sequence alignment used for the reconstruction of the nc H4/H3 tree (Figure 4 ). [file 12862_2014_223_MOESM9_ESM.xlsx]

## Sheet: COI
Species	tree label	accession COI	COI
Orculella aragonica	BAE1_7132	KJ656163	GACATTATACATACTTTTTGGAGTTTGATGTGGTATAGTCGGTACAGGACTATCATTATTAATTCGTCTTGAATTAGGAACATCTGGTGTACTTACGGATGATCACTTTTTTAATGTAGTAGTAACAGCCCATGCATTTGTAATAATTTTTTTTATAGTAATGCCCATTATAATTGGAGGGTTTGGAAACTGAATAGTCCCACTTTTAATTGGTGCTCCTGACATAAGATTCCCGCGTATAAATAACATAAGATTTTGACTGCTTCCGCCATCTTTTGTTCTTTTAATTAGTTCTAGGATAGTAGAGGGGGGGGCTGGTACCGGTTGAACAGTTTATCCTCCTTTAAGAACAATAGTAGGACATAGTGGTGCATCTGTAGATTTAGCCATTTTTTCTTT…
Orculella aragonica	BAE2_7133	KJ656164	GACATTATACATACTTTTTGGAGTTTGATGTGGTATAGTCGGTACAGGACTATCATTATTAATTCGTCTTGAATTAGGAACATCTGGTGTACTTACGGATGATCACTTTTTTAATGTAGTAGTAACAGCCCATGCATTTGTAATAATTTTTTTTATAGTAATGCCCATTATAATTGGAGGGTTTGGAAACTGAATAGTCCCACTTTTAATTGGTGCTCCTGACATAAGATTCCCGCGTATAAATAACATAAGATTTTGACTGCTTCCGCCATCTTTTGTTCTTTTAATTAGTTCTAGGATAGTAGAGGGGGGGGCTGGTACCGGTTGAACAGTTTATCCTCCTTTAAGAACAATAGTAGGACATAGTGGTGCATCTGTAGATTTAGCCATTTTTTCTTT…
Orculella aragonica	BAE3_7135	KJ656165	GACATTATATATACTTTTTGGAGTTTGATGTGGTATAGTCGGTACAGGACTGTCATTATTAATTCGTCTTGAATTAGGAACATCTGGTGTGCTTACGGATGACCACTTTTTTAATGTAGTAGTAACAGCCCATGCATTTGTAATAATTTTTTTTATAGTAATGCCCATTATAATTGGAGGGTTTGGAAACTGAATAGTCCCACTTTTAATTGGTGCTCCTGACATAAGATTCCCGCGTATAAATAACATAAGATTTTGACTGCTTCCGCCATCTTTTGTTCTTTTAATTAGTTCTAGGATAGTAGAGGGGGGGGCTGGTACCGGTTGAACAGTTTATCCTCCTTTAAGAACAATAGTAGGACATAGTGGTGCATCTGTAGATTTAGCCATTTTTTCTTT…
Orculella aragonica	BAE4_7137	KJ656166	GACATTATACATACTTTTTGGAGTTTGATGTGGTATAGTCGGTACAGGACTATCATTATTAATTCGTCTTGAATTAGGAACATCTGGTGTACTTACGGATGATCACTTTTTTAATGTAGTAGTAACAGCCCATGCATTTGTAATAATTTTTTTTATAGTAATGCCCATTATAATTGGAGGGTTTGGAAACTGAATAGTCCCACTTTTAATTGGTGCTCCTGACATAAGATTCCCGCGTATAAATAACATAAGATTTTGACTGCTTCCGCCATCTTTTGTTCTTTTAATTAGTTCTAGGATAGTAGAGGGGGGGGCTGGTACCGGTTGAACAGTTTATCCTCCTTTAAGAACAATAGTAGGACATAGTGGTGCATCTGTAGATTTAGCCATTTTTTCTTT…
Orcula jetschini	BAN1_6646	KM188817	GACCCTTTATATACTTTTTGGAATTTGATGTGGATTAGTTGGAACAGGTTTATCCCTCTTAATTCGTTTAGAATTAGGAACTTCTGGAATTTTAATAGATGATCATTTTTTTAATGTAATTATTACTGCTCATGCCTTTGTCATAATTTTTTTTATGGTTATACCTATTATAATTGGAGGTTTTGGTAATTGAATGGTTCCTTTGCTCATTGGTGCTCCGGATATAAGTTTTCCTCGATTAAACAATTTAAGGTTTTGACTCTTACCACCCTCATTTATTTTACTTATTAGTTCCAGGATAGTAGAAGGTGGTGCTGGAACTGGTTGAACGGTATACCCCCCATTAAGTAGATTAATTGGGCATAGTGGAGCTTCTGTGGATATAGCTATTTTTTCTTT…
Orcula jetschini	BAN1_6647	KM188818	GACCCTTTATATACTTTTTGGAATTTGATGTGGATTAGTTGGAACAGGTTTATCCCTCTTAATTCGTTTAGAATTAGGAACTTCTGGAATTTTAATAGATGATCATTTTTTTAATGTAATTATTACTGCTCATGCCTTTGTCATAATTTTTTTTATGGTTATACCTATTATAATTGGAGGTTTTGGTAATTGAATGGTTCCTTTGCTCATTGGTGCTCCGGATATAAGTTTTCCTCGATTAAACAATTTAAGGTTTTGACTCTTACCACCCTCATTTATTTTACTTATTAGTTCCAGGATAGTAGAAGGTGGTGCTGGAACTGGTTGAACGGTATACCCCCCATTAAGTAGATTAATTGGGCATAGTGGAGCTTCTGTGGATATAGCTATTTTTTCTTT…
Orcula dolium	BGD4_4119	KC569158	AACATTATATATAATTTTCGGAGTGTGGTGCGGGATAGTAGGAACTGGACTATCTCTTTTGATTCGTCTTGAGCTAGGTACTTCTGGAGTTTTAAGTGATGACCATTTCTTTAATGTCATTGTCACGGCTCATGCCTTCGTAATAATTTTTTTCATAGTTATGCCTATTATAATTGGGGGGTTTGGCAACTGAATGGTGCCGTTATTGATTGGGGCACCAGATATAAGATTCCCGCGGATAAATAATATAAGATTTTGGCTGTTACCCCCTTCCTTTGTTCTTTTAATTAGGTCTAGGATAGTAGAAGGGGGGGCTGGTACAGGATGAACTGTTTACCCCCCCTTGAGTAGATTGGCTGGGCATAGGGGAGCCTCTGTGGACTTAGCAATTTTCTCTTT…
Orcula dolium	DAC3_1279	KC568967	GACATTATATATAATTTTCGGAGTGTGGTGCGGGATAGTAGGAACTGGACTATCTCTTTTGATTCGTCTTGAGCTAGGTACTTCTGGAGTTTTAAGTGATGATCATTTCTTTAATGTGATTGTCACGGCTCATGCCTTCGTAATAATTTTTTTCATAGTTATGCCTATTATAATTGGGGGGTTTGGCAACTGAATGGTGCCGTTATTGATTGGGGCACCAGATATAAGATTCCCGCGGATAAATAATATAAGATTTTGGCTGTTACCCCCTTCCTTTGTTCTTTTAATTAGGTCTAGGATAGTAGAAGGGGGGGCTGGTACAGGGTGAACTGTTTACCCCCCTTTAAGCAGATTGGCTGGGCATAGGGGAGCCTCTGTGGATTTAGCAATTTTCTCTTT…
Orcula dolium	DAC4_5643	KC569187	AACATTATATATAATTTTCGGAGTGTGGTGCGGGATAGTAGGAACTGGACTATCTCTTTTGATTCGTCTTGAGCTAGGTACTTCTGGAGTTTTAAGTGATGATCATTTCTTTAATGTGATTGTCACGGCTCATGCCTTCGTAATAATTTTTTTCATAGTTATGCCTATTATAATTGGGGGGTTTGGCAACTGAATGGTGCCGTTATTGATTGGGGCACCAGATATAAGATTCCCGCGGATAAATAATATAAGATTTTGGCTGTTACCCCCTTCCTTTGTTCTTTTAATTAGGTCTAGGATAGTAGAAGGGGGGGCTGGTACAGGGTGAACTGTTTACCCCCCTTTAAGCAGATTGGCTGGGCATAGGGGAGCCTCTGTGGATTTAGCAATTTTCTCTTT…
Orcula gularis	ENN21_376	KM188736	TACTTTATATATAATTTTTGGGGTGTGATGTGGCATGGTGGGAACGGGGCTTTCTCTACTAATTCGACTAGAGCTAGGGACCTCAGGAGTTCTTGGAGATGACCACTTTTTTAATGTAATTGTAACAGCCCATGCGTTTGTAATAATTTTTTTCATAGTAATGCCTATCATAATCGGGGGGTTTGGTAACTGAATAGTGCCTTTATTAATCGGAGCCCCAGATATAAGTTTTCCTCGTATAAATAACATAAGATTTTGGCTTCTTCCTCCTTCATTTGTTTTTCTTATTAGATCTAGGATAATTGAGGGGGGGGCCGGAACGGGCTGAACGGTTTATCCGCCATTAAGAAGGCTAGCAGGTCATGGGGGAGCTTCAGTAGATTTGGCTATTTTTTCTCT…
Orcula gularis	ENN21_377	KM188649	TACATTATATATAATTTTTGGTGTGTGATGTGGTATGGTGGGGACAGGACTATCATTACTGATTCGGCTTGAGCTTGGGACCTCTAGGGTCTTAGGTGATGATCACTTTTTCAATGTAATTGTAACTGCTCATGCGTTTGTTATAATTTTCTTCATAGTTATGCCTATTATAATCGGGGGTTTTGGTAACTGAATAGTGCCCTTATTAATTGGGGCACCTGATATAAGCTTCCCCCGGATAAATAATATAAGATTTTGACTTTTACCTCCTTCCTTTGTATTTTTGATTAGGTCCAGAATAATTGAAGGGGGGGCAGGGACTGGTTGAACTGTCTACCCCCCATTAAGGAGGTTAGCGGGTCATAGGGGTGCTTCTGTGGATCTGGCCATTTTTTCTTT…
Orcula gularis	ENN23_924	KM188650	TACATTATATATAATTTTTGGTGTGTGATGTGGTATGGTGGGGACAGGACTATCATTACTGATTCGGCTTGAGCTTGGAACCTCTAGGGTCTTAGGTGATGATCACTTTTTCAATGTAATTGTAACTGCTCATGCGTTTGTTATAATTTTCTTCATAGTTATGCCTATTATAATCGGAGGGTTTGGTAATTGAATAGTGCCCTTATTAATTGGGGCACCTGATATAAGCTTCCCCCGGATAAATAATATAAGATTTTGACTTTTACCTCCTTCCTTTGTATTTTTGATTAGGTCAAGAATAATTGAAGGGGGGGCAGGGACTGGTTGAACTGTCTACCCCCCATTAAGGAGGTTAGCGGGTCATAGGGGTGCTTCTGTGGATCTGGCCATTTTTTCTTT…
Orcula gularis	ENN28_331	KM188737	TACTTTATATATAATTTTTGGGGTGTGATGTGGCATGGTGGGAACCGGGCTTTCTCTGCTTATTCGGCTAGAGCTAGGGACTTCCGGAGTTCTTGGAGATGACCACTTTTTTAATGTAATTGTAACAGCCCATGCGTTTGTAATAATTTTTTTCATAGTTATGCCCATCATAATCGGGGGGTTCGGTAACTGAATAGTGCCTTTATTAATTGGAGCCCCAGATATAAGTTTTCCTCGTATAAATAACTTAAGATTTTGGCTTCTTCCTCCTTCCTTTGTTTTTCTTATTAGATCTAGGATAATTGAGGGGGGGGCCGGAACGGGCTGAACGGTTTATCCGCCCTTAAGAAGTCTAGCAGGTCATGGGGGAGCTTCAGTAGATTTGGCTATTTTTTCTCT…
Orcula gularis	ENN30_1352	KM188738	TACTTTATATATAATTTTTGGGGTGTGATGTGGCATGGTGGGGACGGGGCTTTCTCTCCTAATTCGACTAGAGTTAGGGACCTCAGGAGTTCTTGGAGATGACCACTTTTTTAATGTAATTGTAACAGCCCATGCGTTTGTAATAATTTTTTTTATAGTAATGCCTATCATAATCGGGGGGTTTGGTAACTGAATAGTGCCTTTATTAATCGGAGCCCCAGATATAAGTTTTCCTCGTATAAATAACATAAGATTTTGGCTTCTTCCTCCTTCCTTTGTTTTTCTTATTAGATCTAGGATAATTGAGGGGGGGGCCGGAACCGGCTGAACGGTTTATCCGCCATTAAGAAGGCTAGCAGGTCACGGAGGAGCTTCAGTAGATTTGGCTATTTTTTCTCT…
Orcula gularis	ENN31_3104	KM188739	TACTTTATATATAATTTTTGGGGTTTGATGCGGCATGGTGGGAACCGGGCTTTCTCTACTAATTCGACTGGAGCTAGGGACTTCAGGAGTTCTTGGGGATGACCACTTTTTTAATGTAATTGTAACAGCCCATGCGTTTGTAATAATTTTTTTCATAGTTATGCCTATCATAATCGGGGGGTTTGGTAACTGAATAGTGCCTCTATTAATCGGAGCACCAGATATAAGTTTTCCTCGTATAAATAACATAAGATTTTGGCTTCTTCCTCCTTCCTTTGTTTTTCTTATTAGATCTAGGATAATTGAGGGGGGGGCAGGAACGGGCTGAACGGTTTATCCGCCCTTAAGAAGGCTAGCAGGTCATGGGGGAGCCTCAGTAGATTTGGCTATTTTTTCTCT…
Orcula gularis	ENN4_885	KM188651	TACATTATATATAATTTTTGGTGTGTGATGTGGTATGGTGGGGACAGGACTATCATTACTGATTCGGCTTGAGCTTGGAACCTCTAGGGTCTTAGGTGATGATCACTTTTTCAATGTAATTGTAACTGCTCATGCGTTTGTTATAATTTTCTTCATAGTTATGCCTATTATAATCGGAGGGTTTGGTAATTGAATAGTGCCCTTATTAATTGGGGCACCTGATATAAGCTTCCCCCGGATAAATAATATAAGATTTTGACTTTTACCTCCTTCCTTTGTATTTTTGATTAGGTCAAGAATAATTGAAGGGGGGGCAGGGACTGGTTGAACTGTCTACCCCCCATTAAGGAGGTTAGCGGGTCATAGGGGTGCTTCTGTGGATCTGGCCATTTTTTCTTT…
Orcula dolium	FOB1_858	KC568902	GACATTATATATAATTTTCGGAGTTTGGTGTGGGATAGTAGGAACTGGTTTATCTCTTTTAATTCGCCTAGAGCTTGGGACATCTGGAATTTTAAGTGATGATCATTTTTTTAATGTGATCGTTACAGCCCATGCCTTCGTTATAATTTTTTTTATAGTTATGCCTATTATAATCGGAGGGTTTGGTAACTGGATGGTGCCTTTATTAATCGGGGCACCCGATATGAGATTTCCGCGGATAAATAACATAAGATTCTGGCTATTACCCCCTTCATTTGTTCTTTTGATTAGGTCTAGAATAGTCGAAGGGGGAGCAGGCACAGGGTGAACCGTTTACCCTCCCCTAAGAAGGTTAGCCGGGCATAGGGGGGCTTCTGTGGATCTGGCTATTTTCTCCTT…
Orcula dolium	FOB3_370	KC568857	GACATTATATATAATTTTCGGAGTTTGGTGTGGGATAGTAGGAACTGGTTTATCTCTTTTAATTCGCCTAGAGCTTGGGACATCTGGAATTTTAAGTGATGATCATTTTTTTAATGTAATCGTTACAGCCCATGCCTTCGTTATAATTTTTTTTATAGTTATGCCCATTATAATCGGAGGGTTTGGTAACTGGATGGTGCCTTTATTAATCGGGGCACCCGATATGAGATTTCCGCGGATAAACAACATAAGATTCTGGCTATTACCCCCTTCATTTGTTCTTTTGATTAGGTCTAGAATAGTCGAAGGGGGAGCAGGCACAGGGTGAACCGTTTACCCTCCCCTAAGAAGGTTAGCCGGGCATAGGGGGGCTTCTGTGGATCTGGCTATTTTCTCCTT…
Orcula dolium	GAI1_1131	KC568936	GACATTATATATAATTTTCGGAGTTTGGTGTGGGATAGTAGGAACTGGTTTATCTCTTTTAATTCGCCTAGAGCTTGGGACATCTGGAATTTTAAGTGATGATCATTTTTTTAATGTGATCGTTACAGCCCATGCCTTCGTTATAATTTTTTTTATAGTTATGCCCATTATAATCGGAGGGTTTGGTAACTGGATGGTGCCTTTATTAATCGGGGCACCCGATATGAGATTTCCGCGGATAAATAACATAAGATTCTGGCTATTACCCCCTTCATTTGTTCTTTTGATTAGGTCTAGAATAGTCGAAGGGGGAGCAGGCACAGGGTGAACCGTTTACCCTCCCCTAAGAAGGTTAGCCGGACATAGGGGGGCTTCTGTGGATTTGGCTATTTTCTCCTT…
Orcula dolium	GAI4_640	KC568889	GACATTATATATAATTTTCGGAGTTTGGTGTGGGATAGTCGGAACTGGTTTATCTCTTTTAATTCGTCTTGAGCTCGGGACATCTGGGATTTTAAGCGACGATCATTTTTTTAACGTGATCGTTACGGCCCATGCCTTCGTTATAATTTTTTTTATAGTCATGCCAATTATAATCGGAGGCTTCGGTAATTGAATGGTGCCTCTATTAATCGGGGCACCCGATATAAGATTTCCTCGGATAAATAACATAAGGTTCTGATTATTACCTCCTTCATTTGTTCTTTTGATTAGGTCTAGAATAGTCGAAGGGGGAGCAGGCACAGGGTGAACCGTTTACCCACCCCTAAGAAGGTTAGCCGGACATAGAGGGGCTTCTGTGGATCTAGCTATTTTCTCCTT…
Orcula sp	GJA1_1393	KM188875	AACATTATATATAATCTTTGGGGTATGATGTGGTATAGTTGGAAGGGGTCTATCCTTATTAATTCGGCTTGAATTAGGAACATCTGGAGTATTAAGAGATGACCATTTTTATAATGTTATTGTTACAGCTCATGCGTTTGTTATAATTTTTTTTATAGTAATACCAATTATAATTGGGGGTTTTGGAAATTGAATGGTTCCTTTACTAATTGGTGCTCCAGATATAAGATTTCCTCGAATGAATAACTTAAGATTCTGATTATTACCCCCTTCTTTTTTATTTTTAATCTCATCTAGATTAATTGAAGGTGGTGCTGGTACAGGTTGAACAGTTTATCCGCCATTAAGTAGTTTAAGTGGACATAGGGGTGCATCTGTAGATTTAGCAATTTTTTCGTT…
Orcula sp	GJA1_1394	KM188876	AACATTATATATAATCTTTGGGGTATGATGTGGTATAGTTGGAAGGGGTCTATCCTTATTAATTCGGCTTGAATTAGGAACATCTGGAGTATTAAGAGATGACCATTTTTATAATGTTATTGTTACAGCTCATGCGTTTGTTATAATTTTTTTTATAGTAATACCAATTATAATTGGGGGTTTTGGAAATTGAATGGTTCCTTTACTAATTGGTGCTCCAGATATAAGATTTCCTCGAATGAATAACTTAAGATTCTGATTATTACCCCCTTCTTTTTTATTTTTAATCTCATCTAGATTAATTGAAGGTGGTGCTGGTACAGGTTGAACAGTTTATCCGCCATTAAGTAGTTTAAGTGGACATAGGGGTGCATCTGTAGATTTAGCAATTTTTTCGTT…
Orcula dolium	GLA1_5934	KC569194	GACATTATATATAATTTTCGGAGTTTGATGCGGGATAGTTGGGACTGGATTATCTCTTTTAATTCGCCTTGAGCTTGGGACATCTGGGGTTTTAAGCGACGATCATTTTTTTAATGTGATCGTTACAGCCCATGCCTTCGTTATAATTTTTTTCATAGTTATGCCCATTATGATCGGAGGGTTTGGGAACTGAATGGTGCCTTTATTGATCGGGGCACCCGACATGAGATTTCCGCGAATAAATAACATAAGGTTTTGATTATTACCTCCTTCATTTGTACTTTTGATTAGGTCTAGGATAGTCGAAGGGGGAGCAGGCACAGGGTGAACCGTTTACCCCCCCCTAAGAAGGTTAGCTGGACATAGAGGGGCTTCTGTGGATCTAGCTATTTTCTCCTT…
Orcula dolium	GUT1_3042	KC569046	GACATTATATATAATTTTCGGAGTTTGGTGCGGGATAGTCGGAACTGGTTTATCTCTTTTAATTCGTCTTGAGCTCGGGACATCTGGGATTTTAAGCGACGATCATTTTTTTAATGTGATCGTTACGGCCCATGCCTTCGTTATAATTTTTTTTATAGTCATACCAATTATAATCGGAGGCTTCGGTAATTGAATGGTGCCTTTATTAATCGGGGCACCCGATATGAGATTTCCTCGGATAAATAACATAAGGTTCTGATTATTACCTCCTTCATTTGTTCTTTTGATTAGGTCTAGAATAGTCGAAGGGGGAGCAGGCACAGGGTGAACCGTTTACCCACCCCTAAGAAGGTTAGCCGGGCATAGAGGGGCTTCTGTGGATCTAGCTATTTTCTCCTT…
Orcula austriaca	GUT2_3070	KM188652	TACATTGTATATAATTTTTGGTGTATGATGTGGTATGGTAGGAACAGGATTATCATTACTAATTCGGCTTGAGCTTGGGACATCTGGGGTCTTAGGTGATGATCACTTTTACAATGTAATTGTAACTGCTCATGCGTTTGTTATAATTTTCTTCATAGTTATGCCTATTATAATCGGAGGGTTTGGCAACTGAATAGTGCCTTTATTAATTGGGGCACCTGATATAAGCTTCCCTCGGATAAATAATATAAGATTTTGACTTTTACCTCCTTCCTTTGTATTTTTGATTAGGTCAAGAATAATTGAAGGAGGGGCAGGGACTGGTTGAACTGTCTACCCACCATTAAGTAGGTTAGCAGGCCATAGGGGTGCCTCTGTGGATCTGGCTATTTTTTCTTT…
Orcula austriaca	GUT5_5476	KM188653	CACATTATATATAATTTTTGGTGTATGATGTGGTATGGTAGGAACAGGATTATCATTACTAATTCGGCTTGAGCTTGGGACATCTGGGGTCTTAGGTGATGATCATTTTTATAATGTAATTGTAACTGCTCATGCGTTTGTTATAATTTTCTTCATAGTTATGCCTATTATAATCGGGGGGTTTGGTAACTGAATAGTGCCTTTATTAATTGGGGCACCTGATATAAGCTTCCCTCGGATAAATAATATAAGATTTTGACTTTTACCTCCTTCCTTTGTATTTTTGATTAGATCAAGAATAATTGAAGGAGGGGCAGGGACTGGTTGAACTGTCTACCCCCCATTAAGTAGATTAGCAGGTCATAGGGGTGCTTCTGTGGATCTGGCTATTTTTTCTTT…
Orcula austriaca	GUT6_2939	KM188654	CACATTATATATAATTTTTGGTGTATGATGTGGTATGGTAGGAACAGGATTATCATTACTAATTCGGCTTGAGCTTGGGACATCTGGGGTCTTAGGTGATGATCATTTTTATAATGTAATTGTAACTGCTCATGCGTTTGTTATAATTTTCTTCATAGTTATGCCTATTATAATCGGGGGGTTTGGTAACTGAATAGTGCCTTTATTAATTGGGGCACCTGATATAAGCTTCCCTCGGATAAATAATATAAGATTTTGACTTTTACCTCCTTCCTTTGTATTTTTGATTAGATCAAGAATAATTGAAGGAGGGGCAGGGACTGGTTGAACTGTCTATCCCCCATTAAGTAGATTAGCAGGTCATAGGGGTGCTTCTGTGGATCTGGCTATTTTTTCTTT…
Orcula dolium	JUL4_1363	KC568973	GACATTATATATAATTTTCGGAGTTTGGTGTGGGATAGTCGGAACTGGTTTATCTCTTTTAATTCGTCTTGAGCTCGGGACATCTGGGATTATAAGTGACGATCATTTTTTTAACGTGATCGTTACGGCCCATGCCTTCGTTATAATTTTTTTTATAGTCATGCCAATTATAATCGGAGGCTTCGGTAATTGAATGGTGCCTCTATTAATCGGGGCACCCGATATAAGATTTCCTCGGATAAATAACATAAGGTTCTGATTATTACCTCCTTCATTTGTTCTTTTGATTAGGTCTAGAATAGTCGAAGGGGGAGCAGGCACAGGGTGAACCGTTTACCCACCCCTAAGAAGGTTAGCCGGACATAGAGGGGCTTCTGTGGATCTAGCTATTTTCTCCTT…
Orcula restituta	JUL6_3474	KM188867	AACATTATACATAATTTTTGGTGTATGATGCGGGATAGTTGGTACAGGACTGTCACTTTTAATTCGACTTGAGCTTGGTACTTCTGGGGTTTTAGGTGATGACCATTTTTTTAATGTGATTGTTACTGCTCATGCATTTGTAATAATTTTTTTTATAGTAATACCTATTATAATTGGAGGATTCGGAAATTGAATAGTGCCTTTACTAATTGGTGCACCTGATATAAGATTTCCTCGAATAAATAATATAAGATTTTGATTATTGCCCCCTTCGTTTGTACTTTTAATTAGATCAAGAATAGTAGAAGGAGGAGCAGGAACAGGTTGAACTGTCTACCCCCCATTAAGAAGGTTAGCAGGGCACAGGGGTGCTTCTGTGGACTTAGCTATTTTTTCTTT…
Orcula dolium	KAI4_1981	KC569013	GACATTATATATAATTTTCGGAGTTTGGTGTGGGATAGTAGGAACTGGTTTATCTCTTTTAATTCGCCTAGAGCTTGGGACATCTGGAATTTTAAGTGATGATCATTTTTTTAATGTGATCGTTACAGCCCATGCCTTCGTTATAATTTTTTTTATAGTTATGCCCATTATAATCGGAGGGTTTGGTAACTGGATGGTGCCTTTATTAATCGGGGCACCCGATATGAGATTTCCGCGGATAAATAACATAAGATTCTGGCTATTACCCCCTTCATTTGTTCTTTTGATTAGGTCTAGAATAGTCGAAGGGGGAGCAGGCACAGGGTGAACCGTTTACCCTCCCCTAAGAAGGTTAGCCGGACATAGGGGGGCTTCTGTGGATTTGGCTATTTTCTCCTT…
Orcula dolium	KWL1_615	KC568879	GACATTATACATAATTTTCGGAGTTTGGTGTGGGATAGTAGGAACTGGTTTATCTCTTTTAATTCGCCTAGAGCTTGGGACATCTGGAATTTTAAGTGATGATCATTTTTTTAATGTGATCGTTACAGCCCATGCCTTCGTTATAATTTTTTTTATAGTTATGCCCATTATAATCGGAGGGTTTGGTAACTGGATGGTGCCTTTATTAATCGGGGCACCCGATATGAGATTTCCGCGGATAAATAACATAAGATTCTGGCTATTACCCCCTTCATTTGTTCTTTTGATTAGGTCTAGAATAGTCGAAGGGGGAGCAGGCACAGGGTGAACCGTTTACCCTCCCCTAAGAAGGTTAGCCGGACATAGGGGGGCTTCTGTGGATTTGGCTATTTTCTCCTT…
Orcula tolminensis	KWN11_3892	KM188883	TACACTATATATAATTTTTGGTGTGTGATGTGGTATGGTGGGGACAGGACTATCATTATTGATTCGGCTTGAGCTCGGGACATCTGGAGTCTTAGGCGATGATCACTTTTTCAATGTAATTGTAACTGCTCATGCGTTTGTAATAATTTTCTTTATAGTAATGCCTATTATAATCGGGGGGTTTGGTAATTGAATAGTGCCTCTATTAATTGGGGCACCTGATATAAGCTTCCCTCGGATAAATAATATAAGATTTTGACTACTACCTCCTTCCTTTGTATTTTTGATTAGGTCAAGAATAATTGAAGGAGGGGCAGGGACTGGCTGAACTGTATACCCCCCATTAAGGAGGTTAGCGGGCCATAGGGGAGCTTCTGTGGATCTGGCCATTTTTTCTTT…
Orcula austriaca	KWN11_3897	KM188655	CACATTATATATAATTTTTGGTGTATGATGTGGTATGGTAGGAACAGGATTATCATTACTAATTCGGCTTGAGCTTGGGACATCTGGGGTCTTAGGTGATGATCATTTTTATAATGTAATTGTAACTGCTCATGCGTTTGTTATAATTTTCTTCATAGTTATGCCTATTATAATCGGGGGGTTTGGTAACTGAATAGTGCCTTTATTAATTGGGGCACCTGATATAAGCTTCCCTCGGATAAATAATATAAGATTTTGACTTTTACCTCCTTCCTTTGTATTTTTGATTAGGTCAAGAATAATTGAAGGAGGGGCAGGGACTGGTTGAACTGTCTACCCCCCATTAAGTAGATTAGCAGGTCATAGGGGTGCTTCTGTGGATCTGGCTATTTTTTCTTT…
Orcula tolminensis	KWN12_4075	KM188884	TACATTATATATAATTTTTGGCGTGTGATGTGGTATGGTTGGTACAGGACTATCATTACTGATTCGGCTTGAGCTCGGGACATCTGGTGTCTTAGGTGATGACCACTTTTTTAATGTGATTGTGACTGCTCATGCATTTGTAATAATTTTCTTCATAGTAATGCCTATTATAATCGGGGGGTTTGGTAATTGAATAGTGCCTTTATTAATTGGGGCACCTGATATAAGCTTTCCTCGGATAAATAATATAAGATTTTGACTTTTACCTCCTTCCTTTGTATTTTTGATTAGATCAAGAATAATTGAAGGAGGTGCAGGGACTGGCTGAACTGTGTACCCCCCATTAAGGAGGCTAGCGGGTCATAGGGGAGCTTCTGTGGATCTGGCCATTTTTTCTTT…
Orcula dolium	KWN1_3905	KC569092	GACATTATATATAATTTTCGGAGTTTGGTGCGGGATAGTCGGAACTGGTTTATCTCTTTTAATTCGTCTTGAGCTCGGGACATCTGGGATTTTGAGCGACGATCATTTTTTTAATGTGATCGTTACGGCCCATGCCTTCGTTATAATTTTTTTTATAGTCATGCCAATTATAATCGGAGGTTTCGGTAATTGAATGGTGCCTTTATTAATCGGGGCACCCGATATGAGATTTCCTCGGATAAATAACATAAGGTTCTGATTATTACCTCCTTCATTTGTTCTTTTGATTAGGTCTAGAATAGTCGAAGGGGGAGCAGGCACAGGGTGAACCGTTTACCCACCCCTAAGAAGGTTAGCCGGACATAGAGGGGCTTCTGTGGATCTAGCTATTTTCTCCTT…
Orcula conica	KWN3_1938	KM188709	AACATTATACATAATTTTTGGTGTGTGATGTGGAATAGTTGGGACAGGTTTATCTCTTTTAATTCGACTTGAGCTAGGAACATCTGGAGTATTAAGTGATGATCATTTTTTTAATGTAATTGTTACCGCACATGCATTTGTTATAATTTTTTTTATGGTTATACCTATTATAATTGGGGGATTTGGTAACTGAATGGTACCTTTACTAATTGGGGCACCGGATATAAGATTTCCTCGAATAAATAATATAAGATTTTGATTACTTCCACCTTCTTTTGTGTTTTTAATTAGATCAAGAATGATTGAAGGTGGGGCAGGAACAGGTTGAACTGTGTACCCTCCTCTGAGAAGTTTGGCTGGGCATAGAGGTGCTTCTGTAGATCTAGCTATTTTTTCTTT…
Orcula conica	KWN4_3471	KM188710	AACATTATACATAATTTTTGGTGTGTGATGTGGGATAGTGGGTACAGGTTTATCTCTTTTAATTCGACTTGAGCTAGGAACATCTGGAGTATTAAGTGATGATCATTTTTTTAATGTAATTGTTACCGCACATGCATTTGTTATAATTTTTTTTATGGTTATACCCATTATAATTGGGGGATTTGGTAATTGAATGGTACCTTTACTAATTGGGGCACCGGATATAAGATTTCCTCGAATAAATAATATAAGATTTTGATTACTTCCGCCTTCTTTTGTGTTTTTAATTAGATCAAGAATGATTGAAGGTGGGGCAGGAACAGGTTGAACTGTGTACCCTCCTCTGAGAAGTTTGGCTGGACATAGAGGTGCTTCTGTGGATCTAGCTATTTTTTCTTT…
Orcula austriaca	KWN7_592	KM188656	GACATTATATATAATTTTTGGTGTATGATGTGGTATGGTAGGAACAGGATTATCATTACTAATTCGGCTTGAGCTTGGGACATCTGGGGTCTTAGGTGATGATCATTTTTATAATGTAATTGTAACTGCTCATGCGTTTGTTATAATTTTCTTCATAGTTATGCCTATTATAATCGGGGGGTTTGGTAACTGAATAGTGCCTTTATTAATTGGGGCACCTGATATAAGCTTCCCTCGGATAAATAATATAAGATTTTGACTTTTACCTCCTTCCTTTGTATTTTTGATTAGGTCAAGAATAATTGAAGGAGGGGCAGGGACTGGTTGAACTGTCTACCCCCCATTAAGTAGATTAGCAGGCCATAGGGGTGCTTCTGTGGATCTGGCTATTTTTTCTTT…
Orcula dolium	LEC1_5932	KC569192	GACATTATATATAATTTTCGGAGTTTGGTGTGGGATAGTAGGAACTGGTTTATCTCTTTTAATTCGCCTAGAGCTTGGGACATCTGGAATTTTAAGTGATGATCATTTTTTTAATGTGATCGTTACAGCCCATGCCTTCGTTATAATTTTTTTTATAGTTATGCCCATTATAATCGGAGGGTTTGGTAACTGGATGGTGCCTTTATTAATCGGGGCACCCGATATGAGATTTCCGCGGATAAATAACATAAGATTCTGGCTATTACCCCCTTCATTTGTTCTTTTGATTAGGTCTAGAATAGTCGAAGGGGGAGCAGGCACAGGGTGAACCGTTTACCCTCCCCTAAGAAGGTTAGCCGGACATAGGGGGGCTTCTGTGGATTTGGCTATTTTCTCCTT…
Orcula dolium	MLF1_3938	KC569122	GACATTATATATAATTTTCGGGGTTTGGTGCGGGATAGTAGGAACTGGTTTATCTCTTTTAATTCGTCTTGAGCTTGGAACATCTGGAATTTTAAGTGATGATCATTTTTTCAATGTGATTGTTACAGCCCATGCCTTCGTTATAATTTTTTTCATAGTTATGCCCATCATAATCGGAGGGTTTGGTAACTGAATGGTGCCTTTATTAATCGGAGCACCCGATATAAGATTTCCGCGGATAAATAACATAAGATTCTGGCTATTACCTCCTTCATTTGTTCTTTTGATTAGGTCTAGAATAGTAGAAGGGGGCGCAGGCACAGGGTGAACCGTTTACCCCCCCTTAAGAAGATTAGCCGGACATAGAGGGGCTTCTGTGGATCTAGCTATTTTCTCCTT…
Orcula dolium	MLF1_3939	KC569123	AACGTTATACATAATTTTTGGAGTTTGGTGTGGGATGGTAGGAACTGGGCTATCCCTCTTAATTCGGCTTGAGCTTGGGACATCTGGGATTTTAAGTGACGATCATTTTTTTAATGTAATTGTTACGGCTCATGCTTTCGTTATAATTTTTTTTATAGTTATACCTATTATAATCGGGGGGTTTGGTAACTGAATAGTCCCTTTGTTGATTGGGGCTCCTGACATAAGATTTCCTCGAATAAATAATATAAGATTTTGGCTTTTACCTCCCTCTTTTGTTCTTTTAATTAGATCTAGTATAGTTGAAGGAGGGGCAGGTACAGGGTGAACCGTTTATCCCCCCTTAAGGAGGCTAGCCGGGCATAGAGGGGCTTCTGTAGATCTTGCTATTTTTTCCTT…
Orcula dolium	MLF1_3942	KC569126	AACGTTATACATAATTTTTGGAGTTTGGTGTGGGATGGTAGGAACTGGGCTATCCCTCTTAATTCGGCTTGAGCTTGGGACATCTGGGATTTTAAGTGACGATCATTTTTTTAATGTAATTGTTACGGCTCATGCTTTCGTTATAATTTTTTTTATAGTTATACCTATTATAATCGGGGGGTTTGGTAACTGAATAGTCCCTTTGTTGATTGGGGCTCCTGACATAAGATTTCCTCGAATAAATAATATAAGATTTTGGCTTTTACCTCCCTCTTTTGTTCTTTTAATTAGATCTAGTATAGTTGAAGGAGGGGCAGGTACAGGGTGAACCGTTTATCCCCCCTTAAGGAGGCTAGCCGGGCATAGAGGGGCTTCTGTAGATCTTGCTATTTTTTCCTT…
Orcula dolium	MLF2_3919	KC569103	GACATTATATATAATTTTCGGAGTTTGATGTGGGATAGTAGGAACTGGTTTATCACTTTTAATTCGACTAGAGCTTGGGACATCCGGAATTTTAAGTGATGATCATTTTTTTAATGTGATCGTTACAGCCCATGCCTTCGTTATAATTTTTTTTATAGTTATGCCTATTATAATTGGAGGATTTGGTAACTGGATGGTGCCTTTATTAATTGGAGCACCCGATATGAGATTTCCACGGATAAATAACATAAGATTCTGGTTACTACCTCCTTCATTTGTTCTTTTGATTAGGTCTAGAATAGTCGAAGGGGGAGCAGGCACAGGGTGAACCGTTTACCCTCCCCTAAGAAGGTTAGCCGGACATAGAGGGGCTTCTGTGGATCTGGCTATTTTCTCCTT…
Orcula dolium	MLF3_3915	KC569100	GACATTATATATAATTTTCGGAGTTTGGTGTGGAATAGTAGGAACTGGTTTATCTCTTTTAATTCGCCTAGAGCTTGGGACATCTGGGATTTTAAGTGATGATCATTTTTTTAATGTGATCGTTACAGCCCATGCCTTCGTTATAATTTTTTTTATAGTTATGCCCATTATAATCGGAGGGTTTGGCAACTGGATGGTGCCTCTATTAATCGGGGCACCCGATATGAGATTTCCGCGGATAAATAACATAAGATTCTGGCTATTACCTCCTTCATTTGTTCTTTTGATTAGGTCTAGAATAGTCGAAGGGGGAGCAGGCACAGGGTGAACCGTTTACCCTCCCCTAAGAAGGTTAGCCGGACACAGAGGGGCTTCTGTGGATCTGGCTATTTTCTCCTT…
Orcula dolium	MLF4_3932	KC569116	GACATTATATATAATTTTCGGAGTTTGGTGTGGGATAGTAGGAACTGGTTTATCTCTTCTAATTCGCCTAGAGCTTGGAACATCTGGAATTTTAAGTGATGATCATTTTTTTAATGTGATCGTTACAGCCCATGCCTTCGTTATAATTTTTTTTATAGTTATGCCCATTATAATCGGAGGGTTTGGTAACTGGATGGTGCCTTTATTAATCGGGGCACCTGATATGAGATTTCCGCGGATAAATAACATAAGATTCTGGCTACTACCTCCTTCGTTTGTTCTTTTGATCAGGTCTAGAATAGTCGAAGGGGGGGCAGGCACAGGGTGAACCGTTTACCCACCCCTAAGAAGGTTAGCCGGACATAGAGGGGCTTCTGTGGATCTGGCTATTTTCTCCTT…
Orcula dolium	MLF6_3947	KC569131	GACATTATATATAATTTTCGGAGTTTGGTGCGGGATAGTAGGAACTGGTTTATCTCTTTTAATTCGTCTTGAGCTTGGGACGTCTGGAATTTTAAGTGACGATCATTTTTTCAATGTGATTGTTACAGCCCATGCCTTCGTTATAATTTTTTTCATAGTTATGCCCATCATAATCGGAGGGTTTGGCAACTGAATGGTGCCTTTATTAATCGGGGCACCTGATATGAGATTTCCGCGGATAAATAACATAAGATTCTGGCTATTACCTCCTTCGTTTGTTCTTTTGATTAGGTCTAGAATAGTAGAAGGGGGCGCAGGCACAGGGTGAACCGTTTACCCTCCCCTAAGAAGATTAGCCGGGCATAGAGGGGCTTCTGTGGATCTAGCTATTTTCTCCTT…
Orcula dolium	MLF7_1372	KC568976	GACATTATATATAATTTTCGGAGTATGGTGCGGGATAGTAGGAACAGGACTATCTCTTTTGATTCGTCTTGAGCTAGGTACTTCTGGAGTTTTAAGTGATGATCATTTTTTTAATGTGATTGTCACGGCTCACGCCTTCGTTATAATTTTTTTTATAGTTATGCCCATTATGATTGGAGGGTTTGGTAACTGAATGGTGCCATTATTGATTGGGGCACCAGATATAAGATTCCCGCGGATAAATAATATAAGATTTTGGCTGTTACCCCCTTCCTTTGTTCTTTTAATCAGATCTAGGATAGTCGAAGGGGGGGCCGGTACAGGGTGAACTGTTTACCCCCCCTTGAGCAGATTGGCTGGACATAGGGGGGCCTCTGTGGATTTAGCTATTTTCTCTTT…
Orcula dolium	MLF7_1373	KC568977	GACATTATATATAATTTTCGGAGTATGGTGCGGGATAGTAGGAACAGGACTATCTCTTTTGATTCGTCTTGAGCTAGGCACTTCTGGGGTTTTAAGTGATGATCATTTTTTTAATGTGATTGTCACGGCTCACGCCTTCGTTATAATTTTTTTTATAGTTATGCCTATTATGATTGGAGGGTTTGGCAACTGAATGGTGCCATTATTAATTGGGGCACCAGATATAAGATTCCCGCGGATAAATAATATAAGATTTTGGCTGTTACCCCCTTCCTTTGTTCTTTTAATCAGATCTAGGATAGTCGAAGGGGGGGCCGGTACAGGGTGAACTGTTTACCCCCCCTTGAGCAGATTGGCAGGGCATAGGGGGGCCTCTGTGGATTTAGCTATTTTCTCTTT…
Orcula dolium	MLF7_1376	KC568980	AACGTTATATATAATTTTTGGGGTATGATGTGGTATAGTAGGAACTGGACTATCTCTTTTAATTCGACTTGAGCTTGGTACATCTGGGATTTTGAGTGACGATCATTTTTTCAACGTAATTGTTACGGCTCATGCTTTCGTTATAATTTTTTTTATGGTTATACCCATTATAATCGGAGGGTTTGGGAACTGAATAGTACCTTTGTTAGTCGGTGCACCTGATATAAGATTCCCCCGAATAAATAATATAAGATTTTGGCTTCTACCTCCTTCTTTTGTCCTATTAATTAGATCAAGAATAGTAGAAGGAGGGGCAGGTACTGGATGGACTGTTTATCCTCCTTTAAGAAGGTTGGCAGGCCATAGGGGGGCTTCTGTAGATTTAGCTATTTTTTCCTT…
Orcula conica	MLK1_3338	KC569203	AACATTATACATAATTTTTGGTGTGTGATGTGGGATAGTGGGTACAGGTTTATCTCTTTTAATTCGACTTGAGCTAGGAACATCTGGAGTATTAAGTGATGATCATTTTTTTAATGTAATTGTTACCGCACATGCATTTGTTATAATTTTTTTTATGGTTATACCCATTATAATTGGGGGATTTGGTAATTGAATGGTACCTTTACTAATTGGGGCACCGGATATAAGATTTCCTCGAATAAATAATATAAGATTTTGATTACTTCCGCCTTCTTTTGTGTTTTTAATTAGATCAAGAATGATTGAAGGTGGGGCAGGAACAGGTTGAACTGTGTACCCTCCTCTGAGAAGTTTGGCTGGACATAGAGGTGCTTCTGTGGATCTAGCTATTTTTTCTTT…
Orcula fuchsi	MRZ2_2952	KM188726	CACATTATACATAATTTTCGGTGTATGATGCGGCATAGTAGGAACAGGGCTGTCCTTATTAATTCGACTTGAGCTTGGCACATCAGGGGTTTTAGGCGACGATCATTTCTACAATGTGATTGTCACTGCTCATGCTTTTGTGATAATTTTTTTTATAGTAATGCCAATTATGATTGGGGGTTTTGGAAACTGAATAGTGCCTCTTTTAATTGGGGCGCCCGATATAAGATTTCCTCGGATAAATAATATAAGATTTTGACTTTTACCTCCTTCTTTTGTATTCTTAATTAGGTCGAGAATGATTGAAGGGGGGGCAGGGACAGGCTGAACTGTGTACCCCCCTTTAAGGAGGTTAGCAGGTCACAGCGGTGCTTCTGTAGATCTAGCTATCTTCTCTTT…
Orcula austriaca	MRZ2_2956	KM188657	TACATTATATATAATTTTTGGTGTATGATGTGGTATGGTAGGAACAGGATTATCATTACTAATTCGGCTTGAGCTTGGGACATCTGGGGTCTTAGGTGACGATCACTTTTACAATGTCATTGTAACTGCTCATGCGTTTGTTATAATTTTCTTCATAGTTATGCCTATTATAATCGGGGGGTTTGGTAACTGGATAGTGCCTTTATTAATTGGGGCACCTGACATAAGCTTCCCTCGGATAAATAATATAAGATTTTGACTTTTACCTCCTTCCTTTATATTTTTGATTAGGTCAAGAATAATTGAAGGAGGGGCAGGGACTGGTTGAACTGTCTACCCCCCATTGAGTAGGTTAGCAGGCCATAGGGGTGCTTCTGTGGATCTGGCTATTTTTTCTTT…
Orcula fuchsi	MRZ3_3036	KM188727	CACATTATACATAATTTTCGGTGTATGATGCGGCATAGTAGGAACAGGGCTGTCCTTATTAATTCGACTTGAGCTTGGCACATCAGGGGTTTTAGGCGACGATCATTTCTACAATGTGATTGTCACTGCTCATGCTTTTGTGATAATTTTTTTTATAGTAATGCCAATTATGATTGGGGGTTTTGGAAACTGAATAGTGCCTCTTTTAATTGGGGCGCCCGATATAAGATTTCCTCGGATAAATAATATAAGATTTTGACTTTTACCTCCTTCTTTTGTATTCTTAATTAGGTCAAGAATGATTGAAGGGGGGGCAGGGACAGGCTGAACTGTGTACCCCCCTTTAAGGAGGTTAGCAGGCCACAGCGGTGCCTCTGTAGATCTAGCTATCTTCTCTTT…
Orcula austriaca	MRZ4_2958	KM188658	CACATTATATATAATTTTTGGTGTATGATGTGGTATGGTAGGAACAGGATTATCATTACTAATTCGGCTTGAGCTTGGGACATCTGGGGTCTTAGGTGATGATCACTTTTACAATGTAATTGTAACTGCTCATGCGTTTGTTATAATTTTCTTCATAGTTATGCCTATTATAATCGGGGGGTTTGGCAACTGAATAGTGCCTTTATTAATTGGGGCACCTGATATAAGCTTCCCTCGGATAAATAATATAAGATTTTGACTTTTACCTCCTTCCTTTGTATTTTTGATTAGGTCAAGAATAATTGAAGGAGGGGCAGGGACTGGTTGAACTGTCTACCCCCCATTAAGTAGGTTAGCAGGTCATAGGGGTGCTTCTGTGGATCTGGCTATTTTTTCTTT…
Orcula pseudodolium	OOV10_3359	KM188819	TACTTTATATATAATTTTTGGGGTGTGATGTGGCATGGTGGGGACGGGGCTTTCTCTACTAATTCGACTGGAGCTAGGGACCTCAGGAGTTCTTGGAGATGACCACTTTTTTAATGTAATTGTAACAGCCCATGCGTTTGTGATAATTTTTTTCATAGTAATGCCCATCATAATCGGGGGGTTTGGAAACTGAATAGTGCCTTTATTAATCGGAGCACCAGATATAAGTTTTCCTCGTATAAATAACATAAGATTTTGGCTTCTTCCTCCTTCCTTTGTTTTTCTTATTAGATCTAGGATAATTGAGGGGGGGGCAGGAACGGGCTGAACGGTTTATCCACCATTAAGAAGGCTAGCAGGTCATGGGGGAGCCTCAGTAGATTTGGCTATTTTTTCTCT…
Orcula pseudodolium	OOV13_3340	KM188820	TACTTTATATATAATTTTTGGGGTGTGATGCGGCATGGTGGGGACGGGGCTTTCTCTACTAATTCGACTGGAGCTAGGGACCTCAGGAGTTCTTGGAGATGACCACTTTTTTAATGTAATTGTAACAGCCCATGCGTTTGTAATAATTTTTTTCATAGTAATGCCCATCATAATCGGGGGGTTTGGTAACTGAATAGTGCCTTTATTAATCGGAGCACCAGATATAAGTTTTCCTCGTATAAATAACATAAGATTTTGGCTTCTTCCTCCTTCCTTTGTTTTTCTTATCAGATCTAGGATAATTGAGGGGGGGGCAGGAACGGGCTGAACGGTTTATCCGCCATTAAGAAGGCTAGCAGGTCATGGGGGAGCCTCAGTAGATTTGGCTATTTTTTCTCT…
Orcula pseudodolium	OOV14_3344	KM188821	TACTTTATATATAATTTTTGGGGTGTGATGCGGCATGGTGGGGACGGGGCTTTCTCTACTAATTCGACTGGAGCTAGGGACCTCAGGAGTTCTTGGAGATGACCACTTTTTTAATGTAATTGTAACAGCCCATGCGTTTGTAATAATTTTTTTCATAGTAATGCCCATCATAATCGGGGGGTTTGGTAACTGAATAGTGCCTTTATTAATCGGAGCACCAGATATAAGTTTTCCTCGTATAAATAACATAAGATTTTGGCTTCTTCCTCCTTCCTTTGTTTTTCTTATCAGATCTAGGATAATTGAGGGGGGGGCAGGAACGGGCTGAACGGTTTATCCGCCATTAAGAAGGCTAGCAGGTCATGGGGGAGCCTCAGTAGATTTGGCTATTTTTTCTCT…
Orcula pseudodolium	OOV16_5871	KM188822	TACTTTATATATAATTTTTGGGGTGTGATGCGGCATGGTGGGGACGGGGCTTTCTCTACTAATTCGACTGGAGCTAGGGACCTCAGGAGTTCTTGGAGATGACCACTTTTTTAATGTAATTGTAACAGCCCATGCGTTTGTAATAATTTTTTTCATAGTAATGCCCATCATAATCGGGGGGTTTGGCAACTGAATAGTGCCTTTATTAATCGGAGCACCAGATATAAGTTTTCCTCGTATAAATAACATAAGATTTTGGCTTCTTCCTCCTTCCTTTGTTTTTCTTATCAGATCTAGGATAATTGAGGGGGGGGCAGGAACGGGCTGAACGGTTTATCCGCCATTAAGAAGGCTAGCAGGTCATGGGGGAGCCTCAGTAGATTTGGCTATTTTTTCTCT…
Orcula pseudodolium	OOV17_5827	KM188823	TACTTTATATATAATTTTTGGGGTGTGATGCGGCATGGTGGGGACAGGGCTTTCTCTACTAATTCGACTGGAGCTAGGGACCTCAGGAGTTCTTGGAGATGACCACTTTTTTAATGTAATTGTAACAGCCCATGCGTTTGTGATAATTTTTTTCATAGTAATGCCCATCATAATCGGGGGGTTTGGTAACTGAATAGTGCCTTTATTAATCGGAGCACCAGATATAAGTTTTCCTCGTATAAATAACATAAGATTTTGGCTTCTTCCTCCTTCCTTTGTTTTTCTTATTAGATCTAGGATAATTGAGGGGGGGGCAGGAACGGGCTGAACGGTTTATCCGCCATTAAGAAGGCTAGCAGGTCATGGGGGAGCCTCAGTAGATTTGGCTATTTTTTCTCT…
Orcula pseudodolium	OOV18_5819	KM188824	TACTTTATATATAATTTTTGGGGTGTGATGCGGCATGGTGGGGACGGGGCTTTCTCTACTAATTCGACTGGAGCTAGGGACCTCAGGAGTTCTTGGAGATGACCACTTTTTTAATGTAATTGTAACAGCCCATGCGTTTGTGATAATTTTTTTCATAGTAATGCCCATCATAATCGGGGGGTTTGGTAACTGAATAGTGCCTTTATTAATCGGAGCACCAGATATAAGTTTTCCTCGTATAAATAACATAAGATTTTGGCTTCTTCCTCCTTCCTTTGTTTTTCTTATTAGATCTAGGATAATTGAGGGGGGGGCAGGAACGGGCTGAACGGTTTATCCGCCATTAAGAAGGCTAGCAGGTCATGGGGGAGCCTCAGTAGATTTGGCTATTTTTTCTCT…
Orcula pseudodolium	OOV19_5838	KM188825	TACTTTATATATAATTTTTGGGGTGTGATGCGGCATGGTGGGGACGGGGCTTTCTCTGCTAATTCGACTAGAGCTAGGGACCTCAGGGGTTCTTGGAGATGACCACTTTTTTAATGTAATTGTAACAGCCCATGCGTTTGTAATAATTTTTTTCATAGTAATGCCCATCATAATCGGGGGGTTTGGTAACTGAATAGTACCTTTATTAATCGGAGCACCAGATATAAGTTTTCCTCGTATAAATAACATAAGATTTTGGCTTCTTCCTCCTTCCTTTGTTTTTCTTATTAGATCTAGGATAATTGAGGGGGGGGCAGGAACGGGCTGAACGGTTTATCCGCCATTAAGAAGGCTAGCAGGTCATGGGGGAGCCTCAGTAGATTTGGCTATTTTTTCTCT…
Orcula pseudodolium	OOV20_5855	KM188826	TACTTTATATATAATTTTTGGGGTGTGATGCGGCATGGTGGGGACGGGGCTTTCTCTACTAATTCGACTGGAGCTAGGGACCTCAGGAGTTCTTGGAGATGACCACTTTTTTAATGTAATTGTAACAGCCCATGCGTTTGTGATAATTTTTTTCATAGTAATGCCCATCATAATCGGGGGGTTTGGTAACTGAATAGTGCCTTTATTAATCGGAGCACCAGATATAAGTTTTCCTCGTATAAATAACATAAGATTTTGGCTTCTTCCTCCTTCCTTTGTTTTTCTTATTAGATCTAGGATAATTGAGGGGGGGGCAGGAACGGGCTGAACGGTTTATCCGCCATTAAGAAGGCTAGCAGGTCATGGGGGAGCCTCAGTAGATTTGGCTATTTTTTCTCT…
Orcula dolium	OSR3_5606	KC569170	GACATTATATATAATTTTCGGAGTTTGGTGTGGGATAGTAGGAACTGGTTTATCTCTTTTAATTCGCCTAGAGCTTGGGACATCTGGAATTTTAAGTGATGATCATTTTTTTAATGTAATCGTTACAGCCCATGCCTTCGTTATAATTTTTTTTATAGTTATGCCCATTATAATCGGAGGGTTTGGTAACTGGATGGTGCCTTTATTAATCGGGGCACCCGATATGAGATTTCCGCGGATAAACAACATAAGATTCTGGCTATTACCCCCTTCATTTGTTCTTTTGATTAGGTCTAGAATAGTCGAAGGGGGAGCAGGCACAGGGTGAACCGTTTACCCCCCCCTAAGAAGGTTAGCCGGGCATAGGGGGGCTTCTGTGGATCTGGCTATTTTCTCCTT…
Orculella bulgarica	PIN1_7002	KJ656167	GACATTATACATACTTTTTGGAGTTTGATGTGGTATAGTTGGTACAGGACTATCATTATTAATTCGTCTTGAGTTGGGGACATCTGGTGTACTTACAGATGATCACTTTTTTAATGTAGTAGTAACAGCTCATGCATTTGTAATAATTTTTTTTATAGTAATGCCTATTATAATTGGAGGGTTTGGAAATTGAATAGTTCCACTTTTAATTGGTGCTCCTGATATAAGATTCCCGCGTATAAATAACATAAGATTTTGATTACTTCCTCCATCTTTTGTTCTTTTAATTAGTTCTAGAATAGTAGAGGGTGGGGCTGGTACTGGTTGAACAGTTTATCCTCCTTTAAGAACAATAGTAGGGCATAGTGGTGCATCTGTGGATTTGGCTATTTTTTCTTT…
Orculella bulgarica	PIN1_7003	KJ656168	GACATTATACATACTTTTTGGAGTTTGATGTGGTATAGTTGGTACAGGACTATCATTATTAATTCGTCTTGAGTTGGGGACATCTGGTGTACTTACAGATGATCACTTTTTTAATGTAGTAGTAACAGCTCATGCATTTGTAATAATTTTTTTTATAGTAATGCCTATTATAATTGGAGGGTTTGGAAATTGAATAGTTCCACTTTTAATTGGTGCTCCTGATATAAGATTCCCGCGTATAAATAACATAAGATTTTGATTACTTCCTCCATCTTTTGTTCTTTTAATTAGTTCTAGAATAGTAGAGGGTGGGGCTGGTACTGGTTGAACAGTTTATCCTCCTTTAAGAACAATAGTAGGGCATAGTGGTGCATCTGTGGATTTGGCTATTTTTTCTTT…
Orculella bulgarica	PIN1_7004	KJ656169	GACATTATACATACTTTTTGGAGTTTGATGTGGTATAGTTGGTACAGGACTATCATTATTAATTCGTCTTGAGTTGGGGACATCTGGTGTACTTACAGATGATCACTTTTTTAATGTAGTAGTAACAGCTCATGCATTTGTAATAATTTTTTTTATAGTAATGCCTATTATAATTGGAGGGTTTGGAAATTGAATAGTTCCACTTTTAATTGGTGCTCCTGATATAAGATTCCCGCGTATAAATAACATAAGATTTTGATTACTTCCTCCATCTTTTGTTCTTTTAATTAGTTCTAGAATAGTAGAGGGTGGGGCTGGTACTGGTTGAACAGTTTATCCTCCTTTAAGAACAATAGTAGGGCATAGTGGTGCATCTGTGGATTTGGCTATTTTTTCTTT…
Orculella bulgarica	PON1_6606	KJ656170	GACATTATACATACTTTTTGGAGTTTGATGTGGTATAGTTGGTACAGGACTATCATTATTAATTCGTCTTGAGTTGGGGACATCTGGTGTACTTACAGATGATCACTTTTTTAATGTAGTAGTAACAGCCCATGCATTTGTAATAATTTTTTTTATAGTAATGCCTATTATAATTGGAGGGTTTGGGAATTGAATAGTTCCACTTTTAATTGGTGCTCCTGATATAAGATTCCCGCGTATAAATAATATAAGATTTTGATTACTTCCTCCATCTTTTGTTCTTTTAATTAGTTCTAGAATAGTAGAGGGGGGGGCTGGTACTGGTTGAACAGTTTATCCTCCTTTAAGAACAATAGTAGGGCATAGTGGTGCATCTGTGGATTTGGCTATTTTTTCTTT…
Orculella bulgarica	PON1_6607	KJ656171	GACATTATACATACTTTTTGGAGTTTGATGTGGTATAGTTGGTACAGGACTATCATTATTAATTCGTCTTGAGTTGGGGACATCTGGTGTACTTACAGATGATCACTTTTTTAATGTAGTAGTAACAGCCCATGCATTTGTAATAATTTTTTTTATAGTAATGCCTATTATAATTGGAGGGTTTGGGAATTGAATAGTTCCACTTTTAATTGGTGCTCCTGATATAAGATTCCCGCGTATAAATAATATAAGATTTTGATTACTTCCTCCATCTTTTGTTCTTTTAATTAGTTCTAGAATAGTAGAGGGGGGGGCTGGTACTGGTTGAACAGTTTATCCTCCTTTAAGAACAATAGTAGGGCATAGTGGTGCATCTGTGGATTTGGCTATTTTTTCTTT…
Orculella bulgarica	PON2_7105	KJ656172	GACATTATACATACTTTTTGGAGTTTGATGTGGTATAGTTGGTACAGGACTATCATTATTAATTCGTCTTGAGTTGGGGACATCTGGTGTACTTACAGATGATCACTTTTTTAATGTAGTAGTAACAGCCCATGCATTTGTAATAATTTTTTTTATAGTAATGCCTATTATAATTGGAGGGTTTGGGAATTGAATAGTTCCACTTTTAATTGGTGCTCCTGATATAAGATTCCCGCGTATAAATAATATAAGATTTTGATTACTTCCTCCATCTTTTGTTCTTTTAATTAGTTCTAGAATAGTAGAGGGGGGGGCTGGTACTGGTTGAACAGTTTATCCTCCTTTAAGAACAATAGTAGGGCATAGTGGTGCATCTGTGGATTTGGCTATTTTTTCTTT…
Orcula sp	PRO1_3543	KM188889	GACATTATATATAATCTTTGGGGTATGATGTGGGATAGTCGGAAGCGGTTTATCTTTATTAATTCGTTTGGAGTTAGGAACATCAGGAGTATTAAGAGATGATCATTTTTTTAATGTTATTGTCACAGCTCACGCTTTTGTTATAATTTTTTTCATGGTAATACCTATTATAATTGGTGGGTTTGGTAATTGGATAGTTCCTTTACTAATTGGTGCTCCAGATATAAGATTTCCACGAATAAATAATTTAAGATTTTGATTATTACCACCATCTTTTTTATTTTTAATTTCTTCTAGGTTAATTGAAGGAGGTGCAGGTACAGGTTGAACAGTTTACCCCCCATTAAGTAGCCTAAGGGGACATAGGGGTGCATCTGTAGATTTAGCCATTTTCTCCCT…
Orcula sp	PRO1_3544	KM188890	GACATTATATATAATCTTTGGGGTATGATGTGGGATAGTCGGAAGCGGTTTATCTTTATTAATTCGTTTGGAGTTAGGAACATCAGGAGTATTAAGAGATGATCATTTTTTTAATGTTATTGTCACAGCTCACGCTTTTGTTATAATTTTTTTCATGGTAATACCTATTATAATTGGTGGGTTTGGTAATTGGATAGTTCCTTTACTAATTGGTGCTCCAGATATAAGATTTCCACGAATAAATAATTTAAGATTTTGATTATTACCACCATCTTTTTTATTTTTAATTTCTTCTAGGTTAATTGAAGGAGGTGCAGGTACAGGTTGAACAGTTTATCCCCCATTAAGTAGCCTAAGGGGACATAGGGGTGCATCTGTAGATTTAGCCATTTTCTCCCT…
Orcula sp	PTK1_3538	KM188891	AACATTATATATAATCTTTGGGATCTGATGCGGTATAGTTGGAAGGGGTCTATCCTTATTAATTCGGCTGGAGTTGGGAACATCTGGTGTATTAAGAGATGACCATTTTTTTAATGTTATTGTTACGGCTCATGCCTTTGTTATAATTTTTTTTATAGTTATACCCATTATAATTGGGGGGTTTGGAAACTGAATAGTCCCTTTATTAATTGGTGCTCCAGATATAAGGTTTCCACGAATAAATAATTTGAGATTTTGATTATTACCCCCTTCTTTCTTATTCTTAATTTCTTCTAGGTTAATCGAAGGGGGGGCTGGGACAGGTTGAACGGTGTATCCACCCTTAAGTAGCTTAAGAGGGCACAGGGGTGCTTCTGTAGATTTAGCCATTTTTTCCTT…
Orcula dolium	SML11_6140	KC569195	GACATTATATATAATTTTCGGAGTTTGATGCGGGATAGTTGGAACTGGATTATCTCTTTTAATTCGCCTTGAGCTTGGGACATCTGGGATTTTAAGCGACGATCATTTTTTTAATGTGATCGTTACAGCCCATGCCTTCGTTATAATTTTTTTTATAGTTATGCCTATTATAATTGGAGGGTTTGGTAACTGAATGGTGCCTTTATTAATCGGGGCACCCGACATGAGATTTCCGCGGATAAATAACATAAGGTTCTGATTATTACCTCCTTCATTTGTACTTTTGATTAGGTCTAGGATAGTCGAAGGGGGAGCAGGCACAGGGTGAACCGTTTACCCTCCCCTAAGAAGGTTAGCCGGACATAGAGGGGCTTCTGTGGATCTAGCTATTTTCTCCTT…
Orcula dolium	SML4_6144	KC569196	GACATTATATATAATTTTCGGAGTTTGATGTGGGATAGTTGGGACTGGATTATCTCTTTTAATTCGCCTTGAGCTAGGAACATCTGGGGTTTTAAGCGACGATCATTTTTTTAATGTGATCGTTACAGCCCATGCCTTCGTTATAATTTTTTTCATAGTTATGCCCATTATGATCGGAGGGTTTGGAAACTGAATGGTGCCTTTATTAATCGGGGCACCCGACATGAGATTTCCGCGAATAAATAACATAAGGTTTTGATTATTACCTCCTTCATTTGTACTTTTGATTAGGTCTAGGATAGTTGAAGGGGGAGCAGGCACAGGGTGAACCGTTTACCCGCCCCTAAGAAGGTTAGCCGGACATAGAGGGGCTTCTGTAGATCTAGCTATTTTCTCCTT…
Orcula dolium	SML4_6145	KC569197	GACATTATATATAATTTTCGGAGTTTGATGTGGGATAGTTGGGACTGGATTATCTCTTTTAATTCGCCTTGAGCTAGGAACATCTGGGGTTTTAAGCGACGATCATTTTTTTAATGTGATCGTTACAGCCCATGCCTTCGTTATAATTTTTTTCATAGTTATGCCCATTATGATCGGGGGGTTTGGAAACTGAATGGTGCCTTTATTAATCGGGGCACCCGACATGAGATTTCCGCGAATAAATAACATAAGGTTTTGATTATTACCTCCTTCATTTGTACTTTTGATTAGGTCTAGGATAGTTGAAGGGGGAGCAGGCACAGGGTGAACCGTTTACCCGCCCCTAAGAAGGTTAGCCGGACATAGAGGGGCTTCTGTAGATCTAGCTATTTTCTCCTT…
Orcula dolium	SNH21_1362	KC568972	GACATTATATATAATTTTCGGAGTTTGGTGTGGGATAGTCGGAACTGGTTTATCTCTTTTAATTCGTCTTGAGCTCGGGACATCTGGGATTTTAAGCGACGATCATTTTTTTAATGTGATCGTTACGGCCCATGCCTTCGTTATAATTTTTTTTATAGTCATGCCAATTATAATCGGAGGCTTCGGTAATTGAATGGTGCCTTTATTAATCGGGGCACCCGATATGAGATTTCCTCGGATAAATAACATAAGGTTCTGATTATTACCTCCTTCATTTGTTCTTTTGATTAGGTCTAGAATAGTCGAAGGGGGAGCAGGCACAGGGTGAACCGTTTACCCACCCCTAAGAAGGTTAGCCGGACATAGAGGGGCTTCTGTGGATCTAGCTATTTTCTCCTT…
Sphyradium doliolum	SNH23_833	KM188897	AACTTTATACATAATTTTTGGAGTTTGGTGTGGTATGGTTGGGACGGGTCTTTCATTGCTTATTCGATTAGAATTAGGTACTTCTGGAGTCCTCAGGGAGGATCACTTTTTTAATGTTATTGTAACAGCACATGCTTTTGTTATAATTTTTTTCATAGTAATACCTATTATAATTGGAGGATTCGGAAACTGAATGGTGCCCCTATTAATTGGAGCACCAGATATAAGATTCCCTCGTATAAATAATATGAGATTCTGACTGCTCCCCCCTTCCTTTATTCTTCTCATTAGATCTAGAATAGTGGAAGGAGGGGCAGGTACTGGTTGAACTGTATATCCCCCTTTAAGAAGGCTTACAGGGCATGGAGGGGCCTCAGTCGATTTGGCTATTTTTTCTTT…
Orcula austriaca	SNH24_324	KM188659	TACATTATATATAATTTTTGGTGTATGATGTGGTATGGTAGGAACAGGATTATCATTACTAATTCGGCTTGAGCTTGGGACATCTGGGGTCTTAGGTGACGATCACTTTTACAATGTAATTGTAACTGCTCATGCGTTTGTTATAATTTTCTTCATAGTTATGCCTATTATAATCGGGGGGTTTGGCAACTGAATAGTGCCTTTATTAATCGGGGCACCTGATATAAGCTTCCCTCGGATAAATAATATAAGATTTTGACTTTTACCTCCTTCCTTTGTATTTTTGATTAGGTCAAGAATAATTGAAGGAGGGGCAGGGACTGGTTGAACTGTCTACCCCCCATTAAGTAGATTAGCAGGTCATAGGGGTGCTTCTGTGGATCTAGCTATTTTTTCTTT…
Orcula restituta	STE1_1371	KM188868	GACATTATACATAATTTTTGGTGTATGATGCGGGATAGTTGGTACAGGACTGTCACTTTTAATTCGACTTGAGCTTGGTACTTCTGGGGTTTTAGGTGATGACCATTTTTTTAATGTGATTGTTACTGCTCATGCATTTGTAATAATTTTTTTTATAGTAATACCTATTATAATTGGAGGATTCGGAAATTGAATAGTGCCTTTACTAATTGGTGCACCTGATATAAGATTTCCTCGAATAAATAATATAAGATTTTGATTATTGCCCCCTTCGTTTGTACTTTTAATTAGATCAAGAATAGTAGAAGGAGGAGCAGGAACAGGTTGAACTGTTTACCCCCCATTAAGAAGGTTAGCAGGGCACAGGGGTGCTTCTGTGGACTTAGCTATTTTTTCTTT…
Orcula restituta	STE2_2826	KM188869	AACATTATACATAATTTTTGGTGTATGATGCGGGATAGTTGGTACAGGACTGTCACTTTTAATTCGACTTGAGCTTGGTACTTCTGGGGTTTTAGGTGATGACCATTTTTTTAATGTGATTGTTACTGCTCATGCATTTGTAATAATTTTTTTTATAGTAATACCTATTATAATTGGAGGATTCGGAAATTGAATAGTGCCTTTACTAATTGGTGCACCTGATATAAGATTTCCTCGAATAAATAATATAAGATTTTGATTATTGCCCCCTTCGTTTGTACTTTTAATTAGATCAAGAATAGTAGAAGGAGGAGCAGGAACAGGTTGAACTGTTTACCCCCCATTAAGAAGGTTAGCAGGGCACAGGGGTGCTTCTGTGGACTTAGCTATTTTTTCTTT…
Orcula dolium	STR1_3909	KC569095	AACATTATACATAATTTTTGGGGTTTGGTGTGGGATAGTTGGAACTGGGCTATCTCTCTTAATTCGGCTTGAGCTCGGAACATCTGGAATCTTAAGTGATGATCATTTTTTTAATGTAATTGTTACGGCTCATGCCTTTGTTATGATTTTTTTTATGGTTATACCTATTATGATCGGGGGGTTTGGTAATTGAATGGTTCCTTTGTTGATCGGGGCCCCTGACATAAGATTCCCTCGAATAAATAATATAAGATTTTGGCTTTTACCTCCCTCTTTTGTTCTTTTAATTAGATCTAGAATAGTTGAGGGAGGAGCAGGCACAGGATGAACCGTTTACCCCCCCTTAAGAAGGCTAGCCGGACATAGAGGGGCTTCTGTAGATCTAGCTATTTTTTCCTT…
Orcula dolium	STR2_1996	KC569017	AACATTATACATAATTTTTGGAGTTTGATGTGGGATGGTAGGAACTGGGCTATCTCTCTTAATTCGGCTTGAGCTTGGAACATCTGGAATTTTAAGTGACGATCATTTTTTTAATGTAATTGTTACGGCTCATGCCTTTGTTATGATTTTTTTTATGGTTATACCTATTATAATCGGGGGGTTTGGTAATTGAATGGTTCCATTGTTGATCGGGGCCCCTGACATAAGATTCCCTCGAATAAATAATATAAGATTTTGGCTTTTACCTCCCTCTTTTGTTCTTTTAATTAGATCAAGTATAGTTGAGGGAGGAGCAGGCACAGGGTGAACCGTTTACCCTCCTTTAAGTAGGTTAGCCGGACATAGAGGGGCTTCTGTAGATCTAGCTATTTTTTCCTT…
Orcula zilchi	STZ1_7021	KM188894	AACATTATATATATTATTTGGGGTGTGATGTGGAATAGTTGGGACAGGCTTATCTCTTTTAATTCGATTGGAACTTGGTACTTCCGGGGTTCTCTCGGATGATCACTTTTTTAATGTGATTGTGACTGCTCACGCTTTTGTAATAATCTTTTTCATGGTAATACCTCTTATAATTGGGGGTTTTGGTAATTGAATAGTCCCTCTGTTAATCGGTGCTCCTGATATAAGTTTTCCCCGACTAAATAACTTAAGATTCTGGTTACTGCCCCCCTCCTTCCTTCTACTAATCTGCTCTAGCATGGTAGAAGGGGGAGCAGGAACGGGATGGACAGTTTACCCTCCATTAAGAGGATTGTCTGGACACAGAGGGGCTTCAGTAGATTTAGCTATTTTTTCTCT…
Orcula zilchi	STZ1_7022	KM188895	AACATTATATATATTATTTGGGGTGTGATGTGGAATAGTTGGGACAGGCTTATCTCTTTTAATTCGATTGGAACTCGGTACTTCCGGGGTTCTCTCGGATGATCACTTTTTTAATGTGATTGTGACTGCTCACGCTTTTGTAATAATCTTTTTCATGGTAATACCTCTTATAATTGGGGGTTTTGGTAATTGAATAGTCCCTCTGTTAATCGGTGCTCCTGATATAAGTTTTCCCCGACTAAATAACTTAAGATTCTGGTTACTGCCCCCCTCCTTCCTTCTACTAATCTGCTCTAGCATGGTAGAAGGGGGAGCAGGAACGGGATGGACAGTTTACCCTCCATTAAGAGGATTGTCTGGACACAGAGGGGCTTCAGTAGATTTAGCTATTTTTTCTCT…
Orcula zilchi	STZ1_7023	KM188896	AACATTATATATATTATTTGGGGTGTGATGTGGAATAGTTGGGACAGGCTTATCTCTTTTAATTCGATTGGAACTTGGTACTTCCGGGGTTCTCTCGGATGATCACTTTTTTAATGTGATTGTGACTGCTCACGCTTTTGTAATAATCTTTTTCATGGTAATACCTCTTATAATTGGGGGTTTTGGTAATTGAATAGTCCCTCTGTTAATCGGTGCTCCTGATATAAGTTTTCCCCGACTAAATAACTTAAGATTCTGGTTACTGCCCCCCTCCTTCCTTCTACTAATCTGCTCTAGCATGGTAGAAGGGGGAGCAGGAACGGGATGGACAGTTTACCCTCCATTAAGAGGATTGTCTGGACACAGAGGGGCTTCAGTAGATTTAGCTATTTTTTCTCT…
Orcula dolium	SZK8_347	KC568850	GACATTATATATAATTTTCGGAGTGTGGTGCGGGATAGTAGGAACTGGACTATCTCTTTTGATTCGTCTTGAGCTAGGTACTTCTGGAGTTTTAAGTGATGATCATTTCTTTAATGTGATTGTCACGGCTCATGCCTTCGTAATAATTTTTTTCATAGTTATGCCTATTATAATTGGGGGGTTTGGCAACTGAATGGTGCCATTATTGATTGGGGCACCAGATATAAGATTCCCGCGGATAAATAATATAAGATTTTGGCTGTTACCCCCTTCCTTTGTTCTTTTAATTAGGTCTAGGATAGTAGAAGGGGGGGCTGGTACAGGGTGAACTGTTTACCCCCCCTTGAGTAGATTGGCTGGGCATAGGGGAGCCTCTGTGGATTTAGCAATTTTCTCTTT…
Orcula gularis	TEN2_1930	KM188740	TACTTTATATATAATTTTTGGGGTGTGATGCGGCATGGTTGGGACGGGTCTTTCTCTACTAATTCGGCTGGAGCTAGGGACCTCAGGAGTTCTTGGAGATGACCACCTTTTTAATGTAATTGTAACAGCCCATGCGTTTGTAATAATTTTTTTCATAGTAATGCCTATCATAATCGGGGGGTTTGGTAACTGAATAGTACCTTTACTAATCGGAGCACCAGATATAAGTTTTCCTCGTATAAATAACATAAGATTTTGACTTCTTCCTCCTTCCTTTGTTTTTCTTATTAGATCTAGGATAATTGAGGGGGGGGCAGGAACGGGCTGAACGGTTTATCCGCCCTTAAGAAGGCTAGCAGGTCATGGGGGAGCCTCAGTAGATTTGGCTATTTTTTCTCT…
Orcula sp	TOM1_3541	KM188892	AACATTATATATAATCTTTGGGATCTGATGCGGTATAGTGGGAAGGGGTCTATCCCTATTAATTCGGCTGGAGTTAGGGACATCTGGCGTATTAAGAGATGACCATTTTTATAATGTTATTGTTACAGCTCATGCCTTTGTTATAATTTTTTTTATAGTTATACCTATTATAATTGGGGGGTTTGGAAACTGAATAGTCCCTTTATTAATTGGTGCTCCAGATATAAGGTTTCCACGAATAAATAATTTGAGATTCTGATTATTACCTCCTTCTTTTTTATTCTTAATTTCTTCTAGGTTAATCGAAGGAGGGGCTGGAACAGGTTGAACGGTGTATCCACCCTTAAGTAGCTTAAGGGGGCACAGGGGTGCCTCTGTAGATTTAGCCATTTTTTCTTT…
Orcula sp	TOM1_3542	KM188893	GACATTGTATATAATCTTTGGGGTATGGTGTGGAATGGTTGGAAGGGGTTTATCATTATTAATTCGGCTTGAGCTAGGTACATCAGGGGTATTAAGAGATGATCACTTTTTCAATGTTATTGTTACAGCTCATGCTTTTGTTATAATTTTTTTTATAGTGATACCTATCATGATTGGTGGGTTCGGTAATTGGATAGTTCCTTTATTAATTGGTGCTCCAGATATAAGATTCCCCCGGATAAATAATCTGAGTTTCTGGTTATTACCTCCTTCATTTTTATTTCTAATTTCCTCCAGCTTAATTGAAGGAGGTGCGGGTACTGGTTGAACAGTTTATCCTCCATTAAGTAGTTTAAGAGG?CATGGAGGCGCATCTGTAGATTTAGCTATCTTCTCTTT…
Orcula sp	TOM2_7138	KM188877	GACATTGTATATAATCTTTGGGGTATGATGTGGGATGGTTGGAAGGGGTTTATCATTACTAATTCGGCTTGAGCTAGGTACATCAGGGGTATTAAGAGATGATCACTTTTTCAATGTTATTGTTACAGCTCATGCTTTTGTTATAATTTTTTTTATAGTAATACCCATCATGATTGGCGGGTTCGGTAATTGGATAGTTCCTTTATTAATTGGTGCTCCAGATATAAGATTTCCCCGAATAAATAATTTGAGTTTTTGATTATTACCTCCTTCATTTTTATTTTTAATTTCCTCCAGCTTAATTGAAGGAGGTGCAGGTACCGGTTGAACAGTTTATCCTCCATTAAGTAGTTTAAGAGGGCATAGAGGCGCATCTGTAGATTTAGCTATCTTCTCTTT…
Orcula sp	TOM2_7139	KM188878	GACATTGTATATAATCTTTGGGGTATGATGTGGGATGGTTGGAAGGGGTTTATCATTACTAATTCGGCTTGAGCTAGGTACATCAGGGGTATTAAGAGATGATCACTTTTTCAATGTTATTGTTACAGCTCATGCTTTTGTTATAATTTTTTTTATAGTAATACCCATCATGATTGGCGGGTTCGGTAATTGGATAGTTCCTTTATTAATTGGTGCTCCAGATATAAGATTTCCCCGAATAAATAATTTGAGTTTTTGATTATTACCTCCTTCATTTTTATTTTTAATTTCCTCCAGCTTAATTGAAGGAGGTGCAGGTACCGGTTGAACAGTTTATCCTCCATTAAGTAGTTTAAGAGGGCATAGAGGCGCATCTGTAGATTTAGCTATCTTCTCTTT…
Orcula dolium	TOT3_3873	KC569082	AACATTATATATAATTTTCGGAGTGTGGTGCGGGATAGTAGGAACTGGACTATCTCTTTTGATTCGTCTTGAGCTAGGTACTTCTGGAGTTTTAAGTGATGATCATTTCTTTAATGTAATTGTCACGGCTCATGCCTTCGTAATAATTTTTTTCATAGTTATGCCTATTATAATTGGAGGGTTTGGCAACTGAATGGTGCCGTTATTAATTGGGGCACCAGATATAAGATTCCCGCGGATAAATAATATAAGATTTTGGCTGTTACCCCCTTCCTTTGTTCTTTTAATTAGGTCTAGGATAGTAGAAGGGGGGGCTGGTACAGGGTGAACTGTTTACCCCCCCTTGAGTAGATTGGCTGGGCATAGGGGAGCCTCTGTGGATTTAGCAATTTTCTCTTT…
Orcula gularis	TOT5_6152	KM188741	TACTTTATATATAATTTTTGGGGTGTGATGCGGCATGGTGGGGACGGGGCTTTCTCTACTAATTCGACTGGAGCTAGGGACCTCAGGAGTTCTTGGAGATGACCACTTTTTTAATGTAATTGTAACAGCCCATGCGTTTGTGATAATTTTTTTCATAGTAATGCCCATCATAATCGGGGGGTTTGGTAACTGAATAGTGCCTTTATTAATCGGAGCACCAGATATAAGTTTTCCTCGTATAAATAACATAAGATTTTGGCTTCTTCCTCCTTCCTTTGTTTTTCTTATTAGATCTAGGATAGTTGAGGGGGGGGCAGGAACGGGCTGAACGGTTTATCCGCCATTAAGAAGGCTAGCAGGTCATGGGGGAGCCTCAGTAGATTTGGCTATTTTTTCTCT…
Orcula spoliata	VDN1_5656	KM188879	AACGTTATACATAATTTTTGGTGTGTGATGTGGAATAGTTGGGACAGGATTATCACTTTTAATTCGACTTGAGCTTGGTACCTCTGGGATTCTAGGTGATGACCATTTTTTTAATGTAATTGTCACTGCGCATGCGTTTGTAATAATTTTTTTTATAGTAATGCCTATTATAATTGGAGGTTTTGGAAATTGAATAGTACCCCTGCTAATTGGCGCGCCTGATATAAGATTTCCTCGAATAAATAATATAAGATTCTGGTTACTACCCCCATCGTTTGTACTTTTAATTAGATCAAGAATAGTAGAAGGGGGGGCAGGAACAGGTTGAACTGTTTATCCCCCACTAAGAAGACTAGCAGGACATAGTGGTGCCTCTGTGGATTTAGCTATTTTTTCTTT…
Orcula spoliata	VDN1_5657	KM188880	AACGTTATACATAATTTTTGGTGTGTGATGTGGAATAGTTGGGACAGGATTATCACTTTTAATTCGACTTGAGCTTGGTACCTCTGGGATTCTAGGTGATGACCATTTTTTTAATGTAATTGTCACTGCGCATGCGTTTGTAATAATTTTTTTTATAGTAATGCCTATTATAATTGGAGGTTTTGGAAATTGAATAGTACCCCTGCTAATTGGCGCGCCTGATATAAGATTTCCTCGAATAAATAATATAAGATTCTGGTTACTACCCCCATCGTTTGTACTTTTAATTAGATCAAGAATAGTAGAAGGGGGGGCAGGAACAGGTTGAACTGTTTATCCCCCACTAAGAAGACTAGCAGGACATAGTGGTGCCTCTGTGGATTTAGCTATTTTTTCTTT…
Orcula dolium	VEF1_3926	KC569110	GACATTATATATAATTTTCGGAGTTTGGTGTGGGATAGTCGGAACTGGTTTATCTCTTTTAATTCGCCTTGAGCTCGGAACATCTGGGATTCTAAGCGACGATCATTTTTTTAATGTGATTGTTACAGCCCACGCCTTCGTTATAATTTTTTTTATAGTTATGCCCATTATAATCGGAGGGTTTGGCAACTGAATGGTGCCTTTATTGATTGGGGCACCCGATATAAGATTTCCGCGGATAAATAACATAAGGTTCTGATTATTACCTCCTTCATTTGTTCTTTTGATTAGGTCAAGAATAGTCGAAGGGGGAGCAGGCACAGGGTGAACCGTTTACCCCCCCCTGAGGAGGTTAGCCGGACATAGAGGGGCTTCTGTGGATCTAGCTATTTTCTCCTT…
Orcula dolium	WIW2_392	KC568863	GACATTATATATAATTTTCGGAGTTTGATGTGGGATAGTTGGAACTGGATTATCTCTTTTAATTCGCCTTGAGCTTGGGACATCTGGGATTTTAAGCGACGATCACTTTTTTAATGTGATCGTTACAGCCCACGCCTTCGTTATAATTTTTTTTATAGTTATACCCATTATAATCGGAGGGTTTGGCAACTGAATGGTGCCTTTATTAATCGGGGCGCCCGACATGAGATTTCCGCGGATAAATAACATAAGGTTCTGATTATTACCTCCTTCATTTGTACTTTTGATTAGGTCTAGAATAGTTGAAGGGGGAGCAGGAACAGGGTGAACCGTTTATCCTCCCCTAAGAAGGTTAGCCGGACATAGGGGGGCTTCTGTGGATCTAGCTATTTTCTCCTT…

## Sheet: 12S
Species	tree label	accession_12S	12S aligned	12S_NoGap	12S NoGapStrict
Orculella aragonica	BAE1_7132	KM188500	GCACTGCAGAA-TAGTGATATTCAAATAGTATAATATATTTATTT---------------TTTACTTTTAAGTCCTGCTTAT-GTAATAAAAATAATTTATTACAACCGTGAA--TAA-GTAATTATTGTAACTCGCCTAGAATCATTAACATTAGCTGCACCTTGATCTGTCATAATACATATTATATAAGTGTTAAAAGGTA-------TATTTTAAATATATCTTTATGACGACGGCATACAAACT--AT-AAATTAAAGAAGATTTTTCTTGGTGGTTATCATTTATCTGGTAAGTTCCCCTAAAGGTTTT-TACAGCCGCCATAATATTTGAGTTTAATTTTTAGTAAATATAATCCTCAAAAAAGCCAAATCTA-TCAA---AATAGTAGGGT…	GCACTGCAGAGTATATTCAAATAGTATAAATTTTTTACTTTTAAGTCCTGCTTATAAAAAATATTAACCGTGAAAGTTTATTGTAACTCGCCGATTAACATTAGCTGCACCTTGATCTGTCTGAATATTTTAAATATATCTTTATGACGACGGCATACAAACTAATTAAAGAAGATCTTGGTGGTTATCATTTATCTGGTAAGTTCCCCTAAAGGTTTTTACAGCCGCCATAATATTTGAGTTTAAAATCCTCAAAAAACAAAAATAGTAGGGTATCTAATCCTAGTTTAATTTTTTTTGTTTAAAAAAAGTTTTCATTTTACTGAAAAGTACTTTGTAAAAATATTTTTTAAATTATTTAAATAGTATGACCGCGGTTGCTGGCACCTTATTTACCTA…	GCACTGCAGAATTCAGTATAAATTTTTTACTTTTAAGTCCTGCTTATAAAACCGTGAAAGTTTATTGTAACTCGCCGATTAACATTAGCTGCACCTTGATCTGTCTGAATATTTTAATATCTTTATGACGACGGCATACAAACTAAAAGAAGATCTTGGTGGTTATCATTTATCTGGTAAGTTCCCCTAAAGGTTTTTACAGCCGCCATAATATTTGAGTTTAAAATCCTCAAAAAAATAGTAGGGTATCTAATCCTAGTTTAATTTTCATTTTACTGAAAATTTTTTAAATTATTTAAATAGTATGACCGCGGTTGCTGGCACCTTATTTACCTAAAGAAACTAAGCTAATATTTATATTGTATAATTTTAACTGTGTTGTTTTAACTCATTATCAAA…
Orculella aragonica	BAE2_7133	KM188501	GCACTGCAGAA-TAGTGATATTCAAATAGTATAATATATTTATTT---------------TTTACTTTTAAGTCCTGCTTAT-GTAATAAAAATAATTTATTACAACCGTGAA--TAA-GTAATTATTGTAACTCGCCTAGAATCATTAACATTAGCTGCACCTTGATCTGTCATAATACATAT---ATAAGTGTTAAAAGGTA-------TATTTTAAATATATCTTTATGACGACGGCATACAAACT--AT-AAATTAAAGAAGATTTTTCTTGGTGGTTATCATTTATCTGGTAAGTTCCCCTAAAGGTTTT-TACAGCCGCCATAATATTTGAGTTTAATTTTTAGTAAATATAATCCTCAAAAAAGCCAAATCTA-TCAA---AATAGTAGGGT…	GCACTGCAGAGTATATTCAAATAGTATAAATTTTTTACTTTTAAGTCCTGCTTATAAAAAATATTAACCGTGAAAGTTTATTGTAACTCGCCGATTAACATTAGCTGCACCTTGATCTGTCTGAATATTTTAAATATATCTTTATGACGACGGCATACAAACTAATTAAAGAAGATCTTGGTGGTTATCATTTATCTGGTAAGTTCCCCTAAAGGTTTTTACAGCCGCCATAATATTTGAGTTTAAAATCCTCAAAAAACAAAAATAGTAGGGTATCTAATCCTAGTTTAATTTTTTTTGTTTAAAGAAAGTTTTCATTTTACTGAAAAGTACTTTGTAAAAATATTTTTTAAATTATTTAAATAGTATGACCGCGGTTGCTGGCACCTTATTTACCTA…	GCACTGCAGAATTCAGTATAAATTTTTTACTTTTAAGTCCTGCTTATAAAACCGTGAAAGTTTATTGTAACTCGCCGATTAACATTAGCTGCACCTTGATCTGTCTGAATATTTTAATATCTTTATGACGACGGCATACAAACTAAAAGAAGATCTTGGTGGTTATCATTTATCTGGTAAGTTCCCCTAAAGGTTTTTACAGCCGCCATAATATTTGAGTTTAAAATCCTCAAAAAAATAGTAGGGTATCTAATCCTAGTTTAATTTTCATTTTACTGAAAATTTTTTAAATTATTTAAATAGTATGACCGCGGTTGCTGGCACCTTATTTACCTAAAGAAACTAAGCTAATATTTATATTGTATAATTTTAACTGTGTTGTTTTAACTCATTATCAAA…
Orculella aragonica	BAE3_7135	KM188502	GCACTGCAGAA-TAGTGATATTCAAATAGTATAATATATTTATTT---------------TTTACTTTTAAGTCCTGCTTAT-GTAATAAAAATAATTTATTACAACCGTGAA--TAA-GTAATTATTGTAACTCGCCTAGAATCATTAACATTAGCTGCACCTTGATCTGTCATAATACATAT---ATAAGTGTTAAAAGGTA-------TATTTTAAATATATCTTTATGACGACGGCATACAAACT--AT-AAATTAAAGAAGATTTTTCTTGGTGGTTATCATTTATCTGGTAAGTTCCCCTAAAGGTTTT-TACAGCCGCCATAATATTTGAGTTTAATTTTTAGTAAATATAATCCTCAAAAAAGCCAAATCTA-TCAA---AATAGTAGGGT…	GCACTGCAGAGTATATTCAAATAGTATAAATTTTTTACTTTTAAGTCCTGCTTATAAAAAATATTAACCGTGAAAGTTTATTGTAACTCGCCGATTAACATTAGCTGCACCTTGATCTGTCTGAATATTTTAAATATATCTTTATGACGACGGCATACAAACTAATTAAAGAAGATCTTGGTGGTTATCATTTATCTGGTAAGTTCCCCTAAAGGTTTTTACAGCCGCCATAATATTTGAGTTTAAAATCCTCAAAAAACAAAAATAGTAGGGTATCTAATCCTAGTTTAATTTTTTTTGTTTAAAAAAAGTTTTCATTTTACTGAAAAGTACTTTGTAAAAATATTTTTTAAATTATTTAAATAGTATGACCGCGGTTGCTGGCACCTTATTTACCTA…	GCACTGCAGAATTCAGTATAAATTTTTTACTTTTAAGTCCTGCTTATAAAACCGTGAAAGTTTATTGTAACTCGCCGATTAACATTAGCTGCACCTTGATCTGTCTGAATATTTTAATATCTTTATGACGACGGCATACAAACTAAAAGAAGATCTTGGTGGTTATCATTTATCTGGTAAGTTCCCCTAAAGGTTTTTACAGCCGCCATAATATTTGAGTTTAAAATCCTCAAAAAAATAGTAGGGTATCTAATCCTAGTTTAATTTTCATTTTACTGAAAATTTTTTAAATTATTTAAATAGTATGACCGCGGTTGCTGGCACCTTATTTACCTAAAGAAACTAAGCTAATATTTATATTGTATAATTTTAACTGTGTTGTTTTAACTCATTATCAAA…
Orculella aragonica	BAE4_7137	KM188503	GCACTGCAGAA-TAGTGATATTCAAATAGTATAATATATTTATTT---------------TTTACTTTTAAGTCCTGCTTAT-GTAATAAAAATAATTTATTACAACCGTGAA--TAA-GTAATTATTGTAACTCGCCTAGAATCATTAACATTAGCTGCACCTTGATCTGTCATAATACATAT---ATAAGTGTTAAAAGGTA-------TATTTTAAATATATCTTTATGACGACGGCATACAAACT--AT-AAATTAAAGAAGATTTTTCTTGGTGGTTATCATTTATCTGGTAAGTTCCCCTAAAGGTTTT-TACAGCCGCCATAATATTTGAGTTTAATTTTTAGTAAATATAATCCTCAAAAAAGCCAAATCTA-TCAA---AATAGTAGGGT…	GCACTGCAGAGTATATTCAAATAGTATAAATTTTTTACTTTTAAGTCCTGCTTATAAAAAATATTAACCGTGAAAGTTTATTGTAACTCGCCGATTAACATTAGCTGCACCTTGATCTGTCTGAATATTTTAAATATATCTTTATGACGACGGCATACAAACTAATTAAAGAAGATCTTGGTGGTTATCATTTATCTGGTAAGTTCCCCTAAAGGTTTTTACAGCCGCCATAATATTTGAGTTTAAAATCCTCAAAAAACAAAAATAGTAGGGTATCTAATCCTAGTTTAATTTTTTTTGTTTAAAAAAAGTTTTCATTTTACTGAAAAGTACTTTGTAAAAATATTTTTTAAATTATTTAAATAGTATGACCGCGGTTGCTGGCACCTTATTTACCTA…	GCACTGCAGAATTCAGTATAAATTTTTTACTTTTAAGTCCTGCTTATAAAACCGTGAAAGTTTATTGTAACTCGCCGATTAACATTAGCTGCACCTTGATCTGTCTGAATATTTTAATATCTTTATGACGACGGCATACAAACTAAAAGAAGATCTTGGTGGTTATCATTTATCTGGTAAGTTCCCCTAAAGGTTTTTACAGCCGCCATAATATTTGAGTTTAAAATCCTCAAAAAAATAGTAGGGTATCTAATCCTAGTTTAATTTTCATTTTACTGAAAATTTTTTAAATTATTTAAATAGTATGACCGCGGTTGCTGGCACCTTATTTACCTAAAGAAACTAAGCTAATATTTATATTGTATAATTTTAACTGTGTTGTTTTAACTCATTATCAAA…
Orcula jetschini	BAN1_6646	KM188504	GCACCTATAAA--TGGGATATTCATTTTTTAATGGTTAGTTATGTATATAGGAACACAATATTACTTTTAAGTCCATCTTTC-ATCAAATGTTTATATTTAATTACCGATAA-T--AA-ATTATTATTGTAGCTCGCC--CTTACTTATCTATTAGTTGCACCTTGATCTGTA-ATTA---TATAATAGAGATATA-TTGT-------AAATATTTTTAAAAAATATTTTATACGATGGCATACAAACTTTTTATAAGATAAGTAAATTATTCTTGGTGGCTATCAATTATAAGGTAAGCTCCCCTAATAAATTTTATAGACCGCCATAATTTTTGAGTTTT--A-AAA---TGAT-ACTCCTCAAAATCTTTACA---TATTTTATGAATAGTAGGGT…	GCACCTATAAGGATATTCATTTTTTAATGTGTTTGTACTTTTAAGTCCATCTTTTCAATGTTTAAACCGATAAAAATTTATTGTAGCTCGCCCTTATCTATTAGTTGCACCTTGATCTGTAAATGTATTTTTAAAAAATATTTTATACGATGGCATACAAACTAAGATAAGTAAATCTTGGTGGCTATCAATTATAAGGTAAGCTCCCCTAATAAATTTATAGACCGCCATAATTTTTGAGTTTTTACTCCTCAAAATCTATTAATAGTAGGGTATCTAATCCTAGTTTCATTTTACGCTTCTACTTATTAATTACATTTTACTATATAATTCACTTTATATTAGATTTTAAAATAGCCTACTAGGTTTGACCGCGGTTGCTGGCACTCTATAAACCAA…	GCACCTATAAATTCATTAATGTGTTTGTACTTTTAAGTCCATCTTTTCAACCGATAAAAATTTATTGTAGCTCGCCCTTATCTATTAGTTGCACCTTGATCTGTAAATGTATTTTTAAATATTTTATACGATGGCATACAAACTAAAAGTAAATCTTGGTGGCTATCAATTATAAGGTAAGCTCCCCTAATAAATTTATAGACCGCCATAATTTTTGAGTTTTTACTCCTCAAATTAATAGTAGGGTATCTAATCCTAGTTTCATTTTCATTTTACTATATAATTTTAAAATAGCCTACTAGGTTTGACCGCGGTTGCTGGCACTCTATAAACCAAGTGAAGCTATATTTATATTTATATAATTTAATATAAACTGCATTAATAACCATTTTGTTGTTT…
Orcula jetschini	BAN1_6647	KM188505	GCACCTATAAA--TGGGATATTCATTTTTTAATGGTTAGTTATGTATATAGGAACACAATATTACTTTTAAGTCCATCTTTC-ATCAAATGTTTATATTTAATTACCGATAA-T--AA-ATTATTATTGTAGCTCGCC--CTTACTTATCTATTAGTTGCACCTTGATCTGTA-ATTA---TATAATAGAGATATA-TTGT-------AAATATTTTTAAAAAATATTTTATACGATGGCATACAAACTTTTTATAAGATAAGTAAATTATTCTTGGTGGCTATCAATTATAAGGTAAGCTCCCCTAATAAATTTTATAGACCGCCATAATTTTTGAGTTTT--A-AAA---TGAT-ACTCCTCAAAATCTTTACA---TATTTTATGAATAGTAGGGT…	GCACCTATAAGGATATTCATTTTTTAATGTGTTTGTACTTTTAAGTCCATCTTTTCAATGTTTAAACCGATAAAAATTTATTGTAGCTCGCCCTTATCTATTAGTTGCACCTTGATCTGTAAATGTATTTTTAAAAAATATTTTATACGATGGCATACAAACTAAGATAAGTAAATCTTGGTGGCTATCAATTATAAGGTAAGCTCCCCTAATAAATTTATAGACCGCCATAATTTTTGAGTTTTTACTCCTCAAAATCTATTAATAGTAGGGTATCTAATCCTAGTTTCATTTTACGCTTCTACTTATTAATTACATTTTACTATATAATTCACTTTATATTAGATTTTAAAATAGCCTACTAGGTTTGACCGCGGTTGCTGGCACTCTATAAACCAA…	GCACCTATAAATTCATTAATGTGTTTGTACTTTTAAGTCCATCTTTTCAACCGATAAAAATTTATTGTAGCTCGCCCTTATCTATTAGTTGCACCTTGATCTGTAAATGTATTTTTAAATATTTTATACGATGGCATACAAACTAAAAGTAAATCTTGGTGGCTATCAATTATAAGGTAAGCTCCCCTAATAAATTTATAGACCGCCATAATTTTTGAGTTTTTACTCCTCAAATTAATAGTAGGGTATCTAATCCTAGTTTCATTTTCATTTTACTATATAATTTTAAAATAGCCTACTAGGTTTGACCGCGGTTGCTGGCACTCTATAAACCAAGTGAAGCTATATTTATATTTATATAATTTAATATAAACTGCATTAATAACCATTTTGTTGTTT…
Orcula dolium	BGD4_4119	KM188506	ACACTATTAAA-CAGA-CTATTCAGCTATTATTTTTT-ATTTGTA-AC-------------TTACTTTCAAGTCCAACTTCA-GCAA-GTATTTAAAGTTGC--ATGGGTTAAT--AT-TGGGTTACTGTAGCTCGCCC-AGATCTTTAGCATTAGCTGCACCTTGATCTGTCTTTTTCTTACTTAGTA----GTAATAAAAA--------TTTTTCTCCGAAAAATTTAAGACGACGGCATACAAACTT-TA--AACAAAAGAAGAATAT-CTTGGTGGTTATCAATTATTTGGTAAGCTCCCCTGATAAATTTTAATAGCCGCCATGACTTTTGAGTTTA-TAGTAA---TTTT-ACTCCTCAATCTACTGGCTACG-GGTTAA-GAATAATAGGGT…	ACACTATTAAGACTATTCAGCTATTATTTTATTGTTACTTTCAAGTCCAACTTCCAAGTAATTGCATGGGTTAATTGTTACTGTAGCTCGCCAGTTAGCATTAGCTGCACCTTGATCTGTCTGAATTTTTCTCCGAAAAATTTAAGACGACGGCATACAAACTAACAAAAGAAGATCTTGGTGGTTATCAATTATTTGGTAAGCTCCCCTGATAAATTTAATAGCCGCCATGACTTTTGAGTTTATACTCCTCAATCTAGTTAAATAATAGGGTATCTAATCCTAGTTTCTTTTTATTAGTATTGTTAAGATCAACATTTCACTGCACACTATTTTATATAAATTAGTTTATAATTTTTTAATAAGTTTGACCGCGGTTGCTGGCACCTTATTAACCTA…	ACACTATTAAATTCATTATTTTATTGTTACTTTCAAGTCCAACTTCCAAATGGGTTAATTGTTACTGTAGCTCGCCAGTTAGCATTAGCTGCACCTTGATCTGTCTGAATTTTTCTAAAAATTTAAGACGACGGCATACAAACTAAAAGAAGATCTTGGTGGTTATCAATTATTTGGTAAGCTCCCCTGATAAATTTAATAGCCGCCATGACTTTTGAGTTTATACTCCTCAATTAAATAATAGGGTATCTAATCCTAGTTTCTTTTTCATTTCACTGCACAAGTTTATAATTTTTTAATAAGTTTGACCGCGGTTGCTGGCACCTTATTAACCTAATATAACTGAATATATATTTATATATTTCAATATAGACTGCATTAATTACCATAATCTAGAAT…
Orcula dolium	DAC3_1279	KM188507	ACACTATTAAA-CAGA-CTATTCAGCTATTATTTTTT-ATTTGTA-AC-------------TTACTTTCAAGTCCAACTTCA-GCAA-GTATTTAAAGTTGC--ATGGGTTAAT--AT-TGGGTTACTGTAGCTCGCCC-AGATCTTTAGCATTAGCTGCACCTTGATCTGTCTTTT-CTTACTTAGTA----GCAA-AAAAA--------TTTTTCTCCGAAAAATTTAAGACGACGGCATACAAACTT-TA--AACAAAAGAAGAATAT-CTTGGTGGTTATCAATTATTTGGTAAGCTCCCCTGATAAATTTTAATAGCCGCCATGACTTTTGAGTTTA-TAGTAA---TTTT-ACTCCTCAATCTACTGGCTACG-GGTTAA-GAATAATAGGGT…	ACACTATTAAGACTATTCAGCTATTATTTTATTGTTACTTTCAAGTCCAACTTCCAAGTAATTGCATGGGTTAATTGTTACTGTAGCTCGCCAGTTAGCATTAGCTGCACCTTGATCTGTCTGAATTTTTCTCCGAAAAATTTAAGACGACGGCATACAAACTAACAAAAGAAGATCTTGGTGGTTATCAATTATTTGGTAAGCTCCCCTGATAAATTTAATAGCCGCCATGACTTTTGAGTTTATACTCCTCAATCTAGTTAAATAATAGGGTATCTAATCCTAGTTTCTTTTTATTAGTATTGTTAAAATCAACATTTCACTGCATACTATTTTATATAAATTAGTTTATAATTTTTTAATAAGTTTGACCGCGGTTGCTGGCACCTTATTAACCTA…	ACACTATTAAATTCATTATTTTATTGTTACTTTCAAGTCCAACTTCCAAATGGGTTAATTGTTACTGTAGCTCGCCAGTTAGCATTAGCTGCACCTTGATCTGTCTGAATTTTTCTAAAAATTTAAGACGACGGCATACAAACTAAAAGAAGATCTTGGTGGTTATCAATTATTTGGTAAGCTCCCCTGATAAATTTAATAGCCGCCATGACTTTTGAGTTTATACTCCTCAATTAAATAATAGGGTATCTAATCCTAGTTTCTTTTTCATTTCACTGCATAAGTTTATAATTTTTTAATAAGTTTGACCGCGGTTGCTGGCACCTTATTAACCTAATATAACTGAATATATATTTATATATTTCAATATAGACTGCATTAATTACCATAATCTAGAAT…
Orcula dolium	DAC4_5643	KM188508	ACACTATTAAA-CAGA-CTATTCAGCTATTATTTTTT-ATTTGTA-AC-------------TTACTTTCAAGTCCAACTTCA-GCAA-GTATTTAAAGTTGC--ATGGGTTAAT--AT-TAGGTTACTGTAGCTCGCCC-AGATCTTTAGCATTAGCTGCACCTTGATCTGTCTTTTTCTTACTTAGTA----GTAA-AAAAA--------TTTTTCTCCGAAAAATTTAAGACGACGGCATACAAACTT-TA--AACAAAAGAAGAATAT-CTTGGTGGTTATCAATTATTTGGTAAGCTCCCCTGATAAATTTTAATAGCCGCCATGACTTTTGAGTTTA-TAGTAA---TTTT-ACTCCTCAATCTACTGGCTACG-GGTTAA-GAATAATAGGGT…	ACACTATTAAGACTATTCAGCTATTATTTTATTGTTACTTTCAAGTCCAACTTCCAAGTAATTGCATGGGTTAATTATTACTGTAGCTCGCCAGTTAGCATTAGCTGCACCTTGATCTGTCTGAATTTTTCTCCGAAAAATTTAAGACGACGGCATACAAACTAACAAAAGAAGATCTTGGTGGTTATCAATTATTTGGTAAGCTCCCCTGATAAATTTAATAGCCGCCATGACTTTTGAGTTTATACTCCTCAATCTAGTTAAATAATAGGGTATCTAATCCTAGTTTCTTTTTATTAGTATTGTTAAAATCAACATTTCACTGCATACTATTTTATATAAATTAGTTTATAATTTTTTAATAAGTTTGACCGCGGTTGCTGGCACCTTATTAACCTA…	ACACTATTAAATTCATTATTTTATTGTTACTTTCAAGTCCAACTTCCAAATGGGTTAATTATTACTGTAGCTCGCCAGTTAGCATTAGCTGCACCTTGATCTGTCTGAATTTTTCTAAAAATTTAAGACGACGGCATACAAACTAAAAGAAGATCTTGGTGGTTATCAATTATTTGGTAAGCTCCCCTGATAAATTTAATAGCCGCCATGACTTTTGAGTTTATACTCCTCAATTAAATAATAGGGTATCTAATCCTAGTTTCTTTTTCATTTCACTGCATAAGTTTATAATTTTTTAATAAGTTTGACCGCGGTTGCTGGCACCTTATTAACCTAATATAACTGAATATATATTTATATATTTCAATATAGACTGCATTAATTACCATAATCTAGAAT…
Orcula gularis	ENN21_376	KM188509	GCACTATTAAA-AATA-GAATTCAAACCTTATTTATTAATTTAACTTTG------------TTACTTTCAAGTCCAACTTCC-GCTAGCCTTTT-AGATCTG-CTTCCGAGATT-CAT-GTTGACATTGTAGCTCGCCC-AA-TCTTTTATATTAGTTGCACCTTGATCTGTTTT-AA-TAGTTTCTTTAAAACTAAAAAGGATT--GAAACTTTTCTTAGAAAAATTTTAAACGACGGCATACAAACTT-T--AAATAAAAGTGAAGAATTCTTGGTGGTTGTCAATTACTTGGTAAGCTCCCCTGATTAGTTTTAATAGCCGCCATGACTTTTGAGTTTC-TCAGGAGTGTTTT-ACTTCTCAATCTACAT-TATTTAATATAA-GAATAGTAGGGT…	GCACTATTAATAGAATTCAAACCTTATTTTATTAATACTTTCAAGTCCAACTTCCTACCTATCTGTTCCGAGAATGTACATTGTAGCTCGCCAATTTATATTAGTTGCACCTTGATCTGTTTCAACTTTTCTTAGAAAAATTTTAAACGACGGCATACAAACTAATAAAAGTGAATCTTGGTGGTTGTCAATTACTTGGTAAGCTCCCCTGATTAGTTTAATAGCCGCCATGACTTTTGAGTTTCTACTTCTCAATCTATATAAATAGTAGGGTCTCTAATCCTAGTTTCCTTTTTCGATTTTGTGGTTAGTCTGCATTTTACTGCAAACAACCATAAAATTTTTAGATTTAAATTTTTTAGCAAGTTTGACCGCGGTTGCTGGCACCATGTTAACCCA…	GCACTATTAAATTCATTATTTTATTAATACTTTCAAGTCCAACTTCCTATTCCGAGAATGTACATTGTAGCTCGCCAATTTATATTAGTTGCACCTTGATCTGTTTCAACTTTTCTAAAAATTTTAAACGACGGCATACAAACTAAAAGTGAATCTTGGTGGTTGTCAATTACTTGGTAAGCTCCCCTGATTAGTTTAATAGCCGCCATGACTTTTGAGTTTCTACTTCTCAAATAAATAGTAGGGTCTCTAATCCTAGTTTCCTTTTCATTTTACTGCAAAAGATTTAAATTTTTTAGCAAGTTTGACCGCGGTTGCTGGCACCATGTTAACCCAACATGACTAAATTTATAGTTATATAATTTAATTTGGACTGTATAAATTTCCATAATCTCAAAT…
Orcula gularis	ENN21_377	KM188510	GCACTGTTAAA-ATGTAATATTCAGTGCTTAATTATTATTTTAA-GAA-------------TTACTTTCAAGTCCAACTTCA-GTTGACTTCTTAT-GTCTA-TATCCGATAAA--ATTGTTGTTATTGTAGCTCGCCT-AA-TCTTTCACATTAGTTGCACCTTGATCTGTCTTGAG-TAAATAAAGG----CTAT-AAGAAA-----AACTTTTCTTAAAAAAATTTCTGACGACGGCATACAAACTT-T--TAGTGAAAGCGAAAAATTCTTGGTGGTTGTCAATTACTTGGTAAGCTCCCCTGATTAGTTTCAACAACCGCCATGACTTTTGAGTTTC-TTAATAT-CTTTT-ACTCCTCAATTCTACTTTATAAAATATAA-GAATAATAGGGT…	GCACTGTTAAGTATATTCAGTGCTTAATTTTTTAATACTTTCAAGTCCAACTTCTTGCTTTTCTAATCCGATAATGTTTATTGTAGCTCGCCAATTCACATTAGTTGCACCTTGATCTGTCTCAACTTTTCTTAAAAAAATTTCTGACGACGGCATACAAACTAGTGAAAGCGAATCTTGGTGGTTGTCAATTACTTGGTAAGCTCCCCTGATTAGTTTAACAACCGCCATGACTTTTGAGTTTCTACTCCTCAATTCTTATAAATAATAGGGTCTCTAATCCTAGTTTCTATTTCAAGATTGGTTAAGGGTTTGCATTTTACTGTAAGCCCCTATAAAAATTTCAGATTTTTATTTTGTAACAAGTTTGACCGCGGTTGCTGGCACCGTGTTTACCTA…	GCACTGTTAAATTCATTAATTTTTTAATACTTTCAAGTCCAACTTCTTGATCCGATAATGTTTATTGTAGCTCGCCAATTCACATTAGTTGCACCTTGATCTGTCTCAACTTTTCTAAAAATTTCTGACGACGGCATACAAACTAGAAGCGAATCTTGGTGGTTGTCAATTACTTGGTAAGCTCCCCTGATTAGTTTAACAACCGCCATGACTTTTGAGTTTCTACTCCTCAAATAAATAATAGGGTCTCTAATCCTAGTTTCTATTTCATTTTACTGTAAGAGATTTTTATTTTGTAACAAGTTTGACCGCGGTTGCTGGCACCGTGTTTACCTAACATAACTAAGTTTATATTTATATAGATTAATTTAGACTGCATAAATTTCCATAATTTTAAAT…
Orcula gularis	ENN23_924	KM188511	GCACTGTTAAA-AATGTATATTCAGTGCTTAATTATTATTTTAA-GAA-------------TTACTTTCAAGTCCAACTTCAAGTTGACTT-TTAT-GTCTA-TATCCGATAAA--ATTGTTGTTATTGTAGCTCGCCT-AA-TCTTTCACATTAGTTGCACCTTGATCTGTCTTGAGGTAAATAAAGGG---CTATAAAGAAA-----AACTTTTCTTAGAAAAATTTCTGACGACGGCATACAAACTT-T--TAGTGAAAGAGAAAAATTCTTGGTGGTTGTCAATTACTTGGTAAGCTCCCCTGATTAGTTTCAACAACCGCCATGACTTTTGAGTTTC-TTAATAT-CTTTT-ACTCCTCAATTCTACTTTATAAAATATAA-GAATAATAGGGT…	GCACTGTTAATGATATTCAGTGCTTAATTTTTTAATACTTTCAAGTCCAACTTCTTGCTTTTCTAATCCGATAATGTTTATTGTAGCTCGCCAATTCACATTAGTTGCACCTTGATCTGTCTCAACTTTTCTTAGAAAAATTTCTGACGACGGCATACAAACTAGTGAAAGAGAATCTTGGTGGTTGTCAATTACTTGGTAAGCTCCCCTGATTAGTTTAACAACCGCCATGACTTTTGAGTTTCTACTCCTCAATTCTTATAAATAATAGGGTCTCTAATCCTAGTTTCCTTTTACAGATTTGTTAAGGGTTTGCATTTTACTGTAAGCCCCTATAAAAATGTCAGATTTTTATTTTGTAACAAGTTTGACCGCGGTTGCTGGCACCGTGTTTACCTA…	GCACTGTTAAATTCATTAATTTTTTAATACTTTCAAGTCCAACTTCTTGATCCGATAATGTTTATTGTAGCTCGCCAATTCACATTAGTTGCACCTTGATCTGTCTCAACTTTTCTAAAAATTTCTGACGACGGCATACAAACTAGAAGAGAATCTTGGTGGTTGTCAATTACTTGGTAAGCTCCCCTGATTAGTTTAACAACCGCCATGACTTTTGAGTTTCTACTCCTCAAATAAATAATAGGGTCTCTAATCCTAGTTTCCTTTTCATTTTACTGTAAGAGATTTTTATTTTGTAACAAGTTTGACCGCGGTTGCTGGCACCGTGTTTACCTAACATAACTAAGTTTATATTTATATAATTTAATTTAGACTGCATAAATTTCCATAATTTTAAAT…
Orcula gularis	ENN28_331	KM188512	GCACTATTAAA-AATA-GAATTCAAACCTTATTTATTAATTTAACTTTTG----------TTTACTTTCAAGTCCAACTTCC-GCTAGCCTTTT-AGATCTG-CCTCCGAGATT-CAT-GTTGACATTGTAGCTCGCCC-AA-TCTTTTATATTAGTTGCACCTTGATCTGTTTT-AA-TAGTTTCTTTAAA-CTAAAAGGGAGG--AAAACTTTTCTTAGAAAAATTTTAAACGACGGCATACAAACTT-T--AAATAGAAGTGAAGAATTCTTGGTGGTTGTCAATTACTTGGTAAGCTCCCCTGATTAGTTTTAATAGCCGCCATGACTTTTGAGTTTC-TCAGGAGTGTTTT-ACTTCTCAATCTACAT-TATTTAATATAA-GAATAGTAGGGT…	GCACTATTAATAGAATTCAAACCTTATTTTATTAATACTTTCAAGTCCAACTTCCTACCTATCTGCTCCGAGAATGTACATTGTAGCTCGCCAATTTATATTAGTTGCACCTTGATCTGTTTCAGCTTTTCTTAGAAAAATTTTAAACGACGGCATACAAACTAATAGAAGTGAATCTTGGTGGTTGTCAATTACTTGGTAAGCTCCCCTGATTAGTTTAATAGCCGCCATGACTTTTGAGTTTCTACTTCTCAATCTATATAAATAGTAGGGTCTCTAATCCTAGTTTCCTTTTTCAATTTTGTGGTTAGTCTGCATTTTACTGCAAACCACCAAAAAATGGTTAGATTTAAATTTTTTAGCAAGTTTGACCGCGGTTGCTGGCACCATGTTAACCCA…	GCACTATTAAATTCATTATTTTATTAATACTTTCAAGTCCAACTTCCTACTCCGAGAATGTACATTGTAGCTCGCCAATTTATATTAGTTGCACCTTGATCTGTTTCAGCTTTTCTAAAAATTTTAAACGACGGCATACAAACTAAAAGTGAATCTTGGTGGTTGTCAATTACTTGGTAAGCTCCCCTGATTAGTTTAATAGCCGCCATGACTTTTGAGTTTCTACTTCTCAAATAAATAGTAGGGTCTCTAATCCTAGTTTCCTTTTCATTTTACTGCAAAAGATTTAAATTTTTTAGCAAGTTTGACCGCGGTTGCTGGCACCATGTTAACCCACCATGACTAAATTTATAGTTATATAATTTAATTTGGACTGTATAAATTTCCATAATCTAAAAT…
Orcula gularis	ENN30_1352	KM188513	GCACTATTAAA-AATA-GAATTCAAACCTTATTTATTAATTTAACTTTG------------TTACTTTCAAGTCCAACTTCC-GCTAGCCTTTT-AGATCTG-CCTCCGAGATTTCAT-GTTGACATTGTAGCTCGCCC-AA-TCTTTTATATTAGTTGCACCTTGATCTGTTTT-AA-TAGTTTCTCTAAAACTAAAAAGGAAATTAAAACTTTTCTTAGAAAAATTTTAAACGACGGCATACAAACTT-T--AAATAGAAGTGAAGAATTCTTGGTGGTTGTCAATTACTTGGTAAGCTCCCCTGATTAGTTTTAATAGCCGCCATGACTTTTGAGTTTC-TCAGGAGTGTTTT-ACTTCTCAATCTACAT-TATTTAATATAA-GAATAGTAGGGT…	GCACTATTAATAGAATTCAAACCTTATTTTATTAATACTTTCAAGTCCAACTTCCTACCTATCTGCTCCGAGAATGTACATTGTAGCTCGCCAATTTATATTAGTTGCACCTTGATCTGTTTCAACTTTTCTTAGAAAAATTTTAAACGACGGCATACAAACTAATAGAAGTGAATCTTGGTGGTTGTCAATTACTTGGTAAGCTCCCCTGATTAGTTTAATAGCCGCCATGACTTTTGAGTTTCTACTTCTCAATCTATATAAATAGTAGGGTCTCTAATCCTAGTTTCCTTTTTCGATTTTGTGGTTAGTCTGCATTTTACTGCAAACCACCATAAAATGTTTAGATTTAAATTTTTTAGCAAGTTTGACCGCGGTTGCTGGCACCAGGTTAACCCA…	GCACTATTAAATTCATTATTTTATTAATACTTTCAAGTCCAACTTCCTACTCCGAGAATGTACATTGTAGCTCGCCAATTTATATTAGTTGCACCTTGATCTGTTTCAACTTTTCTAAAAATTTTAAACGACGGCATACAAACTAAAAGTGAATCTTGGTGGTTGTCAATTACTTGGTAAGCTCCCCTGATTAGTTTAATAGCCGCCATGACTTTTGAGTTTCTACTTCTCAAATAAATAGTAGGGTCTCTAATCCTAGTTTCCTTTTCATTTTACTGCAAAAGATTTAAATTTTTTAGCAAGTTTGACCGCGGTTGCTGGCACCAGGTTAACCCAATATGACTAAATTTATAGTTATATAATTTAATTTGGACTGTATAAATTTCCATAATCTAAAAT…
Orcula gularis	ENN31_3104	KM188514	GCACTATTAAA-AATA-GTATTCAAAACTTATTTATTAATTTAAACTT------------GTTACTTTCAAGTCCAACTTCC-GCTAGCCTTTTTAGATCTGGCCTCCGAGATT-CCT-GTTGATATTGTAGCTCGCCC-AAATCTTTTATATTAGTTGCACCTTGATCTGTTTTTAA-TAGGTTTCTTT-TACTAGAAAGGTTG--AAAACTTTTCTTAGAAAAATTTTAAACGACGGCATACAAACTT-T--AAATAAAAGTGAAGAATTCTTGGTGGTTGTCAATTACTTGGTAAGCTCCCCTGATTAGTTTTAATAGCCGCCATGACTTTTGAGTTTC-TCAGGAGTGTTTT-ACTTCTCAATCTACAT-TATTA-ATATAA-GAATAATAGGGT…	GCACTATTAATAGTATTCAAAACTTATTTTATTAATACTTTCAAGTCCAACTTCCTACCTATCTGCTCCGAGACTGTATATTGTAGCTCGCCAATTTATATTAGTTGCACCTTGATCTGTTTCAACTTTTCTTAGAAAAATTTTAAACGACGGCATACAAACTAATAAAAGTGAATCTTGGTGGTTGTCAATTACTTGGTAAGCTCCCCTGATTAGTTTAATAGCCGCCATGACTTTTGAGTTTCTACTTCTCAATCTATATAAATAATAGGGTCTCTAATCCTAGTTTCCTTTTCTGTTTTTGTGGTTAGTCTGCATTTCACTGCAAACAACTATAAAATTTTTAGATTTAAATTTTTTAGCCAGTTTGACCGCGGTTGCTGGCACCATGTTAACCCA…	GCACTATTAAATTCATTATTTTATTAATACTTTCAAGTCCAACTTCCTACTCCGAGACTGTATATTGTAGCTCGCCAATTTATATTAGTTGCACCTTGATCTGTTTCAACTTTTCTAAAAATTTTAAACGACGGCATACAAACTAAAAGTGAATCTTGGTGGTTGTCAATTACTTGGTAAGCTCCCCTGATTAGTTTAATAGCCGCCATGACTTTTGAGTTTCTACTTCTCAAATAAATAATAGGGTCTCTAATCCTAGTTTCCTTTTCATTTCACTGCAAAAGATTTAAATTTTTTAGCCAGTTTGACCGCGGTTGCTGGCACCATGTTAACCCAACATAACTAAATTTATAGTTATATAATTTAATTTAGACTGTATAAATTTCCATAATCTCAAAT…
Orcula gularis	ENN4_885	KM188515	GCACTGTTAAA-AATGTATATTCAGTGCTTAATTATTATTTTAA-GAA-------------TTACTTTCAAGTCCAACTTCAAGTTGACTT-TTAT-GTCTA-TATCCGATAAA--ATTGTTGTTATTGTAGCTCGCCT-AA-TCTTTCACATTAGTTGCACCTTGATCTGTCTTGAGGTAAATAAAGGG---CTATTAAGAAA-----AACTTTTCTTAGAAAAATTTCTGACGACGGCATACAAACTT-T--TAGTGAAAGAGAAAAATTCTTGGTGGTTGTCAATTACTTGGTAAGCTCCCCTGATTAGTTTCAACAACCGCCATGACTTTTGAGTTTC-TTAATAT-CTTTT-ACTCCTCAATTCTACTTTATAAAATATAA-GAATAATAGGGT…	GCACTGTTAATGATATTCAGTGCTTAATTTTTTAATACTTTCAAGTCCAACTTCTTGCTTTTCTAATCCGATAATGTTTATTGTAGCTCGCCAATTCACATTAGTTGCACCTTGATCTGTCTCAACTTTTCTTAGAAAAATTTCTGACGACGGCATACAAACTAGTGAAAGAGAATCTTGGTGGTTGTCAATTACTTGGTAAGCTCCCCTGATTAGTTTAACAACCGCCATGACTTTTGAGTTTCTACTCCTCAATTCTTATAAATAATAGGGTCTCTAATCCTAGTTTCCTTTTACAGATTTGTTAAGGGTTTGCATTTTACTGTTAGCCCCTATAAAAATGTCAGATTTTTATTTTGTAACAAGTTTGACCGCGGTTGCTGGCACCGTGTTTACCTA…	GCACTGTTAAATTCATTAATTTTTTAATACTTTCAAGTCCAACTTCTTGATCCGATAATGTTTATTGTAGCTCGCCAATTCACATTAGTTGCACCTTGATCTGTCTCAACTTTTCTAAAAATTTCTGACGACGGCATACAAACTAGAAGAGAATCTTGGTGGTTGTCAATTACTTGGTAAGCTCCCCTGATTAGTTTAACAACCGCCATGACTTTTGAGTTTCTACTCCTCAAATAAATAATAGGGTCTCTAATCCTAGTTTCCTTTTCATTTTACTGTTAGAGATTTTTATTTTGTAACAAGTTTGACCGCGGTTGCTGGCACCGTGTTTACCTAACATAACTAAGTTTATATTTATATAATTTAATTTAGACTGCATAAATTTCCATAATTTTAAAT…
Orcula dolium	FOB1_858	KM188516	GCACTATTAA--TAAG-CTATTCAGTTATTGATTTTT-ATT-ATG-GC-------------TTACTTTCAAGTCCAACTTCA-GCGATATTTTTAAG-TCGC--ATGGGTGAAT--AT-TTAGTTACTGTAGCTCGCCTTAAATCTTTAGTATCAGCTGCACCTTGATCTGTCTTCTCGCCTCTCTTAG----GCAAAAAAAA--------TTTTCCTTTGAAAAATTTAAGACGACGGCATACAAACTT-TT-TAACTTAAGAAGAATAT-CTTGGTGGTTATCAATTACTTGGTAAGCTCCCCTGATAAATCATAACAGCCGCCATGACTTTTGAGTTTA-TAGTAA---TTTT-ACTCCTCAATCTATGGTCTTTTTCATTAA-GAATAATAGGGT…	GCACTATTAAAGCTATTCAGTTATTGATTTATTATTACTTTCAAGTCCAACTTCCGAATTATCGCATGGGTGAATTTTTACTGTAGCTCGCCAATTAGTATCAGCTGCACCTTGATCTGTCTGAATTTTCCTTTGAAAAATTTAAGACGACGGCATACAAACTAACTTAAGAAGATCTTGGTGGTTATCAATTACTTGGTAAGCTCCCCTGATAAATCAAACAGCCGCCATGACTTTTGAGTTTATACTCCTCAATCTAGTTAAATAATAGGGTATCTAATCCTAGTTTCTTTTTGGTAGCACTTTTTTGATTAACATTTTACTATACACTATAGCACATATTTTAGATTATAATTTTTTAATAAGTTTGACCGCGGTTGCTGGCACCGTATTAACCTA…	GCACTATTAAATTCATTGATTTATTATTACTTTCAAGTCCAACTTCCGAATGGGTGAATTTTTACTGTAGCTCGCCAATTAGTATCAGCTGCACCTTGATCTGTCTGAATTTTCCTAAAAATTTAAGACGACGGCATACAAACTAAAAGAAGATCTTGGTGGTTATCAATTACTTGGTAAGCTCCCCTGATAAATCAAACAGCCGCCATGACTTTTGAGTTTATACTCCTCAATTAAATAATAGGGTATCTAATCCTAGTTTCTTTTTCATTTTACTATACAAGATTATAATTTTTTAATAAGTTTGACCGCGGTTGCTGGCACCGTATTAACCTAATACAACTAAATATATATTGATATATTTTAATTTAGACTGTATTAGTTTCCATAATCTAGAAT…
Orcula dolium	FOB3_370	KM188517	GCACTATTAA--TAAG-CTATTCAGTTATTGATCTTT-ATT-ATG-AC-------------TTACTTTCAAGTCCAACTTCA-GCGATATTTTTAAG-TCGC--ATGGGTGAAT--AT-TTAGTTACTGTAGCTCGCCTTAAATCTTTAGTATCAGCTGCACCTTGATCTGTCTTCTCGCCTCTCTTAG----GCAAAAAAAAA-------TTTTTCTCTGAAAAATTTAAGACGACGGCATACAAACTT-TT-TAACTTAAGAAGAATAT-CTTGGTGGTTATCAATTACTTGGTAAGCTCCCCTGATAAATCATAACAGCCGCCATGACTTTTGAGTTTA-TAATAA---TTTT-ACTCCTCAATCTATGATTTTTTTCATTAA-GAATAATAGGGT…	GCACTATTAAAGCTATTCAGTTATTGATCTATTATTACTTTCAAGTCCAACTTCCGAATTATCGCATGGGTGAATTTTTACTGTAGCTCGCCAATTAGTATCAGCTGCACCTTGATCTGTCTGAATTTTTCTCTGAAAAATTTAAGACGACGGCATACAAACTAACTTAAGAAGATCTTGGTGGTTATCAATTACTTGGTAAGCTCCCCTGATAAATCAAACAGCCGCCATGACTTTTGAGTTTATACTCCTCAATCTAATTAAATAATAGGGTATCTAATCCTAGTTTCTTTTTGGTAGCACTTTTTTGATTAACATTTTACTATACACTATAGCACATATTTTAGATTATAATTTTTTAATAAGTTTGACCGCGGTTGCTGGCACCGTATTAACCTA…	GCACTATTAAATTCATTGATCTATTATTACTTTCAAGTCCAACTTCCGAATGGGTGAATTTTTACTGTAGCTCGCCAATTAGTATCAGCTGCACCTTGATCTGTCTGAATTTTTCTAAAAATTTAAGACGACGGCATACAAACTAAAAGAAGATCTTGGTGGTTATCAATTACTTGGTAAGCTCCCCTGATAAATCAAACAGCCGCCATGACTTTTGAGTTTATACTCCTCAATTAAATAATAGGGTATCTAATCCTAGTTTCTTTTTCATTTTACTATACAAGATTATAATTTTTTAATAAGTTTGACCGCGGTTGCTGGCACCGTATTAACCTAATACAACTAAATATATATTGATATATTTTAATTTAGACTGTATTAGTTTCCATAATCTAGAAT…
Orcula dolium	GAI1_1131	KM188518	GCACTATTAA--TAAG-CTATTCAGTTATTGATTTTT-ATT-ATG-AC-------------TTACTTTCAAGTCCAACTTCA-GCGATATTTTTAAG-TCGC--ATGGGTGAAT--AT-TTAGTTACTGTAGCTCGCCTTAAATCTCTAGTATCAGCTGCACCTTGATCTGTCTTCTCGCCTCTCTTAG----GCAAAAAAAAA-------TTTTTCTCTGAAAAATTTAAGACGACGGCATACAAACTT-TT-TAACTTAAGAAGAATAT-CTTGGTGGTTATCAATTACTTGGTAAGCTCCCCTGATAAATCATAACAGCCGCCATGACTTTTGAGTTTA-TAATAA---TTTT-ACTCCTCAATCTATGGTCTTTTTCATTAA-GAATAATAGGGT…	GCACTATTAAAGCTATTCAGTTATTGATTTATTATTACTTTCAAGTCCAACTTCCGAATTATCGCATGGGTGAATTTTTACTGTAGCTCGCCAACTAGTATCAGCTGCACCTTGATCTGTCTGAATTTTTCTCTGAAAAATTTAAGACGACGGCATACAAACTAACTTAAGAAGATCTTGGTGGTTATCAATTACTTGGTAAGCTCCCCTGATAAATCAAACAGCCGCCATGACTTTTGAGTTTATACTCCTCAATCTAGTTAAATAATAGGGTATCTAATCCTAGTTTCTTTTTGGTAGCACTTTTTTGATTAACATTTTACTATACACTATAGCACATATTTTAGATTATAATTTTTTAATAAGTTTGACCGCGGTTGCTGGCACCGTATTAACCTA…	GCACTATTAAATTCATTGATTTATTATTACTTTCAAGTCCAACTTCCGAATGGGTGAATTTTTACTGTAGCTCGCCAACTAGTATCAGCTGCACCTTGATCTGTCTGAATTTTTCTAAAAATTTAAGACGACGGCATACAAACTAAAAGAAGATCTTGGTGGTTATCAATTACTTGGTAAGCTCCCCTGATAAATCAAACAGCCGCCATGACTTTTGAGTTTATACTCCTCAATTAAATAATAGGGTATCTAATCCTAGTTTCTTTTTCATTTTACTATACAAGATTATAATTTTTTAATAAGTTTGACCGCGGTTGCTGGCACCGTATTAACCTAATACAACTAAATATATATTGATATATTTTAATTTAGACTGTATTAGTTTCCATAATCTAGAAT…
Orcula dolium	GAI4_640	KM188519	ACACTATTAA--TAAG-CTATTCAGTTATTAATTTTT-GTT-GAG-AC-------------TTACTTTCAAGTCCAACTTCA-GCGATATTTT-AATGTCGC--ATGGGTAAAT--AT-TCAGTTACTGTAGCTCGCCTTAAATCTTTAGTATCAGCTGCACCTTGATCTGTCTTCTTACCTTTCTTAA----GTATAAAAA---------TTTTTCTCTGAAAAATTTAAGACGACGGCATACAAACTT-TT-TAACTTAAGAAGAGTAT-CTTGGTGGTTATCAATTATTTGGTAAGCTCCCCTGATAATTTATAACAGCCGCCATGACTTTTGAGTTTA-TAATAA---TTTT-ACTCCTCAATCTATGATCTTTT-CATTAA-GAATAATAGGGT…	ACACTATTAAAGCTATTCAGTTATTAATTTGTTGATACTTTCAAGTCCAACTTCCGAATTATCGCATGGGTAAATTCTTACTGTAGCTCGCCAATTAGTATCAGCTGCACCTTGATCTGTCTGAATTTTTCTCTGAAAAATTTAAGACGACGGCATACAAACTAACTTAAGAAGATCTTGGTGGTTATCAATTATTTGGTAAGCTCCCCTGATAATTTAAACAGCCGCCATGACTTTTGAGTTTATACTCCTCAATCTAATTAAATAATAGGGTATCTAATCCTAGTTTCTTTTTGATGACACTTTTTGGATTAACATTTTACTATACACTATAGCACATATATTAGATTATAATTTTTTAATAAGTCTGACCGCGGTTGCTGGCACCATATTAACCTA…	ACACTATTAAATTCATTAATTTGTTGATACTTTCAAGTCCAACTTCCGAATGGGTAAATTCTTACTGTAGCTCGCCAATTAGTATCAGCTGCACCTTGATCTGTCTGAATTTTTCTAAAAATTTAAGACGACGGCATACAAACTAAAAGAAGATCTTGGTGGTTATCAATTATTTGGTAAGCTCCCCTGATAATTTAAACAGCCGCCATGACTTTTGAGTTTATACTCCTCAATTAAATAATAGGGTATCTAATCCTAGTTTCTTTTTCATTTTACTATACAAGATTATAATTTTTTAATAAGTCTGACCGCGGTTGCTGGCACCATATTAACCTAATACAACTAAATATATATTGATATATTTTAATTTAGACTGTATTAGTTTCCATGATCTAGAAT…
Orcula sp	GJA1_1393	KM188520	ACACTTATAAA--AAGTAAATTCATATTTTAAAT-CTAATTTATTTAAT-----------ATTACTTTTAAGTCCAACTTT--ATAAATATTATATAACAGATAATTCGTAAAT--AA-ATTATTATTGTAGCTCGCC--CCAACTTAACTATGGGCTGCACCTGGATCTGTC-TATT---AATTATAAATAATAA-ATA--------AAATACTCTAAGAGAATATTTAAGACGACGGCATACAAACT--GT-TAAGCTAAGTACATTATTCTTGGTGGTTATCATTTACTAGGTAAGCTCCCCTAATGAGTTTTATAAGCCGCCATTATTTTTGAGTTTA--T-ATA---AAAT-ACTCCTCAAAGATCTAAAA---AGTATTATGAATAGTAGGGT…	ACACTTATAAAGAAATTCATATTTTAAATCATTATTACTTTTAAGTCCAACTTTTAATATTCAGAATTCGTAAAAATTTATTGTAGCTCGCCCCTAACTATGGGCTGCACCTGGATCTGTCTTTATACTCTAAGAGAATATTTAAGACGACGGCATACAAACTAAGCTAAGTACATCTTGGTGGTTATCATTTACTAGGTAAGCTCCCCTAATGAGTTTATAAGCCGCCATTATTTTTGAGTTTAAACTCCTCAAAGATAATTAATAGTAGGGTATCTAATCCTAGTTTCATTTTTGTTTCAGTTTTACTAGTTATATTTTACCATAGAGTCCAGTTTATACTAAATATTATTATCTTCTACTAGGTATGACCGCGGTTGCTGGCACAATATTAACCAA…	ACACTTATAAATTCATTAAATCATTATTACTTTTAAGTCCAACTTTTAAATTCGTAAAAATTTATTGTAGCTCGCCCCTAACTATGGGCTGCACCTGGATCTGTCTTTATACTCTAGAATATTTAAGACGACGGCATACAAACTAAAAGTACATCTTGGTGGTTATCATTTACTAGGTAAGCTCCCCTAATGAGTTTATAAGCCGCCATTATTTTTGAGTTTAAACTCCTCAAATTAATAGTAGGGTATCTAATCCTAGTTTCATTTTTATTTTACCATAGAATATTATTATCTTCTACTAGGTATGACCGCGGTTGCTGGCACAATATTAACCAAGTATGGCTATATTTACATTTATGTAATTTAATATTAACTGAATTTACATCCCAATTCTAGAAT…
Orcula sp	GJA1_1394	KM188521	ACACTTATAAA--AAGTAAATTCATATTTTAAAT-CTAATTTATTTAAT-----------ATTACTTTTAAGTCCAACTTT--ATAAATATTATATAACAGATAATTCGTAAAT--AA-ATTATTATTGTAGCTCGCC--CCAACTTAACTATGGGCTGCACCTGGATCTGTC-TATT---AATTATAAATAATAA-ATA--------AAATACTCTAAGAGAATATTTAAGACGACGGCATACAAACT--GT-TAAGCTAAGTACATTATTCTTGGTGGTTATCATTTACTAGGTAAGCTCCCCTAATGAGTTTTATAAGCCGCCATTATTTTTGAGTTTA--T-ATA---AAAT-ACTCCTCAAAGATCTAAAA---AGTATTATGAATAGTAGGGT…	ACACTTATAAAGAAATTCATATTTTAAATCATTATTACTTTTAAGTCCAACTTTTAATATTCAGAATTCGTAAAAATTTATTGTAGCTCGCCCCTAACTATGGGCTGCACCTGGATCTGTCTTTATACTCTAAGAGAATATTTAAGACGACGGCATACAAACTAAGCTAAGTACATCTTGGTGGTTATCATTTACTAGGTAAGCTCCCCTAATGAGTTTATAAGCCGCCATTATTTTTGAGTTTAAACTCCTCAAAGATAATTAATAGTAGGGTATCTAATCCTAGTTTCATTTTTGTTTCAGTTTTACTAGTTATATTTTACCATAGAGTCCAGTTTATACTAAATATTATTATCTTCTACTAGGTATGACCGCGGTTGCTGGCACAATATTAACCAA…	ACACTTATAAATTCATTAAATCATTATTACTTTTAAGTCCAACTTTTAAATTCGTAAAAATTTATTGTAGCTCGCCCCTAACTATGGGCTGCACCTGGATCTGTCTTTATACTCTAGAATATTTAAGACGACGGCATACAAACTAAAAGTACATCTTGGTGGTTATCATTTACTAGGTAAGCTCCCCTAATGAGTTTATAAGCCGCCATTATTTTTGAGTTTAAACTCCTCAAATTAATAGTAGGGTATCTAATCCTAGTTTCATTTTTATTTTACCATAGAATATTATTATCTTCTACTAGGTATGACCGCGGTTGCTGGCACAATATTAACCAAGTATGGCTATATTTACATTTATGTAATTTAATATTAACTGAATTTACATCCCAATTCTAGAAT…
Orcula dolium	GLA1_5934	KM188522	GCACTATTAA--TAAA-TAATTCAGTTATTAATTTTT-ATT-ATG-AC-------------TTACTTTCAAGTCCAACTTCA-GCGATAATTTTAAAGTCGC--ATGGGTGAAA--AT-TCAGTTACTGTAGCTCGCCTTAAATCTTTAATATTAGCTGCACCTTGATCTGTCTTCCTACCTCCCTTAA----GTAAAAAAA---------TTTTTCTCTGAAAAATTTAAGACGACGGCATACAAACTT-TT-TAACTTAAGAAGAATAT-CTTGGTGGTTATCAATTACTTGGTAAGCTCCCCTGATAAATCATAACAGCCGCCATGACTTTTGAGTTTA-TAATAA---TTTT-ACTCCTCAATCTATTGATTCTTTCATTAA-GAATAATAGGGT…	GCACTATTAAAATAATTCAGTTATTAATTTATTATTACTTTCAAGTCCAACTTCCGAAATATCGCATGGGTGAATTCTTACTGTAGCTCGCCAATTAATATTAGCTGCACCTTGATCTGTCTGAATTTTTCTCTGAAAAATTTAAGACGACGGCATACAAACTAACTTAAGAAGATCTTGGTGGTTATCAATTACTTGGTAAGCTCCCCTGATAAATCAAACAGCCGCCATGACTTTTGAGTTTATACTCCTCAATCTAGTTAAATAATAGGGTATCTAATCCTAGTTTCTTTTTGATAGTATTTTTTGGATTAACATTTTACTATACACTATTACACATATATTAGATTATAATTTTTTAATAAGTTTGACCGCGGTTGCTGGCACCATATTAACCTA…	GCACTATTAAATTCATTAATTTATTATTACTTTCAAGTCCAACTTCCGAATGGGTGAATTCTTACTGTAGCTCGCCAATTAATATTAGCTGCACCTTGATCTGTCTGAATTTTTCTAAAAATTTAAGACGACGGCATACAAACTAAAAGAAGATCTTGGTGGTTATCAATTACTTGGTAAGCTCCCCTGATAAATCAAACAGCCGCCATGACTTTTGAGTTTATACTCCTCAATTAAATAATAGGGTATCTAATCCTAGTTTCTTTTTCATTTTACTATACAAGATTATAATTTTTTAATAAGTTTGACCGCGGTTGCTGGCACCATATTAACCTAATACAACTAAATATATATTGATATATTTTAATTTAGACTGTATTAGTTTCCATGATCTAGAAT…
Orcula dolium	GUT1_3042	KM188523	GCACTATTAA--TAAG-CTATTCAGTTATTAATTTTT-GTT-GTG-AC-------------TTACTTTCAAGTCCAACTTCA-GCGATATTTTTAATGTCGC--ATGGGTAAAT--AT-TCAGTTACTGTAGCTCGCCTTAGATCTCTAGTATCAGCTGCACCTTGATCTGTCTTCTTACCTCTCTCAA----GTAAAAAAA---------TTTTTCTCTGAAAAATTTAAGACGACGGCATACAAACTT-TT-TAACTTAAGAAGAATAT-CTTGGTGGTTATCAATTATTTGGTAAGCTCCCCTGATAAATCATAACAGCCGCCATGACTTTTGAGTTTA-TAATAA---TTTT-ACTCCTCAATCTATGATCCTTT-CATTAA-GAATAATAGGGT…	GCACTATTAAAGCTATTCAGTTATTAATTTGTTGTTACTTTCAAGTCCAACTTCCGAATTATCGCATGGGTAAATTCTTACTGTAGCTCGCCAGCTAGTATCAGCTGCACCTTGATCTGTCTGAATTTTTCTCTGAAAAATTTAAGACGACGGCATACAAACTAACTTAAGAAGATCTTGGTGGTTATCAATTATTTGGTAAGCTCCCCTGATAAATCAAACAGCCGCCATGACTTTTGAGTTTATACTCCTCAATCTAACTAAATAATAGGGTATCTAATCCTAGTTTCTTTTTGATAATACTTTTTGGATTAACATTTTACTATACACTATAGCACATATATTAGATTATAATTTTTTAATAAGTCTGACCGCGGTTGCTGGCACCATATTAACCCA…	GCACTATTAAATTCATTAATTTGTTGTTACTTTCAAGTCCAACTTCCGAATGGGTAAATTCTTACTGTAGCTCGCCAGCTAGTATCAGCTGCACCTTGATCTGTCTGAATTTTTCTAAAAATTTAAGACGACGGCATACAAACTAAAAGAAGATCTTGGTGGTTATCAATTATTTGGTAAGCTCCCCTGATAAATCAAACAGCCGCCATGACTTTTGAGTTTATACTCCTCAACTAAATAATAGGGTATCTAATCCTAGTTTCTTTTTCATTTTACTATACAAGATTATAATTTTTTAATAAGTCTGACCGCGGTTGCTGGCACCATATTAACCCAATACAACTAAATATATATTGATATATTTTAATTTAGACTGTATTAGTTTCCATGATCTAGAAT…
Orcula austriaca	GUT2_3070	KM188524	GCACTGTTAAA-A-TGTATATTCAGTGCTTAATTATTATTTTGG--AA-------------TTACTTTCAAGTCCAACTTCA-GTTGACTTTTTAT-GTCTA-TATCCGATATT--AT-ATTGTTATTGTAGCTCGCCT-AA-TCTTTCACATTAGTTGCACCTTGATCTGTCTTAAA-TAAATTATG-----CTAT-AAGGAA-----AATTTTTCTTAGAAAAATTTCTGACGACGGCATACAAACTT-T--TAGTGAAAGAGAAAAATTCTTGGTGGTTGTCAATTACTTGGTAAGCTCCCCTGATTAGTTTTAACAACCGCCATGACTTTTGAGTTTC-TTAATAT-CTTTT-ACTCCTCAATCTACTTTTATTAAATATAA-GAATAATAGGGT…	GCACTGTTAATGATATTCAGTGCTTAATTTTTTGGTACTTTCAAGTCCAACTTCTTGCTTTTCTAATCCGATAATATTTATTGTAGCTCGCCAATTCACATTAGTTGCACCTTGATCTGTCTCAATTTTTCTTAGAAAAATTTCTGACGACGGCATACAAACTAGTGAAAGAGAATCTTGGTGGTTGTCAATTACTTGGTAAGCTCCCCTGATTAGTTTAACAACCGCCATGACTTTTGAGTTTCTACTCCTCAATCTATATAAATAATAGGGTCTCTAATCCTAGTTTTTATTCACAAATTTGTTAAGGGTTTGCATTTCACTGTAAACCACTATAAAAATGTCAGATTTTAATTTTGTAACAAGTTTGACCGCGGTTGCTGGCACCGTGTTTACCTA…	GCACTGTTAAATTCATTAATTTTTTGGTACTTTCAAGTCCAACTTCTTGATCCGATAATATTTATTGTAGCTCGCCAATTCACATTAGTTGCACCTTGATCTGTCTCAATTTTTCTAAAAATTTCTGACGACGGCATACAAACTAGAAGAGAATCTTGGTGGTTGTCAATTACTTGGTAAGCTCCCCTGATTAGTTTAACAACCGCCATGACTTTTGAGTTTCTACTCCTCAAATAAATAATAGGGTCTCTAATCCTAGTTTTTATTCCATTTCACTGTAAAAGATTTTAATTTTGTAACAAGTTTGACCGCGGTTGCTGGCACCGTGTTTACCTAACATAACTAAATTTATATTTATATAATTTAATTTAGACTGTATAAATTTCCATAAATTTAAAT…
Orcula austriaca	GUT5_5476	KM188525	GCACTGTTAAA-A-TGTATATTCAGTGCTTAATTATTATTTTGG--AA-------------TTACTTTCAAGTCCAACTTCA-GTTGACTTTTTGT-GTCTA-TATCCGATATT--AT-ATTGTTATTGTAGCTCGCCT-AA-TCTTTCACATTAGTTGCACCTTGATCTGTCTTAAA-TAAATTATG-----CTAT-AAGGAA-----AATTTTTCTTAGAAAAATTTCTGACGACGGCATACAAACTT-T--TAGTGAAAGAGAAAAATTCTTGGTGGTTGTCAATTACTTGGTAAGCTCCCCTGATTAGTTTTAACAACCGCCATGACTTTTGAGTTTA-TTAATA---TTTT-ACTCCTCAATCTACTTTTATTAAATATAAAGAATAATAGGGT…	GCACTGTTAATGATATTCAGTGCTTAATTTTTTGGTACTTTCAAGTCCAACTTCTTGCTTTTCTAATCCGATAATATTTATTGTAGCTCGCCAATTCACATTAGTTGCACCTTGATCTGTCTCAATTTTTCTTAGAAAAATTTCTGACGACGGCATACAAACTAGTGAAAGAGAATCTTGGTGGTTGTCAATTACTTGGTAAGCTCCCCTGATTAGTTTAACAACCGCCATGACTTTTGAGTTTATACTCCTCAATCTATATAAATAATAGGGTCTCTAATCCTAGTTTTTATTTACAAATTTGTTAAGGGTTTGCATTTCACTGTAAACCACTATAAAAATGTCAGATTTTAATTTTGTAACAAGTTTGACCGCGGTTGCTGGCACCGTGTTTACCTA…	GCACTGTTAAATTCATTAATTTTTTGGTACTTTCAAGTCCAACTTCTTGATCCGATAATATTTATTGTAGCTCGCCAATTCACATTAGTTGCACCTTGATCTGTCTCAATTTTTCTAAAAATTTCTGACGACGGCATACAAACTAGAAGAGAATCTTGGTGGTTGTCAATTACTTGGTAAGCTCCCCTGATTAGTTTAACAACCGCCATGACTTTTGAGTTTATACTCCTCAAATAAATAATAGGGTCTCTAATCCTAGTTTTTATTTCATTTCACTGTAAAAGATTTTAATTTTGTAACAAGTTTGACCGCGGTTGCTGGCACCGTGTTTACCTAACATAACTAAATTTATATTTATATAATTTAATTTAGACTGTATAAATTTCCATAAATTTAAAT…
Orcula austriaca	GUT6_2939	KM188526	GCACTGTTAAA-A-TGTATATTCAGTGCTTAATTATTATTTTGG--AA-------------TTACTTTCAAGTCCAACTTCA-GTTGACTTTTTGT-GTCTA-TATCCGATATT--AT-ATTGTTATTGTAGCTCGCCT-AA-TCTTTCACATTAGTTGCACCTTGATCTGTCTTAAA-TAAATTATG-----CTAT-AAGGAA-----AATTTTTCTTAGAAAAATTTCTGACGACGGCATACAAACTT-T--TAGTGAAAGAGAAAAATTCTTGGTGGTTGTCAATTACTTGGTAAGCTCCCCTGATTAGTTTTAACAACCGCCATGACTTTTGAGTTTA-TTAATA---TTTT-ACTCCTCAATCTACTTTTATTAAATATAAAGAATAATAGGGT…	GCACTGTTAATGATATTCAGTGCTTAATTTTTTGGTACTTTCAAGTCCAACTTCTTGCTTTTCTAATCCGATAATATTTATTGTAGCTCGCCAATTCACATTAGTTGCACCTTGATCTGTCTCAATTTTTCTTAGAAAAATTTCTGACGACGGCATACAAACTAGTGAAAGAGAATCTTGGTGGTTGTCAATTACTTGGTAAGCTCCCCTGATTAGTTTAACAACCGCCATGACTTTTGAGTTTATACTCCTCAATCTATATAAATAATAGGGTCTCTAATCCTAGTTTTTATTTACAAATTTGTTAAGGGTTTGCATTTCACTGTAAACCACTATAAAAATGTCAGATTTTAATTTTGTAACAAGTTTGACCGCGGTTGCTGGCACCGTGTTTACCTA…	GCACTGTTAAATTCATTAATTTTTTGGTACTTTCAAGTCCAACTTCTTGATCCGATAATATTTATTGTAGCTCGCCAATTCACATTAGTTGCACCTTGATCTGTCTCAATTTTTCTAAAAATTTCTGACGACGGCATACAAACTAGAAGAGAATCTTGGTGGTTGTCAATTACTTGGTAAGCTCCCCTGATTAGTTTAACAACCGCCATGACTTTTGAGTTTATACTCCTCAAATAAATAATAGGGTCTCTAATCCTAGTTTTTATTTCATTTCACTGTAAAAGATTTTAATTTTGTAACAAGTTTGACCGCGGTTGCTGGCACCGTGTTTACCTAACATAACTAAATTTATATTTATATAATTTAATTTAGACTGTATAAATTTCCATAAATTTAAAT…
Orcula dolium	JUL4_1363	KM188527	ACACTATTAA--TAAG-CTATTCAGTTATTAATTTTT-GTT-GAG-AC-------------TTACTTTCAAGTCCAACTTCA-GCGATATTTT-AATGTCGC--ATGGGTAAAT--AT-TCAGTTACTGTAGCTCGCCTTAAATCTTTAGTATCAGCTGCACCTTGATCTGTCTTCCTACCTTTCTTAA----GTATAAAAA---------TTTTTCTCTGAAAAATTTAAGACGACGGCATACAAACTT-TT-TAACTTAAGAAGAGTAT-CTTGGTGGTTATCAATTATTTGGTAAGCTCCCCTGATAATTTATAACAGCCGCCATGACTTTTGAGTTTA-TAATAA---TTTT-ACTCCTCAATCTATGATCTTTT-CATTAA-GAATAATAGGGT…	ACACTATTAAAGCTATTCAGTTATTAATTTGTTGATACTTTCAAGTCCAACTTCCGAATTATCGCATGGGTAAATTCTTACTGTAGCTCGCCAATTAGTATCAGCTGCACCTTGATCTGTCTGAATTTTTCTCTGAAAAATTTAAGACGACGGCATACAAACTAACTTAAGAAGATCTTGGTGGTTATCAATTATTTGGTAAGCTCCCCTGATAATTTAAACAGCCGCCATGACTTTTGAGTTTATACTCCTCAATCTAATTAAATAATAGGGTATCTAATCCTAGTTTCTTTTTGAAGACACTTTTTGGATTAACATTTTACTATACACTATAGCACATATATTAGATTATAATTTTTTAATAAGTCTGACCGCGGTTGCTGGCACCATATTAACCTA…	ACACTATTAAATTCATTAATTTGTTGATACTTTCAAGTCCAACTTCCGAATGGGTAAATTCTTACTGTAGCTCGCCAATTAGTATCAGCTGCACCTTGATCTGTCTGAATTTTTCTAAAAATTTAAGACGACGGCATACAAACTAAAAGAAGATCTTGGTGGTTATCAATTATTTGGTAAGCTCCCCTGATAATTTAAACAGCCGCCATGACTTTTGAGTTTATACTCCTCAATTAAATAATAGGGTATCTAATCCTAGTTTCTTTTTCATTTTACTATACAAGATTATAATTTTTTAATAAGTCTGACCGCGGTTGCTGGCACCATATTAACCTAATACAACTAAATATATATTGATATATTTTAATTTAGACTGTATTAGTTTCCATGATCTAGAAT…
Orcula restituta	JUL6_3474	KM188528	ACACTGTTAAA-TATG-GTATTCAAATATTAATTGTTATTTTTG--T-------------TTTACTTTTAAGTCCAACTTCA-TCTAACTTTTT-AGTTATT-TATTCGATA-AGTAG-GCAACTATTGTAGCTCGCCT-AAA-CATTAGTATTAGTTGCACCTTGATCTGTCTTTAA--AAATCT-----ATATTTGGATACA-----AATTTTTCTTAAAAAAATTTTTGACGACGGCATACAAACTT-T--TAACTAAAGAAATGATTTCTTGATGGTTGTCAATTACTTGGTAAGCTCCCCTAATGGTTTTTAACAGCCGCCATGACTTTTGAGTTTC-TTA--ACAGGTTT-ACTCCTCAAATCTACTTTATTTATTATAA-GAATAGTAGGGT…	ACACTGTTAATGGTATTCAAATATTAATTTTTTTGTACTTTTAAGTCCAACTTCCTACTTATATTATTCGATAAGGCCTATTGTAGCTCGCCAATTAGTATTAGTTGCACCTTGATCTGTCTAGATTTTTCTTAAAAAAATTTTTGACGACGGCATACAAACTAACTAAAGAAATTCTTGATGGTTGTCAATTACTTGGTAAGCTCCCCTAATGGTTTTAACAGCCGCCATGACTTTTGAGTTTCGACTCCTCAAATCTTATAAATAGTAGGGTATCTAATCCTAGTTTCCTTTACTGAATTATTAGATTAACTACATTTCACTGTACGCCCCCGAAAATTTGATAGATTTTAGTTTTTTAATATGTTTGACCGCGGTTGCTGGCACCGTATTAACCTA…	ACACTGTTAAATTCATTAATTTTTTTGTACTTTTAAGTCCAACTTCCTAATTCGATAAGGCCTATTGTAGCTCGCCAATTAGTATTAGTTGCACCTTGATCTGTCTAGATTTTTCTAAAAATTTTTGACGACGGCATACAAACTAAAAGAAATTCTTGATGGTTGTCAATTACTTGGTAAGCTCCCCTAATGGTTTTAACAGCCGCCATGACTTTTGAGTTTCGACTCCTCAAATAAATAGTAGGGTATCTAATCCTAGTTTCCTTTACATTTCACTGTACGAGATTTTAGTTTTTTAATATGTTTGACCGCGGTTGCTGGCACCGTATTAACCTAACAAAACTAAATTTATATTTTTATAATATAATTTGGACTGTATTAATTTCCATAATATTAAAC…
Orcula dolium	KAI4_1981	KM188529	GCACTATTAA--TAAG-CTATTCAGTTATTGATTTTT-ATT-ATG-AC-------------TTACTTTCAAGTCCAACTTCA-GCGATATTTTTAAG-TCGC--ATGGGTGAAT--AT-TTAGTTACTGTAGCTCGCCTTAAATCTCTAGTATCAGCTGCACCTTGATCTGTCTTCTCGCCTCTCTTAG----GCAAAAAAAAA-------TTTTTCTCTGAAAAATTTAAGACGACGGCATACAAACTT-TT-TAACTTAAGAAGAATAT-CTTGGTGGTTATCAATTACTTGGTAAGCTCCCCTGATAAATCATAACAGCCGCCATGACTTTTGAGTTTA-TAATAA---TTTT-ACTCCTCAATCTATGGTCTTTTTCATTAA-GAATAATAGGGT…	GCACTATTAAAGCTATTCAGTTATTGATTTATTATTACTTTCAAGTCCAACTTCCGAATTATCGCATGGGTGAATTTTTACTGTAGCTCGCCAACTAGTATCAGCTGCACCTTGATCTGTCTGAATTTTTCTCTGAAAAATTTAAGACGACGGCATACAAACTAACTTAAGAAGATCTTGGTGGTTATCAATTACTTGGTAAGCTCCCCTGATAAATCAAACAGCCGCCATGACTTTTGAGTTTATACTCCTCAATCTAGTTAAATAATAGGGTATCTAATCCTAGTTTCTTTTTGGTAGCACTTTTTTGATTAACATTTTACTATACACTATAGCACATATTTTAGATTATAATTTTTTAATAAGTTTGACCGCGGTTGCTGGCACCGTATTAACCTA…	GCACTATTAAATTCATTGATTTATTATTACTTTCAAGTCCAACTTCCGAATGGGTGAATTTTTACTGTAGCTCGCCAACTAGTATCAGCTGCACCTTGATCTGTCTGAATTTTTCTAAAAATTTAAGACGACGGCATACAAACTAAAAGAAGATCTTGGTGGTTATCAATTACTTGGTAAGCTCCCCTGATAAATCAAACAGCCGCCATGACTTTTGAGTTTATACTCCTCAATTAAATAATAGGGTATCTAATCCTAGTTTCTTTTTCATTTTACTATACAAGATTATAATTTTTTAATAAGTTTGACCGCGGTTGCTGGCACCGTATTAACCTAATACAACTAAATATATATTGATATATTTTAATTTAGACTGTATTAGTTTCCATAATCTAGAAT…
Orcula dolium	KWL1_615	KM188530	GCACTATTAA--TAAG-CTATTCAGTTATTGATTTTT-ATT-ATG-AC-------------TTACTTTCAAGTCCAACTTCA-GCGATATTTTTAAG-TCGC--ATGGGTGAAT--AT-TTAGTTACTGTAGCTCGCCTTAAATCTCTAGTATCAGCTGCACCTTGATCTGTCTTCTCGCCTCTCTTAG----GCAAAAAAAAA-------TTTTTCTCTGAAAAATTTAAGACGACGGCATACAAACTT-TT-TAACTTAAGAAGAATAT-CTTGGTGGTTATCAATTACTTGGTAAGCTCCCCTGATAAATCATAACAGCCGCCATGACTTTTGAGTTTA-TAATAA---TTTT-ACTCCTCAATCTATGGTCTTTTTCATTAA-GAATAATAGGGT…	GCACTATTAAAGCTATTCAGTTATTGATTTATTATTACTTTCAAGTCCAACTTCCGAATTATCGCATGGGTGAATTTTTACTGTAGCTCGCCAACTAGTATCAGCTGCACCTTGATCTGTCTGAATTTTTCTCTGAAAAATTTAAGACGACGGCATACAAACTAACTTAAGAAGATCTTGGTGGTTATCAATTACTTGGTAAGCTCCCCTGATAAATCAAACAGCCGCCATGACTTTTGAGTTTATACTCCTCAATCTAGTTAAATAATAGGGTATCTAATCCTAGTTTCTTTTTGGTAGCACTTTTTTGATTAACATTTTACTATACACTATAGCACATATTTTAGATTATAATTTTTTAATAAGTTTGACCGCGGTTGCTGGCACCGTATTAACCTA…	GCACTATTAAATTCATTGATTTATTATTACTTTCAAGTCCAACTTCCGAATGGGTGAATTTTTACTGTAGCTCGCCAACTAGTATCAGCTGCACCTTGATCTGTCTGAATTTTTCTAAAAATTTAAGACGACGGCATACAAACTAAAAGAAGATCTTGGTGGTTATCAATTACTTGGTAAGCTCCCCTGATAAATCAAACAGCCGCCATGACTTTTGAGTTTATACTCCTCAATTAAATAATAGGGTATCTAATCCTAGTTTCTTTTTCATTTTACTATACAAGATTATAATTTTTTAATAAGTTTGACCGCGGTTGCTGGCACCGTATTAACCTAATACAACTAAATATATATTGATATATTTTAATTTAGACTGTATTAGTTTCCATAATCTAGAAT…
Orcula tolminensis	KWN11_3892	KM188532	GCACTGTTAAA-A-TGTATATTCAGTGCTTAATTATTATTTTGT--AA-------------TTACTTTCAAGTCCAACTTCA-GTTGACTTTTTAT-GTCTG-TATCCGATAAA--AT-ATTGTTATTGTAGCTCGCCT-AA-TCTCTCACATTAGTTGCACCTTGATCTGTCTTTGAGTAAATTCCTG----CTAA-TAGGAA-----A-CTTTTCTTAGAAAAATTTCTGACGACGGCATACAAACTT-T--TAGTGAAAGAGAAAAATTCTTGGTGGTTATCAATTATTTGGTAAGCTCCCCTGATAAGTTTTAACAACCGCCATGACTTTTGAGTTTC-TAAA-AT-CTTTT-ACTCCTCAATCATACTTTAT--AATATAA-GAATAATAGGGT…	GCACTGTTAATGATATTCAGTGCTTAATTTTTTGTTACTTTCAAGTCCAACTTCTTGCTTTTCTGATCCGATAATATTTATTGTAGCTCGCCAACTCACATTAGTTGCACCTTGATCTGTCTCTACTTTTCTTAGAAAAATTTCTGACGACGGCATACAAACTAGTGAAAGAGAATCTTGGTGGTTATCAATTATTTGGTAAGCTCCCCTGATAAGTTTAACAACCGCCATGACTTTTGAGTTTCTACTCCTCAATCATTATAAATAATAGGGTCTCTAATCCTAGTTTCTATTTACAAATTTGTTAAGGGCTTGCATTTCACTGTAAACCACTATAAAAATGTTAGATTTTTATTTTGTAACAAGTTTGACCGCGGTTGCTGGCACCGTGTTTACCTA…	GCACTGTTAAATTCATTAATTTTTTGTTACTTTCAAGTCCAACTTCTTGATCCGATAATATTTATTGTAGCTCGCCAACTCACATTAGTTGCACCTTGATCTGTCTCTACTTTTCTAAAAATTTCTGACGACGGCATACAAACTAGAAGAGAATCTTGGTGGTTATCAATTATTTGGTAAGCTCCCCTGATAAGTTTAACAACCGCCATGACTTTTGAGTTTCTACTCCTCAAATAAATAATAGGGTCTCTAATCCTAGTTTCTATTTCATTTCACTGTAAAAGATTTTTATTTTGTAACAAGTTTGACCGCGGTTGCTGGCACCGTGTTTACCTAACATAACTAATTTTATATTTATATAATTTAACTCAGACTGCATAAATTTCCATAAATTTAAAT…
Orcula austriaca	KWN11_3897	KM188533	GCACTGTTAAA-A-TGTATATTCAGTGCTTAATTATTATTTTGG--AA-------------TTACTTTCAAGTCCAACTTCA-GTTGACTTTTTGT-GTCTA-TATCCGATATT--AT-ATTGTTATTGTAGCTCGCCT-AA-TCTTTCACATTAGTTGCACCTTGATCTGTCTTAAA-TAAATTATG-----CTAT-AAGGAA-----AATTTTTCTTAGAAAAATTTCTGACGACGGCATACAAACTT-T--TAGTGAAAGAGAAAAATTCTTGGTGGTTGTCAATTACTTGGTAAGCTCCCCTGATTAGTTTTAACAACCGCCATGACTTTTGAGTTTA-TTAATA---TTTT-ACTCCTCAATCTACTTTTATTAAATATAAAGAATAATAGGGT…	GCACTGTTAATGATATTCAGTGCTTAATTTTTTGGTACTTTCAAGTCCAACTTCTTGCTTTTCTAATCCGATAATATTTATTGTAGCTCGCCAATTCACATTAGTTGCACCTTGATCTGTCTCAATTTTTCTTAGAAAAATTTCTGACGACGGCATACAAACTAGTGAAAGAGAATCTTGGTGGTTGTCAATTACTTGGTAAGCTCCCCTGATTAGTTTAACAACCGCCATGACTTTTGAGTTTATACTCCTCAATCTATATAAATAATAGGGTCTCTAATCCTAGTTTTTATTTACAAATTTGTTAAGGGTTTGCATTTCACTGTAAACCACTATAAAAATGTCAGATTTTAATTTTGTAACAAGTTTGACCGCGGTTGCTGGCACCGTGTTTACCTA…	GCACTGTTAAATTCATTAATTTTTTGGTACTTTCAAGTCCAACTTCTTGATCCGATAATATTTATTGTAGCTCGCCAATTCACATTAGTTGCACCTTGATCTGTCTCAATTTTTCTAAAAATTTCTGACGACGGCATACAAACTAGAAGAGAATCTTGGTGGTTGTCAATTACTTGGTAAGCTCCCCTGATTAGTTTAACAACCGCCATGACTTTTGAGTTTATACTCCTCAAATAAATAATAGGGTCTCTAATCCTAGTTTTTATTTCATTTCACTGTAAAAGATTTTAATTTTGTAACAAGTTTGACCGCGGTTGCTGGCACCGTGTTTACCTAACATAACTAAATTTATATTTATATAATTTAATTTAGACTGTATAAATTTCCATAAATTTAAAT…
Orcula tolminensis	KWN12_4075	KM188534	GCACTGTTAAA-A-TGTATATTCAGTGCTTAATTATTATTTTTTTGAA-------------TTACTTTCAAGTCCAACTTCA-GTTAACTTTTTGT-GTTTA-TATCCGATAAA--AT-ATTGTTATTGTAGCTCGCCT-AA-TCTCTCACATTAGTTGCACCTTGATCTGTCTTGATTTAAATTTATG----CTAA-AGGAAA-----AACTTTTCTTAAAAAAATTTCTGACGACGGCATACAAACTT-T--TAGTGAAAGAGAAAA-TTCTTGGTGGCTGTCAATTACTTGGTAAGCTCCCCTGATAAGTTTTAACAACCGCCATGACTTTTGAGTTTC-TAAA-AT-CTTT--ACTCCTCAATCATACTTTATTAAATATAA-GAATAATAGGGT…	GCACTGTTAATGATATTCAGTGCTTAATTTTTTTTTACTTTCAAGTCCAACTTCTTACTTTTTTAATCCGATAATATTTATTGTAGCTCGCCAACTCACATTAGTTGCACCTTGATCTGTCTCAGCTTTTCTTAAAAAAATTTCTGACGACGGCATACAAACTAGTGAAAGAGAATCTTGGTGGCTGTCAATTACTTGGTAAGCTCCCCTGATAAGTTTAACAACCGCCATGACTTTTGAGTTTCTACTCCTCAATCATTATAAATAATAGGGTCTCTAATCCTAGTTTCTATTTACAGATTTGTTAAGGGTTTGCATTTCACTGTAAACCACTATAAAATTGTCAGATTTTTATTCTGTAACAAGTTTGACCGCGGTTGCTGGCACCGTGTTTACCTA…	GCACTGTTAAATTCATTAATTTTTTTTTACTTTCAAGTCCAACTTCTTAATCCGATAATATTTATTGTAGCTCGCCAACTCACATTAGTTGCACCTTGATCTGTCTCAGCTTTTCTAAAAATTTCTGACGACGGCATACAAACTAGAAGAGAATCTTGGTGGCTGTCAATTACTTGGTAAGCTCCCCTGATAAGTTTAACAACCGCCATGACTTTTGAGTTTCTACTCCTCAAATAAATAATAGGGTCTCTAATCCTAGTTTCTATTTCATTTCACTGTAAAAGATTTTTATTCTGTAACAAGTTTGACCGCGGTTGCTGGCACCGTGTTTACCTAACATAACTAATTTTATATTTATATAATTTAATTCAGACTGCATAAATTTCCATAAATTTAAAT…
Orcula dolium	KWN1_3905	KM188531	GCACTATTAA--TAAG-CTATTCAGTTATTAATTTTT-GTT-GTG-AC-------------TTACTTTCAAGTCCAACTTCA-GCGATATTTTTAATGTCGC--ATGGGTAAAT--AT-TCAGTTACTGTAGCTCGCCTTAAATCTCTAGTATCAGCTGCACCTTGATCTGTCTTCTTACCTCTCTTAA----GTAAAAAAA---------TTTTTCTCTGAAAAATTTAAGACGACGGCATACAAACTT-TT-TAACTTAAGAAGAATAT-CTTGGTGGTTATCAATTATTTGGTAAGCTCCCCTGATAAATCATAACAGCCGCCATGACTTTTGAGTTTA-TAATAA---TTTT-ACTCCTCAATCTATGATCCTTT-CATTAA-GAATAATAGGGT…	GCACTATTAAAGCTATTCAGTTATTAATTTGTTGTTACTTTCAAGTCCAACTTCCGAATTATCGCATGGGTAAATTCTTACTGTAGCTCGCCAACTAGTATCAGCTGCACCTTGATCTGTCTGAATTTTTCTCTGAAAAATTTAAGACGACGGCATACAAACTAACTTAAGAAGATCTTGGTGGTTATCAATTATTTGGTAAGCTCCCCTGATAAATCAAACAGCCGCCATGACTTTTGAGTTTATACTCCTCAATCTAACTAAATAATAGGGTATCTAATCCTAGTTTCTTTTTGATAACACTTTTTGGATTAACATTTTACTATACACTATAGCACATATATTAGATTATAATTTTTTAATAAGTCTGACCGCGGTTGCTGGCACCATATTAACCTA…	GCACTATTAAATTCATTAATTTGTTGTTACTTTCAAGTCCAACTTCCGAATGGGTAAATTCTTACTGTAGCTCGCCAACTAGTATCAGCTGCACCTTGATCTGTCTGAATTTTTCTAAAAATTTAAGACGACGGCATACAAACTAAAAGAAGATCTTGGTGGTTATCAATTATTTGGTAAGCTCCCCTGATAAATCAAACAGCCGCCATGACTTTTGAGTTTATACTCCTCAACTAAATAATAGGGTATCTAATCCTAGTTTCTTTTTCATTTTACTATACAAGATTATAATTTTTTAATAAGTCTGACCGCGGTTGCTGGCACCATATTAACCTAATACAACTAAATATATATTGATATATTTTAATTTAGACTGTATTAGTTTCCATGATCTAGAAT…
Orcula conica	KWN3_1938	KM188535	GCACTGCTAAA-TATA-GTATTCAAGTATTAATTACTATTTATA--AA------------TTTACTTTTAAGTCCAGCTTCA-GCTAACTTTTT-AAGTTTG-AATCCGAAAGAA-AT-TTAAGCATTGTAGCTCGCCG-AAATCATTAATATTAGTTGCACCTTGATCTGTCTTGAA--AATTTTGAA--AAGGTTAAAAGAA-----AATTTTTCTAAGAAAAATTTTCGACGACGGCATACAAACTT-T--AAATTAAAGAAATAAATTCTTGGTGGTTATCAATTATTTGGTAAGCTCCCCTAATTAGTTTTAGCAGCCGCCATGACTTTTGAGTTTA-AAAA-GTAGTTTT-ACTCCTCAAATCAAATTTAAATATTATAA-GAATAGTAGGGT…	GCACTGCTAATAGTATTCAAGTATTAATTCTTTTATACTTTTAAGTCCAGCTTCCTACTTATTTGATCCGAAAATTTGCATTGTAGCTCGCCAATTAATATTAGTTGCACCTTGATCTGTCTGAATTTTTCTAAGAAAAATTTTCGACGACGGCATACAAACTAATTAAAGAAATTCTTGGTGGTTATCAATTATTTGGTAAGCTCCCCTAATTAGTTTAGCAGCCGCCATGACTTTTGAGTTTATACTCCTCAAATCATATAAATAGTAGGGTATCTAATCCTAGTTTCTTTTTCTTATTTTTTAAGCTAATTACATTTCACTGTATATTATTTTTAATTAGATAGATTTACATTTTTTAATAAGTTTGACCGCGGTTGCTGGCACCGTATTAACCTA…	GCACTGCTAAATTCATTAATTCTTTTATACTTTTAAGTCCAGCTTCCTAATCCGAAAATTTGCATTGTAGCTCGCCAATTAATATTAGTTGCACCTTGATCTGTCTGAATTTTTCTAAAAATTTTCGACGACGGCATACAAACTAAAAGAAATTCTTGGTGGTTATCAATTATTTGGTAAGCTCCCCTAATTAGTTTAGCAGCCGCCATGACTTTTGAGTTTATACTCCTCAAATAAATAGTAGGGTATCTAATCCTAGTTTCTTTTTCATTTCACTGTATAAGATTTACATTTTTTAATAAGTTTGACCGCGGTTGCTGGCACCGTATTAACCTAGTAAAACTAGATTTATAGTTATATAATTTAATATAGACTGTATTAATTCCCATAATTTACAAT…
Orcula conica	KWN4_3471	KM188536	GCACTGCTAAA-TATA-GTATTCAAGTATTAATTACTATTTATA--AA------------TTTACTTTTAAGTCCAACTTCA-GCTAACTTTTT-AAGTTTG-AATCCGAAAGAA-AT-TTAAGCATTGTAGCTCGCCG-AAATCATTAATATTAGTTGCACCTTGATCTGTCTTAAA--AATTTTGAG--AAGGTTAAAAGAA-----A-TTTTTCTTAGAAAAATTTTCGACGACGGCATACAAACTT-T--AAATTAAAGAAATAAATTCTTGGTGGTTATCAATTATTTGGTAAGCTCCCCTAATTAGTTTTAGCAGCCGCCATGACTTTTGAGTTTA-AAAA-GTAGTTTT-ACTCCTCAAATCAAATTTAAATATTATAA-GAATAGTAGGGT…	GCACTGCTAATAGTATTCAAGTATTAATTCTTTTATACTTTTAAGTCCAACTTCCTACTTATTTGATCCGAAAATTTGCATTGTAGCTCGCCAATTAATATTAGTTGCACCTTGATCTGTCTGAATTTTTCTTAGAAAAATTTTCGACGACGGCATACAAACTAATTAAAGAAATTCTTGGTGGTTATCAATTATTTGGTAAGCTCCCCTAATTAGTTTAGCAGCCGCCATGACTTTTGAGTTTATACTCCTCAAATCATATAAATAGTAGGGTATCTAATCCTAGTTTCTTTTTCTCATTTTTTAAGCTAATTACATTTCACTGTATATTATTTTTAATTGGGTAGATTTACATTTTTTAATAAGTTTGACCGCGGTTGCTGGCACCGTATTAACCTA…	GCACTGCTAAATTCATTAATTCTTTTATACTTTTAAGTCCAACTTCCTAATCCGAAAATTTGCATTGTAGCTCGCCAATTAATATTAGTTGCACCTTGATCTGTCTGAATTTTTCTAAAAATTTTCGACGACGGCATACAAACTAAAAGAAATTCTTGGTGGTTATCAATTATTTGGTAAGCTCCCCTAATTAGTTTAGCAGCCGCCATGACTTTTGAGTTTATACTCCTCAAATAAATAGTAGGGTATCTAATCCTAGTTTCTTTTTCATTTCACTGTATAAGATTTACATTTTTTAATAAGTTTGACCGCGGTTGCTGGCACCGTATTAACCTAGTAAAACTAGATTTATAGTTATATAATTTAATATAGACTGTATTAATTTCCATAATTTACAAT…
Orcula austriaca	KWN7_592	KM188537	GCACTGTTAAA-A-TGTATATTCAGTGCTTAATTATTATTTTGG--AA-------------TTACTTTCAAGTCCAACTTCA-GTTGACTTTTTGT-GTCTA-TATCCGATATT--AT-ATTGTTATTGTAGCTCGCCT-AA-TCTTTCACATTAGTTGCACCTTGATCTGTCTTAAA-TAAATTATG-----CTAT-AAGGAA-----AATTTTTCTTAGAAAAATTTCTGACGACGGCATACAAACTT-T--TAGTGAAAGAGAAAAATTCTTGGTGGTTGTCAATTACTTGGTAAGCTCCCCTGATTAGTTTTAACAACCGCCATGACTTTTGAGTTTA-TTAATA---TTTT-ACTCCTCAATCTACTTTTATTAAATATAAAGAATAATAGGGT…	GCACTGTTAATGATATTCAGTGCTTAATTTTTTGGTACTTTCAAGTCCAACTTCTTGCTTTTCTAATCCGATAATATTTATTGTAGCTCGCCAATTCACATTAGTTGCACCTTGATCTGTCTCAATTTTTCTTAGAAAAATTTCTGACGACGGCATACAAACTAGTGAAAGAGAATCTTGGTGGTTGTCAATTACTTGGTAAGCTCCCCTGATTAGTTTAACAACCGCCATGACTTTTGAGTTTATACTCCTCAATCTATATAAATAATAGGGTCTCTAATCCTAGTTTTTATTTACAAATTTGTTAAGGGTTTGCATTTCACTGTAAACCACTATAAAAATGTCAGATTTTAATTTTGTAACAAGTTTGACCGCGGTTGCTGGCACCGTGTTTACCTA…	GCACTGTTAAATTCATTAATTTTTTGGTACTTTCAAGTCCAACTTCTTGATCCGATAATATTTATTGTAGCTCGCCAATTCACATTAGTTGCACCTTGATCTGTCTCAATTTTTCTAAAAATTTCTGACGACGGCATACAAACTAGAAGAGAATCTTGGTGGTTGTCAATTACTTGGTAAGCTCCCCTGATTAGTTTAACAACCGCCATGACTTTTGAGTTTATACTCCTCAAATAAATAATAGGGTCTCTAATCCTAGTTTTTATTTCATTTCACTGTAAAAGATTTTAATTTTGTAACAAGTTTGACCGCGGTTGCTGGCACCGTGTTTACCTAACATAACTAAATTTATATTTATATAATTTAATTTAGACTGTATAAATTTCCATAAATTTAAAT…
Orcula dolium	LEC1_5932	KM188538	GCACTATTAA--TAAG-CTATTCAGTTATTGATTTTT-ATT-ATG-AC-------------TTACTTTCAAGTCCAACTTCA-GCGATATTTTTAAG-TCGC--ATGGGTGAAT--AT-TTAGTTACTGTAGCTCGCCTTAAATCTCTAGTATCAGCTGCACCTTGATCTGTCTTCTCGCCTCTCTTAG----GCAAAAAAAAA-------TTTTTCTCTGAAAAATTTAAGACGACGGCATACAAACTT-TT-TAACTTAAGAAGAATAT-CTTGGTGGTTATCAATTACTTGGTAAGCTCCCCTGATAAATCATAACAGCCGCCATGACTTTTGAGTTTA-TAATAA---TTTT-ACTCCTCAATCTATGGTCTTTTTCATTAA-GAATAATAGGGT…	GCACTATTAAAGCTATTCAGTTATTGATTTATTATTACTTTCAAGTCCAACTTCCGAATTATCGCATGGGTGAATTTTTACTGTAGCTCGCCAACTAGTATCAGCTGCACCTTGATCTGTCTGAATTTTTCTCTGAAAAATTTAAGACGACGGCATACAAACTAACTTAAGAAGATCTTGGTGGTTATCAATTACTTGGTAAGCTCCCCTGATAAATCAAACAGCCGCCATGACTTTTGAGTTTATACTCCTCAATCTAGTTAAATAATAGGGTATCTAATCCTAGTTTCTTTTTGGTAGCACTTTTTTGATTAACATTTTACTATACACTATAGCACATATTTTAGATTATAATTTTTTAATAAGTTTGACCGCGGTTGCTGGCACCGTATTAACCTA…	GCACTATTAAATTCATTGATTTATTATTACTTTCAAGTCCAACTTCCGAATGGGTGAATTTTTACTGTAGCTCGCCAACTAGTATCAGCTGCACCTTGATCTGTCTGAATTTTTCTAAAAATTTAAGACGACGGCATACAAACTAAAAGAAGATCTTGGTGGTTATCAATTACTTGGTAAGCTCCCCTGATAAATCAAACAGCCGCCATGACTTTTGAGTTTATACTCCTCAATTAAATAATAGGGTATCTAATCCTAGTTTCTTTTTCATTTTACTATACAAGATTATAATTTTTTAATAAGTTTGACCGCGGTTGCTGGCACCGTATTAACCTAATACAACTAAATATATATTGATATATTTTAATTTAGACTGTATTAGTTTCCATAATCTAGAAT…
Orcula dolium	MLF1_3938	KM188539	GCACTATTAA--CAAG-CTATTCAGTTACTAATTTTT-GTT-ATG-AC-------------TTACTTTCAAGTCCAACTTCA-GCGATATTTTTAAAGTCGC--ATGGGTGAAT--AT-TCAATTATTGTAGCTCGCCTTAAACCTCTAGTATCAGCTGCACCTTGATCTGTCTTCCTACCTCTTTTAG----TAAAAAAAA---------TTTTTCTCTGAAAAATTTAAGACGACGGCATACAAACTT-TT-TAACTTAAGAAGAATAT-CTTGGTGGTTATCAATTACTTGGTAAGCTCCCCTGATAAATCATAATAGCCGCCATGACTTTTGAGTTTA-TAATAG---TTTT-ACTCCTCCATCTATAATCCTTT-CATTAA-GAATAATAGGGT…	GCACTATTAAAGCTATTCAGTTACTAATTTGTTATTACTTTCAAGTCCAACTTCCGAATTATCGCATGGGTGAATTCTTATTGTAGCTCGCCAACTAGTATCAGCTGCACCTTGATCTGTCTTAATTTTTCTCTGAAAAATTTAAGACGACGGCATACAAACTAACTTAAGAAGATCTTGGTGGTTATCAATTACTTGGTAAGCTCCCCTGATAAATCAAATAGCCGCCATGACTTTTGAGTTTATACTCCTCCATCTAACTAAATAATAGGGTATCTAATCCTAGTTTCTTTTTGATAGTACTTTTTGGATTAACATTTTACTATACACTATAGCACATATATTAGATTATAATTTTTTAATAAGTATGACCGCGGTTGCTGGCACCATATTAACCTA…	GCACTATTAAATTCACTAATTTGTTATTACTTTCAAGTCCAACTTCCGAATGGGTGAATTCTTATTGTAGCTCGCCAACTAGTATCAGCTGCACCTTGATCTGTCTTAATTTTTCTAAAAATTTAAGACGACGGCATACAAACTAAAAGAAGATCTTGGTGGTTATCAATTACTTGGTAAGCTCCCCTGATAAATCAAATAGCCGCCATGACTTTTGAGTTTATACTCCTCCACTAAATAATAGGGTATCTAATCCTAGTTTCTTTTTCATTTTACTATACAAGATTATAATTTTTTAATAAGTATGACCGCGGTTGCTGGCACCATATTAACCTAATATAACTAAATATATATTGATATATTTTAATTTAGACTGTATTAATTTCCATAATCTAGAAT…
Orcula dolium	MLF1_3939	KM188540	GCACTATTAAA-TATA-CAATTCAGTTATTAATTTTT-ACTTATA-GC-------------TTACTATTAAGTCCAACTTCA-GCAA-AAATTTAAATTTAC--ATGGGTAAAT--AT-ACAATTACTGTAGCTCGCCTTAAATCTAAAGTATTAGCTGCACCTTGATCTGTCTATGAA----TAAAAA----ATAGAGAAAA--------TTTTTCTCAGAAAAATTTTCGACGACGGCATACAAACTT-TT--AACTATAGAAGAATAT-CTTGATGGTTGTCAATTATTTGGTAAGCTCCCCTAATAAGTTTTAATAGCCGCCATGACTTTTGAGTTTA-TAGTGG---TTGT-ACTCTTCAATCAAAAAGCTTTGGGTTAAA-GAATAATGGGGT…	GCACTATTAATACAATTCAGTTATTAATTTACTATTACTATTAAGTCCAACTTCCAAAAAATTACATGGGTAAATACTTACTGTAGCTCGCCAAAAAGTATTAGCTGCACCTTGATCTGTCAAGATTTTTCTCAGAAAAATTTTCGACGACGGCATACAAACTAACTATAGAAGATCTTGATGGTTGTCAATTATTTGGTAAGCTCCCCTAATAAGTTTAATAGCCGCCATGACTTTTGAGTTTATACTCTTCAATCAAATAAAATAATGGGGTATCTAATCCTAGTTTCTATTTTATTGTATTTTTTGAATTGACATTTCACCATACACTATTGTATATAAGATAGATTGGAATCTTTTAATATGTTTGACCGCGGTTGCTGGCACCGTATTGACCTA…	GCACTATTAAATTCATTAATTTACTATTACTATTAAGTCCAACTTCCAAATGGGTAAATACTTACTGTAGCTCGCCAAAAAGTATTAGCTGCACCTTGATCTGTCAAGATTTTTCTAAAAATTTTCGACGACGGCATACAAACTAATAGAAGATCTTGATGGTTGTCAATTATTTGGTAAGCTCCCCTAATAAGTTTAATAGCCGCCATGACTTTTGAGTTTATACTCTTCAATAAAATAATGGGGTATCTAATCCTAGTTTCTATTTCATTTCACCATACAAGATTGGAATCTTTTAATATGTTTGACCGCGGTTGCTGGCACCGTATTGACCTAATATAACTAAATATATACTTATATGTTTTAATTTAGACTGCATTAATTTCCATAATCTAGAAT…
Orcula dolium	MLF1_3942	KM188541	GCACTATTAAA-TATA-CAATTCAGTTATTAATTTTT-ACTTATA-GC-------------TTACTATTAAGTCCAACTTCA-GCAA-AAATTTAAATTTAC--ATGGGTAAAT--AT-ACAATTACTGTAGCTCGCCTTAAATCTAAAGTATTAGCTGCACCTTGATCTGTCTATGAA----TAAAAA----ATAGAGAAAA--------TTTTTCTCAGAAAAATTTTCGACGACGGCATACAAACTT-TT--AACTATAGAAGAATAT-CTTGATGGTTGTCAATTATTTGGTAAGCTCCCCTAATAAGTTTTAATAGCCGCCATGACTTTTGAGTTTA-TAGTGG---TTGT-ACTCTTCAATCAAAAAGCTTTGGGTTAAA-GAATAATGGGGT…	GCACTATTAATACAATTCAGTTATTAATTTACTATTACTATTAAGTCCAACTTCCAAAAAATTACATGGGTAAATACTTACTGTAGCTCGCCAAAAAGTATTAGCTGCACCTTGATCTGTCAAGATTTTTCTCAGAAAAATTTTCGACGACGGCATACAAACTAACTATAGAAGATCTTGATGGTTGTCAATTATTTGGTAAGCTCCCCTAATAAGTTTAATAGCCGCCATGACTTTTGAGTTTATACTCTTCAATCAAATAAAATAATGGGGTATCTAATCCTAGTTTCTATTTTATTGTATTTTTTGAATTGACATTTCACCATACACTATTGTATATAAGATAGATTGGAATCTTTTAATATGTTTGACCGCGGTTGCTGGCACCGTATTGACCTA…	GCACTATTAAATTCATTAATTTACTATTACTATTAAGTCCAACTTCCAAATGGGTAAATACTTACTGTAGCTCGCCAAAAAGTATTAGCTGCACCTTGATCTGTCAAGATTTTTCTAAAAATTTTCGACGACGGCATACAAACTAATAGAAGATCTTGATGGTTGTCAATTATTTGGTAAGCTCCCCTAATAAGTTTAATAGCCGCCATGACTTTTGAGTTTATACTCTTCAATAAAATAATGGGGTATCTAATCCTAGTTTCTATTTCATTTCACCATACAAGATTGGAATCTTTTAATATGTTTGACCGCGGTTGCTGGCACCGTATTGACCTAATATAACTAAATATATACTTATATGTTTTAATTTAGACTGCATTAATTTCCATAATCTAGAAT…
Orcula dolium	MLF2_3919	KM188542	GCACTATTAA--TAAG-CTATTCAGTTATTAATTTTT-ATT-ATG-AC-------------TTACTTTCAAGTCCAACTTCA-GCGATACTTTTAAAGTCGC--ATGGGTGAAT--AT-TCAGTTATTGTAGCTCGCCTTAAATCTCTAGTATCAGCTGCACCTTGATCTGTCTTCCTACCTCTCTTAG----GTAAAAAAA---------TTTTTCTCTGAAAAATTTAAGACGACGGCATACAAACTT-TT-TAACTTAAGAAGAGTAT-CTTGGTGGTTATCAATTACTTGGTAAGCTCCCCTGATAAATCATAACAGCCGCCATGACTTTTGAGTTTA-TAATAA---TTTT-ACTCCTCAATCTATGGTCTTTT-CATTAA-GAATAATAGGGT…	GCACTATTAAAGCTATTCAGTTATTAATTTATTATTACTTTCAAGTCCAACTTCCGAACTATCGCATGGGTGAATTCTTATTGTAGCTCGCCAACTAGTATCAGCTGCACCTTGATCTGTCTGAATTTTTCTCTGAAAAATTTAAGACGACGGCATACAAACTAACTTAAGAAGATCTTGGTGGTTATCAATTACTTGGTAAGCTCCCCTGATAAATCAAACAGCCGCCATGACTTTTGAGTTTATACTCCTCAATCTAGTTAAATAATAGGGTATCTAATCCTAGTTTCTTTTTGATAGCACTTTTTTGATTAACATTTTACTATACACTATAGCACATATTTTAGATTATAATTTTTTAATAAGTTTGACCGCGGTTGCTGGCACCGTATTAACCTA…	GCACTATTAAATTCATTAATTTATTATTACTTTCAAGTCCAACTTCCGAATGGGTGAATTCTTATTGTAGCTCGCCAACTAGTATCAGCTGCACCTTGATCTGTCTGAATTTTTCTAAAAATTTAAGACGACGGCATACAAACTAAAAGAAGATCTTGGTGGTTATCAATTACTTGGTAAGCTCCCCTGATAAATCAAACAGCCGCCATGACTTTTGAGTTTATACTCCTCAATTAAATAATAGGGTATCTAATCCTAGTTTCTTTTTCATTTTACTATACAAGATTATAATTTTTTAATAAGTTTGACCGCGGTTGCTGGCACCGTATTAACCTAATACAACTAAATATATACTGATATATTTTAATTTAGACTGTATTAGTTTCCATAATCTAGAAT…
Orcula dolium	MLF3_3915	KM188543	GCACTATTAA--TAAG-CTATTCAGTTATTAATTTTT-ATT-GTG-AC-------------TTACTTTCAAGTCCAACTTCA-GCGATATTTTAAAG-TCGC--ATGGGTGAAT--AT-TCAGTTACTGTAGCTCGCCTTAAATCTCTAGTATCAGCTGCACCTTGATCTGTCTTCTTACCTCTCTTAG----GCAAAAAAAA--------TTTTTCTCTGAAAAATTTAAGACGACGGCATACAAACTT-TT-AAACTTAAGAAGAATAT-CTTGGTGGTTATCAATTACTTGGTAAGCTCCCCTGATAAATCATAACAGCCGCCATGACTTTTGAGTTTA-TAATAA---TTTT-ACTCCTCAATCTATGGTCTTTT-CATTAA-GAATAATAGGGT…	GCACTATTAAAGCTATTCAGTTATTAATTTATTGTTACTTTCAAGTCCAACTTCCGAATTATCGCATGGGTGAATTCTTACTGTAGCTCGCCAACTAGTATCAGCTGCACCTTGATCTGTCTGAATTTTTCTCTGAAAAATTTAAGACGACGGCATACAAACTAACTTAAGAAGATCTTGGTGGTTATCAATTACTTGGTAAGCTCCCCTGATAAATCAAACAGCCGCCATGACTTTTGAGTTTATACTCCTCAATCTAGTTAAATAATAGGGTATCTAATCCTAGTTTCTTTTTGAAAGCACTTTTTTGACTAACATTTTACTATATACTATAGCACATATTTTAGATTATAATTTTTTAATAAGTTTGACCGCGGTTGCTGGCACCATATTAACCTA…	GCACTATTAAATTCATTAATTTATTGTTACTTTCAAGTCCAACTTCCGAATGGGTGAATTCTTACTGTAGCTCGCCAACTAGTATCAGCTGCACCTTGATCTGTCTGAATTTTTCTAAAAATTTAAGACGACGGCATACAAACTAAAAGAAGATCTTGGTGGTTATCAATTACTTGGTAAGCTCCCCTGATAAATCAAACAGCCGCCATGACTTTTGAGTTTATACTCCTCAATTAAATAATAGGGTATCTAATCCTAGTTTCTTTTTCATTTTACTATATAAGATTATAATTTTTTAATAAGTTTGACCGCGGTTGCTGGCACCATATTAACCTAATACAACTAAATATATATTGATATATTTTAATTTAGACTGTATTAGTTTCCATAATCTAGAAT…
Orcula dolium	MLF4_3932	KM188544	GCACTATTAA--TAAG-CTATTCAGTTATTAATTTTT-ATT-ATG-AC-------------TTACTTTCAAGTCCAACTTCA-ACGATATTTTTAAGGTCGC--ATGGGTAAAT--AT-TCAGTTACTGTAGCTCGCCTTAAATCTCTAGTATCAGCTGCACCTTGATCTGTCTTCCCGCCTTTCTTAG----GCAAAAAAAA--------TTTTTCTCTGAAAAATTTAAGACGACGGCATACAAACTT-TT-TAACTTAAGAAGAATAT-CTTGGTGGTTATCAATTACTTGGTAAGCTCCCCTGATAAATCATAACAGCCGCCATGACTTTTGAGTTTA-TAATAA---TTTT-ACTCCTCAATCTATAGTCTTTT-CATTAA-GAATAATAGGGT…	GCACTATTAAAGCTATTCAGTTATTAATTTATTATTACTTTCAAGTCCAACTTCCGAATTATCGCATGGGTAAATTCTTACTGTAGCTCGCCAACTAGTATCAGCTGCACCTTGATCTGTCTGAATTTTTCTCTGAAAAATTTAAGACGACGGCATACAAACTAACTTAAGAAGATCTTGGTGGTTATCAATTACTTGGTAAGCTCCCCTGATAAATCAAACAGCCGCCATGACTTTTGAGTTTATACTCCTCAATCTAGTTAAATAATAGGGTATCTAATCCTAGTTTCTTTTTGGCAGCACTTTTTTAATTAACATTTCACTATACACTACAGCACATATTTTAGATTATAATTTTTTAATAGGTTTGACCGCGGTTGCTGGCACCATATTAACCTA…	GCACTATTAAATTCATTAATTTATTATTACTTTCAAGTCCAACTTCCGAATGGGTAAATTCTTACTGTAGCTCGCCAACTAGTATCAGCTGCACCTTGATCTGTCTGAATTTTTCTAAAAATTTAAGACGACGGCATACAAACTAAAAGAAGATCTTGGTGGTTATCAATTACTTGGTAAGCTCCCCTGATAAATCAAACAGCCGCCATGACTTTTGAGTTTATACTCCTCAATTAAATAATAGGGTATCTAATCCTAGTTTCTTTTTCATTTCACTATACAAGATTATAATTTTTTAATAGGTTTGACCGCGGTTGCTGGCACCATATTAACCTAATACAACTAAATATATATTGATATATTTTAATTTAGACTGTATTAGTTTCCATAATCTAGAAT…
Orcula dolium	MLF6_3947	KM188545	GCACTATTAA--TAAG-CTATTCAGTTATTAATTTTT-ATT-ATG-AC-------------TTACTTTCAAGTCCAACTTCA-GCGATATTTTTAAAGTCAC--ATGGGTGAAT--AT-TCAATTATTGTAGCTCGCCTTAAATCTCTAGTATTAGCTGCACCTTGATCTGTCTTCCTACCCCACTTAA----GTAAAAAAA---------TTTTTCTCTGAAAAATTTAAGACGACGGCATACAAACTT-TT--AACTTAAGAAGAATAT-CTTGGTGGTTATCAATTACTTGGTAAGCTCCCCTGATAAATCATAACAGCCGCCATGACTTTTGAGTTTA-TAATAG---TTTT-ACTCCTCTATCTATGATCCTTT-CTTTAA-GAATAATAGGGT…	GCACTATTAAAGCTATTCAGTTATTAATTTATTATTACTTTCAAGTCCAACTTCCGAATTATCACATGGGTGAATTCTTATTGTAGCTCGCCAACTAGTATTAGCTGCACCTTGATCTGTCTGAATTTTTCTCTGAAAAATTTAAGACGACGGCATACAAACTAACTTAAGAAGATCTTGGTGGTTATCAATTACTTGGTAAGCTCCCCTGATAAATCAAACAGCCGCCATGACTTTTGAGTTTATACTCCTCTATCTAACTAAATAATAGGGTATCTAATCCTAGTTTCTTTTTGATGGTACTTTTTGGATTAACATTTTACTATACACTATAGCACATATATTAGATTATAATTTTTTAATAAGTTTGACCGCGGTTGCTGGCACCATATTAACCTA…	GCACTATTAAATTCATTAATTTATTATTACTTTCAAGTCCAACTTCCGAATGGGTGAATTCTTATTGTAGCTCGCCAACTAGTATTAGCTGCACCTTGATCTGTCTGAATTTTTCTAAAAATTTAAGACGACGGCATACAAACTAAAAGAAGATCTTGGTGGTTATCAATTACTTGGTAAGCTCCCCTGATAAATCAAACAGCCGCCATGACTTTTGAGTTTATACTCCTCTACTAAATAATAGGGTATCTAATCCTAGTTTCTTTTTCATTTTACTATACAAGATTATAATTTTTTAATAAGTTTGACCGCGGTTGCTGGCACCATATTAACCTAATACAACTAAATATATATTGATATATTTTAATTTAGACTGTATTAATTTCCATAATCTAGAAT…
Orcula dolium	MLF7_1372	KM188546	GCACTATTAAA-CAGA-CTATTCAGCTATTATTTTTT-ATTTGTA-AC-------------TTACTTTCAAGTCCAACTTCA-GCAA-GTATTTTAAGTTGC--ATGGGTTAAT--AT-TTGGTTATTGTAGCTCGCCT-AGATCTTTTGCATTAGCTGCACCTTGATCTGTCTTTCTCTTACTTAGTA----GCAA-AAAAA--------ATTTTCTCTGAAAATTTTAAGACGACGGCATACAAACTT-TA--AGCAAAAGAGGAATAT-CTTGGTGGTTATCAATTATTTGGTAAGCTCCCCTGATAAATTTTAATAGCCGCCATGACTTTTGAGTTTA-TAGTAA---TTTT-ACTCCTCAATCTACTAGCTATG-GGTTAA-GAATAATAGGGT…	GCACTATTAAGACTATTCAGCTATTATTTTATTGTTACTTTCAAGTCCAACTTCCAAGTAATTGCATGGGTTAATTTTTATTGTAGCTCGCCAGTTTGCATTAGCTGCACCTTGATCTGTCTGAAATTTTCTCTGAAAATTTTAAGACGACGGCATACAAACTAGCAAAAGAGGATCTTGGTGGTTATCAATTATTTGGTAAGCTCCCCTGATAAATTTAATAGCCGCCATGACTTTTGAGTTTATACTCCTCAATCTAATTAAATAATAGGGTATCTAATCCTAGTTTCTTTTTATTAGTATTATCAAAATCGACATTTCACTGCACTCTATTTTATATAAATTAGTTTATAATTTTTTAATAAGTTTGACCGCGGTTGCTGGCACCTTATTAACCTA…	GCACTATTAAATTCATTATTTTATTGTTACTTTCAAGTCCAACTTCCAAATGGGTTAATTTTTATTGTAGCTCGCCAGTTTGCATTAGCTGCACCTTGATCTGTCTGAAATTTTCTAAAATTTTAAGACGACGGCATACAAACTAGAAGAGGATCTTGGTGGTTATCAATTATTTGGTAAGCTCCCCTGATAAATTTAATAGCCGCCATGACTTTTGAGTTTATACTCCTCAATTAAATAATAGGGTATCTAATCCTAGTTTCTTTTTCATTTCACTGCACTAGTTTATAATTTTTTAATAAGTTTGACCGCGGTTGCTGGCACCTTATTAACCTAATATAACTAAATATATATTTATATATTTTAATATAGACTGCATTAATTTCCATAATCTAGAAT…
Orcula dolium	MLF7_1373	KM188547	GCACTATTAAA-CAGA-CTATTCAGCTATTATTTTTT-ATTTGTA-AC-------------TTACTTTCAAGTCCAACTTCA-GCAA-ATATTTTAAGTTGC--ATGGGTTAAT--AT-TTGGTTATTGTAGCTCGCCT-AGATCTTTTGCATTAGCTGCACCTTGATCTGTCTTTCTCTTACTTAGTA----GCAA-AAAAA--------ATTTTCTCTGAAAATTTTAAGACGACGGCATACAAACTT-TA--AGCAAAAGAGGAATAT-CTTGGTGGTTATCAATTATTTGGTAAGCTCCCCTGATAAATTTTAATAGCCGCCATGACTTTTGAGTTTA-TAATAA---TTTT-ACTCCTCAATCTACTAGCTGTG-GGTTAA-GAATAATAGGGT…	GCACTATTAAGACTATTCAGCTATTATTTTATTGTTACTTTCAAGTCCAACTTCCAAATAATTGCATGGGTTAATTTTTATTGTAGCTCGCCAGTTTGCATTAGCTGCACCTTGATCTGTCTGAAATTTTCTCTGAAAATTTTAAGACGACGGCATACAAACTAGCAAAAGAGGATCTTGGTGGTTATCAATTATTTGGTAAGCTCCCCTGATAAATTTAATAGCCGCCATGACTTTTGAGTTTATACTCCTCAATCTAATTAAATAATAGGGTATCTAATCCTAGTTTCTTTTTATTAATATTATCAAAATCGACATTTCACTGCACTCTATTTTATATAAATTAGTTTATAATTTTCTAATAAGTTTGACCGCGGTTGCTGGCACCTTATTAACCTA…	GCACTATTAAATTCATTATTTTATTGTTACTTTCAAGTCCAACTTCCAAATGGGTTAATTTTTATTGTAGCTCGCCAGTTTGCATTAGCTGCACCTTGATCTGTCTGAAATTTTCTAAAATTTTAAGACGACGGCATACAAACTAGAAGAGGATCTTGGTGGTTATCAATTATTTGGTAAGCTCCCCTGATAAATTTAATAGCCGCCATGACTTTTGAGTTTATACTCCTCAATTAAATAATAGGGTATCTAATCCTAGTTTCTTTTTCATTTCACTGCACTAGTTTATAATTTTCTAATAAGTTTGACCGCGGTTGCTGGCACCTTATTAACCTAATATAACTAAATATATATTTATATATTTTAATATAGACTGCATTAATTTCCATAATCTAGAAT…
Orcula dolium	MLF7_1376	KM188548	GCACTATTAAA-TATA-AAATTCAGTTATTATTTATTAATTTATATAA-------------TTACTTTTAAGTCCATCTTCA-GTAATATTTT-AAAATTAC--ATGGGTTAAT--AA-TTTATTATTGTAGCTCGCCTTAAATCTGAAGTATCAGCTGCACCTTGATCTGTCTTA--AATAAAAATAA----ATAGGGACAAA-------TTTTTCTTGGAAAAATTTTTGACGACGGCATACAAACTT-TA--ACCTAAAGAAGAATAT-CTTGGTGATTATCAATTATTTGGTAAGCTCCCCTAATTAGTTTTAATAGCCGCCATGACTTTTGAGTTTA-TATTAA---TTGT-ACTCCTCAATCTTTAGCTAATT-GGTTAA-GAATAATAGGGT…	GCACTATTAATAAAATTCAGTTATTATTTTATTATTACTTTTAAGTCCATCTTCTAAATTATTACATGGGTTAAATTTTATTGTAGCTCGCCAAGAAGTATCAGCTGCACCTTGATCTGTCTAGATTTTTCTTGGAAAAATTTTTGACGACGGCATACAAACTACCTAAAGAAGATCTTGGTGATTATCAATTATTTGGTAAGCTCCCCTAATTAGTTTAATAGCCGCCATGACTTTTGAGTTTATACTCCTCAATCTTGATAAATAATAGGGTATCTAATCCTAGTTTCTTTTTATTTGTATTTTTAATATGGACATTTCACCATACACCATAAAATATATAATAGATTGAAATTTTTTAATAAGTTTGACCGCGGTTGCTGGCACCTTATTAACCTA…	GCACTATTAAATTCATTATTTTATTATTACTTTTAAGTCCATCTTCTAAATGGGTTAAATTTTATTGTAGCTCGCCAAGAAGTATCAGCTGCACCTTGATCTGTCTAGATTTTTCTAAAAATTTTTGACGACGGCATACAAACTACAAGAAGATCTTGGTGATTATCAATTATTTGGTAAGCTCCCCTAATTAGTTTAATAGCCGCCATGACTTTTGAGTTTATACTCCTCAAATAAATAATAGGGTATCTAATCCTAGTTTCTTTTTCATTTCACCATACAAGATTGAAATTTTTTAATAAGTTTGACCGCGGTTGCTGGCACCTTATTAACCTAATGTAACTAAATATATATTTTTATATTTTAATTTAGACTGTACTAATTTCCATAATCAAGAAT…
Orcula conica	MLK1_3338	KM188549	GCACTGCTAAA-TATA-GTATTCAAGTATTAATTACTATTTATA--AG------------TTTACTTTTAAGTCCAACTTCA-GCTAACTTTTT-AAGTTTG-AATCCGAAAGAA-AT-TTAAGCATTGTAGCTCGCCG-AAATCATTAATATTAGTTGCACCTTGATCTGTCTTAAA--AATTTTGAG--AAGGTTAAAAGAA-----A-TTTTTCTTAGAAAAATTTTCGACGACGGCATACAAACTT-T--AAATTAAAGAAATAAATTCTTGGTGGTTATCAATTATTTGGTAAGCTCCCCTAATTAGTTTTAGCAGCCGCCATGACTTTTGAGTTTA-AAAG-GTAGTTTT-ACTCCTCAAATCAAATTTAAATATTATAA-GAATAGTAGGGT…	GCACTGCTAATAGTATTCAAGTATTAATTCTTTTATACTTTTAAGTCCAACTTCCTACTTATTTGATCCGAAAATTTGCATTGTAGCTCGCCAATTAATATTAGTTGCACCTTGATCTGTCTGAATTTTTCTTAGAAAAATTTTCGACGACGGCATACAAACTAATTAAAGAAATTCTTGGTGGTTATCAATTATTTGGTAAGCTCCCCTAATTAGTTTAGCAGCCGCCATGACTTTTGAGTTTATACTCCTCAAATCATATAAATAGTAGGGTATCTAATCCTAGTTTCTTTTTCTCATTTTTTAAGCTAATTACATTTCACTGTATATTATTTTTAATTGGGTAGATTTACATTTTTTAATAAGTTTGACCGCGGTTGCTGGCACCGTATTAACCTA…	GCACTGCTAAATTCATTAATTCTTTTATACTTTTAAGTCCAACTTCCTAATCCGAAAATTTGCATTGTAGCTCGCCAATTAATATTAGTTGCACCTTGATCTGTCTGAATTTTTCTAAAAATTTTCGACGACGGCATACAAACTAAAAGAAATTCTTGGTGGTTATCAATTATTTGGTAAGCTCCCCTAATTAGTTTAGCAGCCGCCATGACTTTTGAGTTTATACTCCTCAAATAAATAGTAGGGTATCTAATCCTAGTTTCTTTTTCATTTCACTGTATAAGATTTACATTTTTTAATAAGTTTGACCGCGGTTGCTGGCACCGTATTAACCTAGTAAAACTAGATTTATAGTTATATAATTTAATATAGACTGTATTAATTTCCATAATTTACAAT…
Orcula fuchsi	MRZ2_2952	KM188550	GCACTGTTAAA-TATA-GTATTCAGTACTTAATTTTTATTTAAA--GA-------------TTACTTTCAAGTCCAACTTTA-GCTAGCTTTTTAAAGTCTG-CATCCGGTAAT--AT-AACATTATTGTAGCTCGCCT-AA-TCATTAGTATTAGTTGCACCTTGATCTGTCTTTAGTAAAACTATT-----TTAA-AGAAAA-----ATTTTTCCTTAGAAAAATTTTTGACGACGGCATACAAACTT-T--AAATTAAAGAAAAGATTTCTTGGTGGTTGTCAATTACTTGGTAAGCTCCCCTGATTAGTTTCAACAGCCGCCATGACTTTTGAGTTTA-T-AGTA--GTTCT-ACTCCTCAAATTTACCTTTT--AATATAA-GAATAATAGGGT…	GCACTGTTAATAGTATTCAGTACTTAATTTTTTAATACTTTCAAGTCCAACTTTCTACTTATCTGATCCGGTAATAATTATTGTAGCTCGCCAATTAGTATTAGTTGCACCTTGATCTGTCTTAGTTTTCCTTAGAAAAATTTTTGACGACGGCATACAAACTAATTAAAGAAAATCTTGGTGGTTGTCAATTACTTGGTAAGCTCCCCTGATTAGTTTAACAGCCGCCATGACTTTTGAGTTTATACTCCTCAAATTTCTTAAATAATAGGGTATCTAATCCTAGTTTTTATTTTCGCATTTGTTTTAGGTCTGCATTTCACTGTTAGCCGCCGTAGAAATGTAAATTTTCCATCCTGTAGCGAGTTTGACCGCGGTTGCTGGCACCGTGTTTACCCA…	GCACTGTTAAATTCATTAATTTTTTAATACTTTCAAGTCCAACTTTCTAATCCGGTAATAATTATTGTAGCTCGCCAATTAGTATTAGTTGCACCTTGATCTGTCTTAGTTTTCCTAAAAATTTTTGACGACGGCATACAAACTAAAAGAAAATCTTGGTGGTTGTCAATTACTTGGTAAGCTCCCCTGATTAGTTTAACAGCCGCCATGACTTTTGAGTTTATACTCCTCAATTAAATAATAGGGTATCTAATCCTAGTTTTTATTTCATTTCACTGTTAGAATTTTCCATCCTGTAGCGAGTTTGACCGCGGTTGCTGGCACCGTGTTTACCCAACATAACTAAATTTATAGTTATATAATTTAATTTAGACTGCATAAATTTCCATAAACTTAATA…
Orcula austriaca	MRZ2_2956	KM188551	GCACTGTTAAA-A-TGTATATTCAGTACTTAATTATTATTTTGG--AA-------------TTACTTTCAAGTCCAACTTCA-GTTGACTTTTTAT-GTCTA-TATCCGATATT--AT-ATTGTTATTGTAGCTCGCCT-AA-TCTTTCACATTAGTTGCACCTTGATCTGTCTTAAA-TAAACTATG-----CTAT-AAAGGA-----AATTTTTCTTAGAAAAATTTCTGACGACGGCATACAAACTT-T--TAGTAAAAGAGAAAAATTCTTGGTGGTTGTCAATTACTTGGTAAGCTCCCCTGATTAGTTTTAACAACCGCCATGACTTTTGAGTTTC-TTAATA--CTTTT-ACTCCTCAATCTACTTT-ATTAAATATAA-GAATAATAGGGT…	GCACTGTTAATGATATTCAGTACTTAATTTTTTGGTACTTTCAAGTCCAACTTCTTGCTTTTCTAATCCGATAATATTTATTGTAGCTCGCCAATTCACATTAGTTGCACCTTGATCTGTCTCAATTTTTCTTAGAAAAATTTCTGACGACGGCATACAAACTAGTAAAAGAGAATCTTGGTGGTTGTCAATTACTTGGTAAGCTCCCCTGATTAGTTTAACAACCGCCATGACTTTTGAGTTTCTACTCCTCAATCTATATAAATAATAGGGTCTCTAATCCTAGTTTTTATTCACAAATTTGTTAAGGGTTTGCATTTCACTGTAAACCACTATAAAAATGTCAGATTTTAATTTTGTAACAAGTTTGACCGCGGTTGCTGGCACCGTGTTTACCTA…	GCACTGTTAAATTCATTAATTTTTTGGTACTTTCAAGTCCAACTTCTTGATCCGATAATATTTATTGTAGCTCGCCAATTCACATTAGTTGCACCTTGATCTGTCTCAATTTTTCTAAAAATTTCTGACGACGGCATACAAACTAGAAGAGAATCTTGGTGGTTGTCAATTACTTGGTAAGCTCCCCTGATTAGTTTAACAACCGCCATGACTTTTGAGTTTCTACTCCTCAAATAAATAATAGGGTCTCTAATCCTAGTTTTTATTCCATTTCACTGTAAAAGATTTTAATTTTGTAACAAGTTTGACCGCGGTTGCTGGCACCGTGTTTACCTAACATAACTAAATTTATATTTATATAATTTAATTTAGACTGTATAAATTTCCATAAATTTAAAT…
Orcula fuchsi	MRZ3_3036	KM188552	GCACTGTTAAA-TATA-GTATTCAGTACTTAATTTTTATTTAAA--GA-------------TTACTTTCAAGTCCAACTTTA-GCTAGCTTTTTAAAGTCTG-CATCCGGTAAT--AT-AACATTATTGTAGCTCGCCT-AA-TCATTAGTATTAGTTGCACCTTGATCTGTCTTTAGTAAAACTATT-----TTAA-AGAAAA-----ATTTTTCCTTAGAAAAATTTTTGACGACGGCATACAAACTT-T--AAATTAAAGAAAAGATTTCTTGGTGGTTGTCAATTACTTGGTAAGCTCCCCTGATTAGTTTCAACAGCCGCCATGACTTTTGAGTTTA-T-AGTA--GTTCT-ACTCCTCAAATTTACCTTTTT-AATATAA-GAATAATAGGGT…	GCACTGTTAATAGTATTCAGTACTTAATTTTTTAATACTTTCAAGTCCAACTTTCTACTTATCTGATCCGGTAATAATTATTGTAGCTCGCCAATTAGTATTAGTTGCACCTTGATCTGTCTTAGTTTTCCTTAGAAAAATTTTTGACGACGGCATACAAACTAATTAAAGAAAATCTTGGTGGTTGTCAATTACTTGGTAAGCTCCCCTGATTAGTTTAACAGCCGCCATGACTTTTGAGTTTATACTCCTCAAATTTCTTAAATAATAGGGTATCTAATCCTAGTTTTTATTTTCGCATTTGTTTTAGGTCTGCATTTCACTGTTAGCCGCCGTAGAAATGTAAATTTTCCATCCTGTAGCGAGTTTGACCGCGGTTGCTGGCACCGTGTTTACCCA…	GCACTGTTAAATTCATTAATTTTTTAATACTTTCAAGTCCAACTTTCTAATCCGGTAATAATTATTGTAGCTCGCCAATTAGTATTAGTTGCACCTTGATCTGTCTTAGTTTTCCTAAAAATTTTTGACGACGGCATACAAACTAAAAGAAAATCTTGGTGGTTGTCAATTACTTGGTAAGCTCCCCTGATTAGTTTAACAGCCGCCATGACTTTTGAGTTTATACTCCTCAATTAAATAATAGGGTATCTAATCCTAGTTTTTATTTCATTTCACTGTTAGAATTTTCCATCCTGTAGCGAGTTTGACCGCGGTTGCTGGCACCGTGTTTACCCAACATAACTAAATTTATAGTTATATAATTTAATTTAGACTGCATAAATTTCCATAAACTTAATA…
Orcula austriaca	MRZ4_2958	KM188553	GCACTGTTAAA-A-TGTGTATTCAGTGCTTAATTATTATTTTGG--AA-------------TTACTTTCAAGTCCAACTTCA-GTTGACTTTTTAT-GTCAA-TATCCGATATT--AT-ATTGTTATTGTAGCTCGCCT-AA-TCTTTCATATTAGTTGCACCTTGATCTGTCTTAAA-TAAATTATA-----CTAT-AAGGAA-----AATTTTTCTTAGAAAAATTTCTGACGACGGCATACAAACTT-T--TAGTAAAAGAGAAAAATTCTTGGTGGTTGTCAATTACTTGGTAAGCTCCCCTGATTAGTTTTAACAACCGCCATGACTTTTGAGTTTC-TTAATAT-CTTTT-ACTCCTCAATCTACTTTTATTAAATATAAAGAATAATAGGGT…	GCACTGTTAATGGTATTCAGTGCTTAATTTTTTGGTACTTTCAAGTCCAACTTCTTGCTTTTCAAATCCGATAATATTTATTGTAGCTCGCCAATTCATATTAGTTGCACCTTGATCTGTCTCAATTTTTCTTAGAAAAATTTCTGACGACGGCATACAAACTAGTAAAAGAGAATCTTGGTGGTTGTCAATTACTTGGTAAGCTCCCCTGATTAGTTTAACAACCGCCATGACTTTTGAGTTTCTACTCCTCAATCTATATAAATAATAGGGTCTCTAATCCTAGTTTTTATTCACAAATTTGTTAAGGGTTTGCATTTCACTGTAAACCACCATAAAAATGTCAGATTTTAATTTTGTAACAAGTTTGACCGCGGTTGCTGGCACCGTGTTTACCTA…	GCACTGTTAAATTCATTAATTTTTTGGTACTTTCAAGTCCAACTTCTTGATCCGATAATATTTATTGTAGCTCGCCAATTCATATTAGTTGCACCTTGATCTGTCTCAATTTTTCTAAAAATTTCTGACGACGGCATACAAACTAGAAGAGAATCTTGGTGGTTGTCAATTACTTGGTAAGCTCCCCTGATTAGTTTAACAACCGCCATGACTTTTGAGTTTCTACTCCTCAAATAAATAATAGGGTCTCTAATCCTAGTTTTTATTCCATTTCACTGTAAAAGATTTTAATTTTGTAACAAGTTTGACCGCGGTTGCTGGCACCGTGTTTACCTAACATAACTAAATTTATATTTATATAATTTAATTTAGACTGTATAAATTTCCATAAATTTAAAT…
Orcula pseudodolium	OOV10_3359	KM188554	GCACTATTAAA-AATA-GGATTCAAAACTTATTTATTAATTTAAACTTT-----------GTTACTTTCAAGTCCAACTTCC-GCTAGCCTTTT-AGATCTG-CCTCCGAGATT-CAT-GTTGATATTGTAGCTCGCCC-AA-TCTTTTATATTAGTTGCACCTTGATCTGTTTT-AA-CAGTTTTT----AACTAAAAAAGTG----AAACTTTTCTTAAAAAAATTTTAAACGACGGCATACAAACTT-TT-AAATAAAAGTGAAGAATTCTTGGTGGTTGTCAATTACTTGGTAAGCTCCCCTGATTAGTTTTAATAGCCGCCATGACTTTTGAGTTTC-TTAGGAGTGTTTT-ACTTCTCAATCTACAT-TATTTGGTATAA-GAATAATAGGGT…	GCACTATTAATAGGATTCAAAACTTATTTTATTAATACTTTCAAGTCCAACTTCCTACCTATCTGCTCCGAGAATGTATATTGTAGCTCGCCAATTTATATTAGTTGCACCTTGATCTGTTTCAACTTTTCTTAAAAAAATTTTAAACGACGGCATACAAACTAATAAAAGTGAATCTTGGTGGTTGTCAATTACTTGGTAAGCTCCCCTGATTAGTTTAATAGCCGCCATGACTTTTGAGTTTCTACTTCTCAATCTATATAAATAATAGGGTCTCTAATCCTAGTTTCCTTTTCTGGTTTTGTGGTTAGTCTGCATTTCACTGCAAACAACCATAAAATGTTTAGATTTAAATTTTTTAGCAAGTTTGACCGCGGTTGCTGGCACCATGTAAACCCA…	GCACTATTAAATTCATTATTTTATTAATACTTTCAAGTCCAACTTCCTACTCCGAGAATGTATATTGTAGCTCGCCAATTTATATTAGTTGCACCTTGATCTGTTTCAACTTTTCTAAAAATTTTAAACGACGGCATACAAACTAAAAGTGAATCTTGGTGGTTGTCAATTACTTGGTAAGCTCCCCTGATTAGTTTAATAGCCGCCATGACTTTTGAGTTTCTACTTCTCAAATAAATAATAGGGTCTCTAATCCTAGTTTCCTTTTCATTTCACTGCAAAAGATTTAAATTTTTTAGCAAGTTTGACCGCGGTTGCTGGCACCATGTAAACCCAACATAACTAAATTTATAGTTATATAATTTAATTTAGACTGTATAAATTTCCATAATCTCAAAT…
Orcula pseudodolium	OOV13_3340	KM188555	GCACTATTAAA-AATA-GGATTCAAAACTTATTTATTAATTTAAACTT------------GTTACTTTCAAGTCCAACTTCC-GCTAGCCTTTT-AGATCTG-CCTCCGAGATT-CAT-GTTGATATTGTAGCTCGCCC-AA-TCTTTTATATTAGTTGCACCTTGATCTGTTTT-AA-CAGTTTTT----AACTAAAAAAGTG----AAACTTTCCTTAAAAAAATTTTAAACGACGGCATACAAACTT-TT-AAATAAAAGTGAAGAATTCTTGGTGGTTGTCAATTACTTGGTAAGCTCCCCTGATTAGTTTTAATAGCCGCCATGACTTTTGAGTTTC-TTAGGAGTGTTTT-ACTTCTCAATCTACAT-TATTAGGTATAA-GAATAATAGGGT…	GCACTATTAATAGGATTCAAAACTTATTTTATTAATACTTTCAAGTCCAACTTCCTACCTATCTGCTCCGAGAATGTATATTGTAGCTCGCCAATTTATATTAGTTGCACCTTGATCTGTTTCAACTTTCCTTAAAAAAATTTTAAACGACGGCATACAAACTAATAAAAGTGAATCTTGGTGGTTGTCAATTACTTGGTAAGCTCCCCTGATTAGTTTAATAGCCGCCATGACTTTTGAGTTTCTACTTCTCAATCTATATAAATAATAGGGTCTCTAATCCTAGTTTCCTTTTCTGGTTTTGTGGTTAGTCTGCATTTCACTGCAAACAACCATAAAATGTTTAGATTTAAATTTTTTAGCAAGTTTGACCGCGGTTGCTGGCACCATGTAAACCCA…	GCACTATTAAATTCATTATTTTATTAATACTTTCAAGTCCAACTTCCTACTCCGAGAATGTATATTGTAGCTCGCCAATTTATATTAGTTGCACCTTGATCTGTTTCAACTTTCCTAAAAATTTTAAACGACGGCATACAAACTAAAAGTGAATCTTGGTGGTTGTCAATTACTTGGTAAGCTCCCCTGATTAGTTTAATAGCCGCCATGACTTTTGAGTTTCTACTTCTCAAATAAATAATAGGGTCTCTAATCCTAGTTTCCTTTTCATTTCACTGCAAAAGATTTAAATTTTTTAGCAAGTTTGACCGCGGTTGCTGGCACCATGTAAACCCAACATAACTAAATTTATAGTTATATAATTTAATTTAGACTGTATAAATTTCCATAATCTCAAAT…
Orcula pseudodolium	OOV14_3344	KM188556	GCACTATTAAA-AATA-GGATTCAAAACTTATTTATTAATTTAAACTT------------GTTACTTTCAAGTCCAACTTCC-GCTAGCCTTTT-AGATCTG-CCTCCGAGATT-CAT-GTTGATATTGTAGCTCGCCC-AA-TCTTTTATATTAGTTGCACCTTGATCTGTTTT-AA-CAGTTTTT----AACTAAAAAAGTG----AAACTTTCCTTAAAAAAATTTTAAACGACGGCATACAAACTT-TT-AAATAAAAGTGAAGAATTCTTGGTGGTTGTCAATTACTTGGTAAGCTCCCCTGATTAGTTTTAATAGCCGCCATGACTTTTGAGTTTC-TTAGGAGTGTTTT-ACTTCTCAATCTACAT-TATTAGGTATAA-GAATAATAGGGT…	GCACTATTAATAGGATTCAAAACTTATTTTATTAATACTTTCAAGTCCAACTTCCTACCTATCTGCTCCGAGAATGTATATTGTAGCTCGCCAATTTATATTAGTTGCACCTTGATCTGTTTCAACTTTCCTTAAAAAAATTTTAAACGACGGCATACAAACTAATAAAAGTGAATCTTGGTGGTTGTCAATTACTTGGTAAGCTCCCCTGATTAGTTTAATAGCCGCCATGACTTTTGAGTTTCTACTTCTCAATCTATATAAATAATAGGGTCTCTAATCCTAGTTTCCTTTTCTGGTTTTGTGGTTAGTCTGCATTTCACTGCAAACAACCATAAAATGTTTAGATTTAAATTTTTTAGCAAGTTTGACCGCGGTTGCTGGCACCATGTAAACCCA…	GCACTATTAAATTCATTATTTTATTAATACTTTCAAGTCCAACTTCCTACTCCGAGAATGTATATTGTAGCTCGCCAATTTATATTAGTTGCACCTTGATCTGTTTCAACTTTCCTAAAAATTTTAAACGACGGCATACAAACTAAAAGTGAATCTTGGTGGTTGTCAATTACTTGGTAAGCTCCCCTGATTAGTTTAATAGCCGCCATGACTTTTGAGTTTCTACTTCTCAAATAAATAATAGGGTCTCTAATCCTAGTTTCCTTTTCATTTCACTGCAAAAGATTTAAATTTTTTAGCAAGTTTGACCGCGGTTGCTGGCACCATGTAAACCCAACATAACTAAATTTATAGTTATATAATTTAATTTAGACTGTATAAATTTCCATAATCTCAAAT…
Orcula pseudodolium	OOV16_5871	KM188557	GCACTATTAAA-AATA-GGATTCAAAACTTATTTATTAATTTAAACTT------------GTTACTTTCAAGTCCAACTTCC-GCTAGCCTTTT-AGATCTG-CCTCCGAGATT-CAT-GTTGATATTGTAGCTCGCCC-AA-TCTTTTATATTAGTTGCACCTTGATCTGTTTT-AA-CAGTTTTT----AACTAAAAAAGTG----AAACTTTCCTTAAAAAAATTTTAAACGACGGCATACAAACTT-TT-AAATAAAAGTGAAGAATTCTTGGTGGTTGTCAATTACTTGGTAAGCTCCCCTGATTAGTTTTAATAGCCGCCATGACTTTTGAGTTTC-TTAGGAGTGTTTT-ACTTCTCAATCTACAT-TATTAGGTATAA-GAATAATAGGGT…	GCACTATTAATAGGATTCAAAACTTATTTTATTAATACTTTCAAGTCCAACTTCCTACCTATCTGCTCCGAGAATGTATATTGTAGCTCGCCAATTTATATTAGTTGCACCTTGATCTGTTTCAACTTTCCTTAAAAAAATTTTAAACGACGGCATACAAACTAATAAAAGTGAATCTTGGTGGTTGTCAATTACTTGGTAAGCTCCCCTGATTAGTTTAATAGCCGCCATGACTTTTGAGTTTCTACTTCTCAATCTATATAAATAATAGGGTCTCTAATCCTAGTTTCCTTTTCTGGTTTTGTGGTTAGTCTGCATTTCACTGCAAACAACCATAAAATGTTTAGATTTAAATTTTTTAGCAAGTTTGACCGCGGTTGCTGGCACCATGTAAACCCA…	GCACTATTAAATTCATTATTTTATTAATACTTTCAAGTCCAACTTCCTACTCCGAGAATGTATATTGTAGCTCGCCAATTTATATTAGTTGCACCTTGATCTGTTTCAACTTTCCTAAAAATTTTAAACGACGGCATACAAACTAAAAGTGAATCTTGGTGGTTGTCAATTACTTGGTAAGCTCCCCTGATTAGTTTAATAGCCGCCATGACTTTTGAGTTTCTACTTCTCAAATAAATAATAGGGTCTCTAATCCTAGTTTCCTTTTCATTTCACTGCAAAAGATTTAAATTTTTTAGCAAGTTTGACCGCGGTTGCTGGCACCATGTAAACCCAACATAACTAAATTTATAGTTATATAATTTAATTTAGACTGTATAAATTTCCATAATCTCAAAT…
Orcula pseudodolium	OOV17_5827	KM188558	GCACTATTAAA-AATA-GGATTCAAAACTTATTTATTAATTTAAACTAT-----------GTTACTTTCAAGTCCAACTTCC-GCTAGCCTTTT-AGATCTG-CCTCCGAGATT-CAT-GTTGATATTGTAGCTCGCCC-AA-TCTTTTATATTAGTTGCACCTTGATCTGTTTT-AA-TAGTTTTTT---AACTAAAAAAGTG----AAACTTTTCTTAAAAAAATTTTAAACGACGGCATACAAACTT-TT-AAATAAAAGTGAAGAATTCTTGGTGGTTGTCAATTACTTGGTAAGCTCCCCTGATTAGTTTTAATAGCCGCCATGACTTTTGAGTTTC-TTAGGAGTGTTTT-ACTTCTCAATCTACAT-TTTTAGATATAA-GAATAATAGGGT…	GCACTATTAATAGGATTCAAAACTTATTTTATTAATACTTTCAAGTCCAACTTCCTACCTATCTGCTCCGAGAATGTATATTGTAGCTCGCCAATTTATATTAGTTGCACCTTGATCTGTTTCAACTTTTCTTAAAAAAATTTTAAACGACGGCATACAAACTAATAAAAGTGAATCTTGGTGGTTGTCAATTACTTGGTAAGCTCCCCTGATTAGTTTAATAGCCGCCATGACTTTTGAGTTTCTACTTCTCAATCTATTTAAATAATAGGGTCTCTAATCCTAGTTTCCTTTTCTGGTTTTGTGGTTAGTCTGCATTTCACTGCAAACAACCATAAAATGTTTAGATTTAAATTTTTTAGCAAGTTTGACCGCGGTTGCTGGCACCATGTAAACCCA…	GCACTATTAAATTCATTATTTTATTAATACTTTCAAGTCCAACTTCCTACTCCGAGAATGTATATTGTAGCTCGCCAATTTATATTAGTTGCACCTTGATCTGTTTCAACTTTTCTAAAAATTTTAAACGACGGCATACAAACTAAAAGTGAATCTTGGTGGTTGTCAATTACTTGGTAAGCTCCCCTGATTAGTTTAATAGCCGCCATGACTTTTGAGTTTCTACTTCTCAATTAAATAATAGGGTCTCTAATCCTAGTTTCCTTTTCATTTCACTGCAAAAGATTTAAATTTTTTAGCAAGTTTGACCGCGGTTGCTGGCACCATGTAAACCCAACATAACTAAATTTATAGTTATATAATTTAATTTAGACTGTATAAATTTCCATAATCTCAAAT…
Orcula pseudodolium	OOV18_5819	KM188559	GCACTATTAAA-AATA-GGATTCAAAACTTATTTATTAATTTAAACTAT-----------GTTACTTTCAAGTCCAACTTCC-GCTAGCCTTTT-AGATCTG-CCTCCGAGATT-CAT-GTTGATATTGTAGCTCGCCC-AA-TCTTTTATATTAGTTGCACCTTGATCTGTTTT-AA-CAGTTTTTT---AACTAAAAAAGTG----AAACTTTTCTTAAAAAAATTTTAAACGACGGCATACAAACTT-TT-AAATAAAAGTGAAGAATTCTTGGTGGTTGTCAATTACTTGGTAAGCTCCCCTGATTAGTTTTAATAGCCGCCATGACTTTTGAGTTTC-TTAGGAGTGTTTT-ACTTCTCAATCTACAT-TTTTAGATATAA-GAATAATAGGGT…	GCACTATTAATAGGATTCAAAACTTATTTTATTAATACTTTCAAGTCCAACTTCCTACCTATCTGCTCCGAGAATGTATATTGTAGCTCGCCAATTTATATTAGTTGCACCTTGATCTGTTTCAACTTTTCTTAAAAAAATTTTAAACGACGGCATACAAACTAATAAAAGTGAATCTTGGTGGTTGTCAATTACTTGGTAAGCTCCCCTGATTAGTTTAATAGCCGCCATGACTTTTGAGTTTCTACTTCTCAATCTATTTAAATAATAGGGTCTCTAATCCTAGTTTCCTTTTCTGGTTTTGTGGTTAGTCTGCATTTCACTGCAAACAACCATAAAATGTTTAGATTTAAATTTTTTAGCAAGTTTGACCGCGGTTGCTGGCACCATGTAAACCCA…	GCACTATTAAATTCATTATTTTATTAATACTTTCAAGTCCAACTTCCTACTCCGAGAATGTATATTGTAGCTCGCCAATTTATATTAGTTGCACCTTGATCTGTTTCAACTTTTCTAAAAATTTTAAACGACGGCATACAAACTAAAAGTGAATCTTGGTGGTTGTCAATTACTTGGTAAGCTCCCCTGATTAGTTTAATAGCCGCCATGACTTTTGAGTTTCTACTTCTCAATTAAATAATAGGGTCTCTAATCCTAGTTTCCTTTTCATTTCACTGCAAAAGATTTAAATTTTTTAGCAAGTTTGACCGCGGTTGCTGGCACCATGTAAACCCAACATAACTAAATTTATAGTTATATAATTTAATTTAGACTGTATAAATTTCCATAATCTCAAAT…
Orcula pseudodolium	OOV19_5838	KM188560	GCACTATTAAA-AATA-GGATTCAAAACTTATTTATTAATTTAAACTT------------GTTACTTTCAAGTCCAACTTCC-GCTAGCCTTTT-AGATCTG-CCTCCGAGATT-CAT-GTTGATATTGTAGCTCGCCC-AA-TCTTTTATATTAGTTGCACCTTGATCTGTTTT-AA-CAGTTTTTT---AACTAAAAAAGTG----AAACTTTTCTTAAAAAAATTTTAAACGACGGCATACAAACTT-TT-AAATAAAAGTGAAGAATTCTTGGTGGTTGTCAATTACTTGGTAAGCTCCCCTGATTAGTTTTAATAGCCGCCATGACTTTTGAGTTTC-TTAGGAGTGTTTT-ACTTCCCAATCTACAT-TATTAAGTATAA-GAATAATAGGGT…	GCACTATTAATAGGATTCAAAACTTATTTTATTAATACTTTCAAGTCCAACTTCCTACCTATCTGCTCCGAGAATGTATATTGTAGCTCGCCAATTTATATTAGTTGCACCTTGATCTGTTTCAACTTTTCTTAAAAAAATTTTAAACGACGGCATACAAACTAATAAAAGTGAATCTTGGTGGTTGTCAATTACTTGGTAAGCTCCCCTGATTAGTTTAATAGCCGCCATGACTTTTGAGTTTCTACTTCCCAATCTATATAAATAATAGGGTCTCTAATCCTAGTTTCCTTTTCTGGTTTTGTGGTTAGTCTGCATTTCACTGCAAACAACCATAAAATGTTTAGATTTAAATTTTTTAGCAAGTTTGACCGCGGTTGCTGGCACCATGTAAACCCA…	GCACTATTAAATTCATTATTTTATTAATACTTTCAAGTCCAACTTCCTACTCCGAGAATGTATATTGTAGCTCGCCAATTTATATTAGTTGCACCTTGATCTGTTTCAACTTTTCTAAAAATTTTAAACGACGGCATACAAACTAAAAGTGAATCTTGGTGGTTGTCAATTACTTGGTAAGCTCCCCTGATTAGTTTAATAGCCGCCATGACTTTTGAGTTTCTACTTCCCAAATAAATAATAGGGTCTCTAATCCTAGTTTCCTTTTCATTTCACTGCAAAAGATTTAAATTTTTTAGCAAGTTTGACCGCGGTTGCTGGCACCATGTAAACCCAACATAACTAAATTTATAGTTATATAATTTAATTTAGACTGTATAAATTTCCATAATCTCAAAT…
Orcula pseudodolium	OOV20_5855	KM188561	GCACTATTAAA-AATA-GGATTCAAAACTTATTTATTAATTTAAACTAT-----------GTTACTTTCAAGTCCAACTTCC-GCTAGCCTTTT-AGATCTG-CCTCCGAGATT-CAT-GTTGATATTGTAGCTCGCCC-AA-TCTTTTATATTAGTTGCACCTTGATCTGTTTT-AA-TAGTTTTTT---AACTAAAAAAGTG----AAACTTTTCTTAAAAAAATTTTAAACGACGGCATACAAACTT-TT-AAATAAAAGTGAAGAATTCTTGGTGGTTGTCAATTACTTGGTAAGCTCCCCTGATTAGTTTTAATAGCCGCCATGACTTTTGAGTTTC-TTAGGAGTGTTTT-ACTTCTCAATCTACAT-TTTTAGATATAA-GAATAATAGGGT…	GCACTATTAATAGGATTCAAAACTTATTTTATTAATACTTTCAAGTCCAACTTCCTACCTATCTGCTCCGAGAATGTATATTGTAGCTCGCCAATTTATATTAGTTGCACCTTGATCTGTTTCAACTTTTCTTAAAAAAATTTTAAACGACGGCATACAAACTAATAAAAGTGAATCTTGGTGGTTGTCAATTACTTGGTAAGCTCCCCTGATTAGTTTAATAGCCGCCATGACTTTTGAGTTTCTACTTCTCAATCTATTTAAATAATAGGGTCTCTAATCCTAGTTTCCTTTTCTGGTTTTGTGGTTAGTCTGCATTTCACTGCAAACAACCATAAAATGTTTAGATTTAAATTTTTTAGCAAGTTTGACCGCGGTTGCTGGCACCATGTAAACCCA…	GCACTATTAAATTCATTATTTTATTAATACTTTCAAGTCCAACTTCCTACTCCGAGAATGTATATTGTAGCTCGCCAATTTATATTAGTTGCACCTTGATCTGTTTCAACTTTTCTAAAAATTTTAAACGACGGCATACAAACTAAAAGTGAATCTTGGTGGTTGTCAATTACTTGGTAAGCTCCCCTGATTAGTTTAATAGCCGCCATGACTTTTGAGTTTCTACTTCTCAATTAAATAATAGGGTCTCTAATCCTAGTTTCCTTTTCATTTCACTGCAAAAGATTTAAATTTTTTAGCAAGTTTGACCGCGGTTGCTGGCACCATGTAAACCCAACATAACTAAATTTATAGTTATATAATTTAATTTAGACTGTATAAATTTCCATAATCTCAAAT…
Orcula dolium	OSR3_5606	KM188562	GCACTATTAA--TAAG-CTATTCAGTTATTGATTTTT-ATT-ATG-AC-------------TTACTTTCAAGTCCAACTTCA-GCGATATTTTTAAG-TCGC--ATGGGTGAAT--AT-TTAGTTACTGTAGCTCGCCTTAAATCTTTAGTATCAGCTGCACCTTGATCTGTCTTCTCGCCTCTCTTAG----GCAAAAAAAAA-------TTTTTCTCTGAAAAATTTAAGACGACGGCATACAAACTT-TT-TAACTTAAGAAGAATAT-CTTGGTGGTTATCAATTACTTGGTAAGCTCCCCTGATAAATCATAACAGCCGCCATGACTTTTGAGTTTA-TAATAA---TTTT-ACTCCTCAATCTATGGTCTTTTTCATTAA-GAATAATAGGGT…	GCACTATTAAAGCTATTCAGTTATTGATTTATTATTACTTTCAAGTCCAACTTCCGAATTATCGCATGGGTGAATTTTTACTGTAGCTCGCCAATTAGTATCAGCTGCACCTTGATCTGTCTGAATTTTTCTCTGAAAAATTTAAGACGACGGCATACAAACTAACTTAAGAAGATCTTGGTGGTTATCAATTACTTGGTAAGCTCCCCTGATAAATCAAACAGCCGCCATGACTTTTGAGTTTATACTCCTCAATCTAGTTAAATAATAGGGTATCTAATCCTAGTTTCTTTTTGGTAGCACTTTTTTGATTAACATTTTACTATACACTATAGCACATATTTTAGATTATAATTTTTTAATAAGTTTGACCGCGGTTGCTGGCACCATATTAACCTA…	GCACTATTAAATTCATTGATTTATTATTACTTTCAAGTCCAACTTCCGAATGGGTGAATTTTTACTGTAGCTCGCCAATTAGTATCAGCTGCACCTTGATCTGTCTGAATTTTTCTAAAAATTTAAGACGACGGCATACAAACTAAAAGAAGATCTTGGTGGTTATCAATTACTTGGTAAGCTCCCCTGATAAATCAAACAGCCGCCATGACTTTTGAGTTTATACTCCTCAATTAAATAATAGGGTATCTAATCCTAGTTTCTTTTTCATTTTACTATACAAGATTATAATTTTTTAATAAGTTTGACCGCGGTTGCTGGCACCATATTAACCTAATACAACTAAATATATATTGATATATTTTAATTTAGACTGTATTAGTTTCCATAATCTAGAAT…
Orculella bulgarica	PIN1_7002	KM188563	ACACTGTAGAAATAATAAAATTCAAATAATATAATGTATTTATTT---------------TTTACTTTTAAGTCCTGCTTAT-GTAATAAGAATAACTTATTATAACCGTAAA--TAA-GTTATTATTGTAACTCGCCTAGAATCATTAATATTAGCTGCACCTTGATCTGTCATAGTACTTATTAAGTAGTTA--AAAAGATA-------TATTTTAAATATATCTTTATGACGACGGCATACAAACTT-AT-AAATTAAAGAAGATTTT-CTTGGTGGTTATCATTTATCTGGTAAGTTCCCCTAAAGGTTTTCTACGGCCGCCATAATATTTGAGTTTAATTTTAAGTAAATAGAATCCTCAAAAAAGCCAAAACAAATCAA---AATAGTAGGGT…	ACACTGTAGAATAAATTCAAATAATATAAGTTTTTTACTTTTAAGTCCTGCTTATAAAAGATATTAACCGTAAAAGTTTATTGTAACTCGCCGATTAATATTAGCTGCACCTTGATCTGTCTAAATATTTTAAATATATCTTTATGACGACGGCATACAAACTAATTAAAGAAGATCTTGGTGGTTATCATTTATCTGGTAAGTTCCCCTAAAGGTTTTTACGGCCGCCATAATATTTGAGTTTAAAATCCTCAAAAAACAAAAATAGTAGGGTATCTAATCCTAGTTTAATTTTTTTTATTTAAAAAAGGTTTTCATTTCACTGAAAAGTTTTTTGTAAAAATACTTTTTAAATTATTTAAATAGTATGACCGCGGTTGCTGGCACCTTATTTACCTA…	ACACTGTAGAATTCAATATAAGTTTTTTACTTTTAAGTCCTGCTTATAAAACCGTAAAAGTTTATTGTAACTCGCCGATTAATATTAGCTGCACCTTGATCTGTCTAAATATTTTAATATCTTTATGACGACGGCATACAAACTAAAAGAAGATCTTGGTGGTTATCATTTATCTGGTAAGTTCCCCTAAAGGTTTTTACGGCCGCCATAATATTTGAGTTTAAAATCCTCAAAAAAATAGTAGGGTATCTAATCCTAGTTTAATTTTCATTTCACTGAAAACTTTTTAAATTATTTAAATAGTATGACCGCGGTTGCTGGCACCTTATTTACCTAAAGAAGCTAAACTAATAGTTATATTGTATAATTTTAACTGTATTGTTTTGACTCATTATCAAA…
Orculella bulgarica	PIN1_7003	KM188564	ACACTGTAGAAATAATAAAATTCAAATAATATAATGTATTTATTT---------------TTTACTTTTAAGTCCTGCTTAT-GTAATAAGAATAACTTATTATAACCGTAAA--TAA-GTTATTATTGTAACTCGCCTAGAATCATTAATATTAGCTGCACCTTGATCTGTCATAGTACTTATTAAGTAGTTA--AAAAGATA-------TATTTTAAATATATCTTTATGACGACGGCATACAAACTT-AT-AAATTAAAGAAGATTTT-CTTGGTGGTTATCATTTATCTGGTAAGTTCCCCTAAAGGTTTTCTACGGCCGCCATAATATTTGAGTTTAATTTTAAGTAAATAGAATCCTCAAAAAAGCCAAAACAAATCAA---AATAGTAGGGT…	ACACTGTAGAATAAATTCAAATAATATAAGTTTTTTACTTTTAAGTCCTGCTTATAAAAGATATTAACCGTAAAAGTTTATTGTAACTCGCCGATTAATATTAGCTGCACCTTGATCTGTCTAAATATTTTAAATATATCTTTATGACGACGGCATACAAACTAATTAAAGAAGATCTTGGTGGTTATCATTTATCTGGTAAGTTCCCCTAAAGGTTTTTACGGCCGCCATAATATTTGAGTTTAAAATCCTCAAAAAACAAAAATAGTAGGGTATCTAATCCTAGTTTAATTTTTTTTATTTAAAAAAGGTTTTCATTTCACTGAAAAGTTTTTTGTAAAAATACTTTTTAAATTATTTAAATAGTATGACCGCGGTTGCTGGCACCTTATTTACCTA…	ACACTGTAGAATTCAATATAAGTTTTTTACTTTTAAGTCCTGCTTATAAAACCGTAAAAGTTTATTGTAACTCGCCGATTAATATTAGCTGCACCTTGATCTGTCTAAATATTTTAATATCTTTATGACGACGGCATACAAACTAAAAGAAGATCTTGGTGGTTATCATTTATCTGGTAAGTTCCCCTAAAGGTTTTTACGGCCGCCATAATATTTGAGTTTAAAATCCTCAAAAAAATAGTAGGGTATCTAATCCTAGTTTAATTTTCATTTCACTGAAAACTTTTTAAATTATTTAAATAGTATGACCGCGGTTGCTGGCACCTTATTTACCTAAAGAAGCTAAACTAATAGTTATATTGTATAATTTTAACTGTATTGTTTTGACTCATTATCAAA…
Orculella bulgarica	PIN1_7004	KM188565	ACACTGTAGAAATAATAAAATTCAAATAATATAATGTATTTATTT---------------TTTACTTTTAAGTCCTGCTTAT-GTAATAAGAATAACTTATTATAACCGTAAA--TAA-GTTATTATTGTAACTCGCCTAGAATCATTAATATTAGCTGCACCTTGATCTGTCATAGTACTTATTAAGTAGTTA--AAAAGATA-------TATTTTAAATATATCTTTATGACGACGGCATACAAACTT-AT-AAATTAAAGAAGATTTT-CTTGGTGGTTATCATTTATCTGGTAAGTTCCCCTAAAGGTTTTCTACGGCCGCCATAATATTTGAGTTTAATTTTAAGTAAATAGAATCCTCAAAAAAGCCAAAACAAATCAA---AATAGTAGGGT…	ACACTGTAGAATAAATTCAAATAATATAAGTTTTTTACTTTTAAGTCCTGCTTATAAAAGATATTAACCGTAAAAGTTTATTGTAACTCGCCGATTAATATTAGCTGCACCTTGATCTGTCTAAATATTTTAAATATATCTTTATGACGACGGCATACAAACTAATTAAAGAAGATCTTGGTGGTTATCATTTATCTGGTAAGTTCCCCTAAAGGTTTTTACGGCCGCCATAATATTTGAGTTTAAAATCCTCAAAAAACAAAAATAGTAGGGTATCTAATCCTAGTTTAATTTTTTTTATTTAAAAAAGGTTTTCATTTCACTGAAAAGTTTTTTGTAAAAATACTTTTTAAATTATTTAAATAGTATGACCGCGGTTGCTGGCACCTTATTTACCTA…	ACACTGTAGAATTCAATATAAGTTTTTTACTTTTAAGTCCTGCTTATAAAACCGTAAAAGTTTATTGTAACTCGCCGATTAATATTAGCTGCACCTTGATCTGTCTAAATATTTTAATATCTTTATGACGACGGCATACAAACTAAAAGAAGATCTTGGTGGTTATCATTTATCTGGTAAGTTCCCCTAAAGGTTTTTACGGCCGCCATAATATTTGAGTTTAAAATCCTCAAAAAAATAGTAGGGTATCTAATCCTAGTTTAATTTTCATTTCACTGAAAACTTTTTAAATTATTTAAATAGTATGACCGCGGTTGCTGGCACCTTATTTACCTAAAGAAGCTAAACTAATAGTTATATTGTATAATTTTAACTGTATTGTTTTGACTCATTATCAAA…
Orculella bulgarica	PON1_6606	KM188566	ACACTGTAGAAATAATAAAATTCAAATAATATAATGTATTTATTT---------------TTTACTTTTAAGTCCTGCTTAT-GTAATAAGAATAACTTATTATAACCGTAAA--TAA-GTTATTATTGTAACTCGCCTAGAATCATTAATATTAGCTGCACCTTGATCTGTCATAGTACTATTTAAGTAGTTA--AAAAGATA-------TATTTAAAATATATCTTTATGACGACGGCATACAAACTTTAT-AAATTAAAGAAGATTTT-CTTGGTGGTTATCATTTATCTGGTAAGTTCCCCTAAAGGTTTTCTACGGCCGCCATAATATTTGAGTTTAATTTTAAGTAAATAGAATCCTCAAAAAAGCCAAATCAAATCAA---AATAGTAGGGT…	ACACTGTAGAATAAATTCAAATAATATAAGTTTTTTACTTTTAAGTCCTGCTTATAAAAGATATTAACCGTAAAAGTTTATTGTAACTCGCCGATTAATATTAGCTGCACCTTGATCTGTCTAAATATTTAAAATATATCTTTATGACGACGGCATACAAACTAATTAAAGAAGATCTTGGTGGTTATCATTTATCTGGTAAGTTCCCCTAAAGGTTTTTACGGCCGCCATAATATTTGAGTTTAAAATCCTCAAAAAACAAAAATAGTAGGGTATCTAATCCTAGTTTAATTTTTTTTATTTAAAAAAGGTTTTCATTTCACTGAAAAGTTTTTTGTAAAAATACTTTTTAAATTATTTAAATAGTATGACCGCGGTTGCTGGCACCTTATTTACCTA…	ACACTGTAGAATTCAATATAAGTTTTTTACTTTTAAGTCCTGCTTATAAAACCGTAAAAGTTTATTGTAACTCGCCGATTAATATTAGCTGCACCTTGATCTGTCTAAATATTTAAATATCTTTATGACGACGGCATACAAACTAAAAGAAGATCTTGGTGGTTATCATTTATCTGGTAAGTTCCCCTAAAGGTTTTTACGGCCGCCATAATATTTGAGTTTAAAATCCTCAAAAAAATAGTAGGGTATCTAATCCTAGTTTAATTTTCATTTCACTGAAAACTTTTTAAATTATTTAAATAGTATGACCGCGGTTGCTGGCACCTTATTTACCTAAAGAAGCTAAACTAATAGTTATATTGTATAATTTTAACTGTATTGTTTTGACTCATTATCAAA…
Orculella bulgarica	PON1_6607	KM188567	ACACTGTAGAAATAATAAAATTCAAATAATATAATGTATTTATTT---------------TTTACTTTTAAGTCCTGCTTAT-GTAATAAGAATAACTTATTATAACCGTAAA--TAA-GTTATTATTGTAACTCGCCTAGAATCATTAATATTAGCTGCACCTTGATCTGTCATAGTACTATTTAAGTAGTTA--AAAAGATA-------TATTTAAAATATATCTTTATGACGACGGCATACAAACTTTAT-AAATTAAAGAAGATTTT-CTTGGTGGTTATCATTTATCTGGTAAGTTCCCCTAAAGGTTTTCTACGGCCGCCATAATATTTGAGTTTAATTTTAAGTAAATAGAATCCTCAAAAAAGCCAAATCAAATCAA---AATAGTAGGGT…	ACACTGTAGAATAAATTCAAATAATATAAGTTTTTTACTTTTAAGTCCTGCTTATAAAAGATATTAACCGTAAAAGTTTATTGTAACTCGCCGATTAATATTAGCTGCACCTTGATCTGTCTAAATATTTAAAATATATCTTTATGACGACGGCATACAAACTAATTAAAGAAGATCTTGGTGGTTATCATTTATCTGGTAAGTTCCCCTAAAGGTTTTTACGGCCGCCATAATATTTGAGTTTAAAATCCTCAAAAAACAAAAATAGTAGGGTATCTAATCCTAGTTTAATTTTTTTTATTTAAAAAAGGTTTTCATTTCACTGAAAAGTTTTTTGTAAAAATACTTTTTAAATTATTTAAATAGTATGACCGCGGTTGCTGGCACCTTATTTACCTA…	ACACTGTAGAATTCAATATAAGTTTTTTACTTTTAAGTCCTGCTTATAAAACCGTAAAAGTTTATTGTAACTCGCCGATTAATATTAGCTGCACCTTGATCTGTCTAAATATTTAAATATCTTTATGACGACGGCATACAAACTAAAAGAAGATCTTGGTGGTTATCATTTATCTGGTAAGTTCCCCTAAAGGTTTTTACGGCCGCCATAATATTTGAGTTTAAAATCCTCAAAAAAATAGTAGGGTATCTAATCCTAGTTTAATTTTCATTTCACTGAAAACTTTTTAAATTATTTAAATAGTATGACCGCGGTTGCTGGCACCTTATTTACCTAAAGAAGCTAAACTAATAGTTATATTGTATAATTTTAACTGTATTGTTTTGACTCATTATCAAA…
Orculella bulgarica	PON2_7105	KM188568	ACACTGTAGAAATAATAAAATTCAAATAATATAATGTATTTATTT---------------TTTACTTTTAAGTCCTGCTTAT-GTAATAAGAATAACTTATTATAACCGTAAA--TAA-GTTATTATTGTAACTCGCCTAGAATCATTAATATTAGCTGCACCTTGATCTGTCATAGTACTATTTAAGTAGTTA--AAAAGATA-------TATTTAAAATATATCTTTATGACGACGGCATACAAACTTTAT-AAATTAAAGAAGATTTT-CTTGGTGGTTATCATTTATCTGGTAAGTTCCCCTAAAGGTTTTCTACGGCCGCCATAATATTTGAGTTTAATTTTAAGTAAATAGAATCCTCAAAAAAGCCAAATCAAATCAA---AATAGTAGGGT…	ACACTGTAGAATAAATTCAAATAATATAAGTTTTTTACTTTTAAGTCCTGCTTATAAAAGATATTAACCGTAAAAGTTTATTGTAACTCGCCGATTAATATTAGCTGCACCTTGATCTGTCTAAATATTTAAAATATATCTTTATGACGACGGCATACAAACTAATTAAAGAAGATCTTGGTGGTTATCATTTATCTGGTAAGTTCCCCTAAAGGTTTTTACGGCCGCCATAATATTTGAGTTTAAAATCCTCAAAAAACAAAAATAGTAGGGTATCTAATCCTAGTTTAATTTTTTTTATTTAAAAAAGGTTTTCATTTCACTGAAAAGTTTTTTGTAAAAATACTTTTTAAATTATTTAAATAGTATGACCGCGGTTGCTGGCACCTTATTTACCTA…	ACACTGTAGAATTCAATATAAGTTTTTTACTTTTAAGTCCTGCTTATAAAACCGTAAAAGTTTATTGTAACTCGCCGATTAATATTAGCTGCACCTTGATCTGTCTAAATATTTAAATATCTTTATGACGACGGCATACAAACTAAAAGAAGATCTTGGTGGTTATCATTTATCTGGTAAGTTCCCCTAAAGGTTTTTACGGCCGCCATAATATTTGAGTTTAAAATCCTCAAAAAAATAGTAGGGTATCTAATCCTAGTTTAATTTTCATTTCACTGAAAACTTTTTAAATTATTTAAATAGTATGACCGCGGTTGCTGGCACCTTATTTACCTAAAGAAGCTAAACTAATAGTTATATTGTATAATTTTAACTGTATTGTTTTGACTCATTATCAAA…
Orcula sp	PRO1_3543	KM188569	ACACTTATAAA--AATTTTATTCATATTCTAATTTCTTATTTATTATTTG----------ATTACGTTTAAGTCCAACTTT--ATAAGTATTATATAACAGATAATTCGTAAAT--AA-ATTATTATTGTAGCTCGCC--CTAACTTAGTTATAGGCTGCACCTAGATCTGTC-TATT---AATTATATATAATTA-GTA--------AAATACTCTAAAAGAATATTTAAGACGACGGCATACAAACTTAAT-AAGACTAAGTACATTATTCTTGGTGGTTGTCATTTATTAGGTAAGCTCCCCTAATGAGTTTTATAAGCCGCCATTATTTTTGAGTTTT--T-TTA---A--T-ACTCCTCAAAAATCTAAAAG--AATATTATGAATAGTAGGGT…	ACACTTATAAATTTATTCATATTCTAATTCATTATTACGTTTAAGTCCAACTTTTAATATTCAGAATTCGTAAAAATTTATTGTAGCTCGCCCTTAGTTATAGGCTGCACCTAGATCTGTCTTTATACTCTAAAAGAATATTTAAGACGACGGCATACAAACTAGACTAAGTACATCTTGGTGGTTGTCATTTATTAGGTAAGCTCCCCTAATGAGTTTATAAGCCGCCATTATTTTTGAGTTTTAACTCCTCAAAAATAATTAATAGTAGGGTATCTAATCCTAGTTTCATTTTTTCTTTAAATTTGCTAGTTATATTTTACCATAGAGTCCAGTTCATACTAAATATTATAATCTTCTATTAGGTATGACCGCGGTTGCTGGCACAATATTGACCAA…	ACACTTATAAATTCACTAATTCATTATTACGTTTAAGTCCAACTTTTAAATTCGTAAAAATTTATTGTAGCTCGCCCTTAGTTATAGGCTGCACCTAGATCTGTCTTTATACTCTAGAATATTTAAGACGACGGCATACAAACTAGAAGTACATCTTGGTGGTTGTCATTTATTAGGTAAGCTCCCCTAATGAGTTTATAAGCCGCCATTATTTTTGAGTTTTAACTCCTCAAATTAATAGTAGGGTATCTAATCCTAGTTTCATTTTTATTTTACCATAGAATATTATAATCTTCTATTAGGTATGACCGCGGTTGCTGGCACAATATTGACCAAGTATGGCTACATTAACATTTCTGTAATTTAATATTAACTGTTTTTTTAATCCAATTCTAGAAT…
Orcula sp	PRO1_3544	KM188570	ACACTTATAAA--AATTTTATTCATATTCTAATTTCTTATTTATTATTTG----------ATTACGTTTAAGTCCAACTTT--ATAAGTATTATATAACAGATAATTCGTAAAT--AA-ATTATTATTGTAGCTCGCC--CTAACTTAGTTATAGGCTGCACCTAGATCTGTC-TATT---AATTATATATAATTA-GTA--------AAATACTCTAAAAGAATATTTAAGACGACGGCATACAAACTTAAT-AAGACTAAGTACATTATTCTTGGTGGTTGTCATTTATTAGGTAAGCTCCCCTAATGAGTTTTATAAGCCGCCATTATTTTTGAGTTTT--T-TTA---A--T-ACTCCTCAAAAATCTAAAAG--AATATTATGAATAGTAGGGT…	ACACTTATAAATTTATTCATATTCTAATTCATTATTACGTTTAAGTCCAACTTTTAATATTCAGAATTCGTAAAAATTTATTGTAGCTCGCCCTTAGTTATAGGCTGCACCTAGATCTGTCTTTATACTCTAAAAGAATATTTAAGACGACGGCATACAAACTAGACTAAGTACATCTTGGTGGTTGTCATTTATTAGGTAAGCTCCCCTAATGAGTTTATAAGCCGCCATTATTTTTGAGTTTTAACTCCTCAAAAATAATTAATAGTAGGGTATCTAATCCTAGTTTCATTTTTTCTTTAAATTTGCTAGTTATATTTTACCATAGAGTCCAGTTCATACTAAATATTATAATCTTCTATTAGGTATGACCGCGGTTGCTGGCACAATATTGACCAA…	ACACTTATAAATTCACTAATTCATTATTACGTTTAAGTCCAACTTTTAAATTCGTAAAAATTTATTGTAGCTCGCCCTTAGTTATAGGCTGCACCTAGATCTGTCTTTATACTCTAGAATATTTAAGACGACGGCATACAAACTAGAAGTACATCTTGGTGGTTGTCATTTATTAGGTAAGCTCCCCTAATGAGTTTATAAGCCGCCATTATTTTTGAGTTTTAACTCCTCAAATTAATAGTAGGGTATCTAATCCTAGTTTCATTTTTATTTTACCATAGAATATTATAATCTTCTATTAGGTATGACCGCGGTTGCTGGCACAATATTGACCAAGTATGGCTACATTAACATTTCTGTAATTTAATATTAACTGTTTTTTTAATCCAATTCTAGAAT…
Orcula sp	PTK1_3538	KM188571	ACACTTATAAA--AAGTAAATTCATATTCTAATT-TTAATTTAATTAAT-----------ATTACTTTTAAGTCCAACTTT--ATAAATATTATATAACAGATAATTCGTAAAT--AA-TTTATTATTGTAGCTCGCC--CCAACTTAACTATAGGCTGCACCTAGATCTGTC-TATA---AAGTATAATTAATTA-GTA--------AAACACTCTAAGGGAATGTTTAAGACGACGGCATACAAACTT-AT-TAAGCTAAGTACATT-TTCTTGGTGGTTATCATTTATTAGGTAAGCTCCCCTGATGAGTTTTATAAGCCGCCATTATTTTTGAGTTTT--TGATA---AAAT-ACTCCTCAATAATCTAAAA---GGTATTAGGAATAATAGGGT…	ACACTTATAAAGAAATTCATATTCTAATTTATTAATACTTTTAAGTCCAACTTTTAATATTCAGAATTCGTAAAATTTTATTGTAGCTCGCCCCTAACTATAGGCTGCACCTAGATCTGTCTTTACACTCTAAGGGAATGTTTAAGACGACGGCATACAAACTAAGCTAAGTACATCTTGGTGGTTATCATTTATTAGGTAAGCTCCCCTGATGAGTTTATAAGCCGCCATTATTTTTGAGTTTTAACTCCTCAATAATAATTAATAATAGGGTATCTAATCCTAGTTTCCTTTTTGAGTTAGTTTTACCAGTGATATTTTACCATAGAGCTTAGTGTATACTGAATATTATTATCTTCTGTTAGGTATGACCGCGGTTGCTGGCACAATATTAACCAA…	ACACTTATAAATTCACTAATTTATTAATACTTTTAAGTCCAACTTTTAAATTCGTAAAATTTTATTGTAGCTCGCCCCTAACTATAGGCTGCACCTAGATCTGTCTTTACACTCTAGAATGTTTAAGACGACGGCATACAAACTAAAAGTACATCTTGGTGGTTATCATTTATTAGGTAAGCTCCCCTGATGAGTTTATAAGCCGCCATTATTTTTGAGTTTTAACTCCTCAAATTAATAATAGGGTATCTAATCCTAGTTTCCTTTTTATTTTACCATAGAATATTATTATCTTCTGTTAGGTATGACCGCGGTTGCTGGCACAATATTAACCAAGCATGGCTATATTTACATTTATGTAATTTAACATTAACTGTATTTAGATTCCAATTCTAGAAT…
Orcula dolium	SML11_6140	KM188572	GCACTATTAA--TAAG-CTATTCAGTTATTAATTATT-ATT-ATG-AC-------------TTACTTTCAAGTCCAACTTCA-GCGATATTTTTAAAGTCGC--ATGGGTGAAA--AT-TTAGTTACTGTAGCTCGCCTTAAATCTTTAGTATGAGCTGCACCTTGATCTGTCTTCCTACCTCTCTTAA----GTAAAAAAA---------TTCTTCTCTGAAAAATTTAAGACGACGGCATACAAACTT-TT-TAACTAAAGAAGAATAT-CTTGGTGGTTATCAATTACTCGGTAAGCTCCCCTGATAAATTATAATAGCCGCCATGACTTTTGAGTTTA-TAATAA---TTTT-ACTCCTCAATCTAT-AACCCTTTCATTAA-GAATAATAGGGT…	GCACTATTAAAGCTATTCAGTTATTAATTTATTATTACTTTCAAGTCCAACTTCCGAATTATCGCATGGGTGAATTTTTACTGTAGCTCGCCAATTAGTATGAGCTGCACCTTGATCTGTCTGAATTCTTCTCTGAAAAATTTAAGACGACGGCATACAAACTAACTAAAGAAGATCTTGGTGGTTATCAATTACTCGGTAAGCTCCCCTGATAAATTAAATAGCCGCCATGACTTTTGAGTTTATACTCCTCAATCTAACTAAATAATAGGGTATCTAATCCTAGTTTCTTTTTGGTTGTACTTTTTGGATTAACATTTTACTATACACTATAGCACATATATTAGATTATAATTTTTTAATAAGTTTGACCGCGGTTGCTGGCACCATATTAACCTA…	GCACTATTAAATTCATTAATTTATTATTACTTTCAAGTCCAACTTCCGAATGGGTGAATTTTTACTGTAGCTCGCCAATTAGTATGAGCTGCACCTTGATCTGTCTGAATTCTTCTAAAAATTTAAGACGACGGCATACAAACTAAAAGAAGATCTTGGTGGTTATCAATTACTCGGTAAGCTCCCCTGATAAATTAAATAGCCGCCATGACTTTTGAGTTTATACTCCTCAACTAAATAATAGGGTATCTAATCCTAGTTTCTTTTTCATTTTACTATACAAGATTATAATTTTTTAATAAGTTTGACCGCGGTTGCTGGCACCATATTAACCTAATACAACTAAATATATACTGATATATTTTAATTTAGACTGTATAAGTTTCCATGATCTAGAAT…
Orcula dolium	SML4_6144	KM188573	GCACTATTAA--TAAA-CAATTCAGTTATTAATTTTT-ATT-ATG-AC-------------TTACTTTCAAGTCCAACTTCA-GCGATAATTTTAAAGTCGC--ATGGGTGAAA--AT-TCAGTTACTGTAGCTCGCCTTAAATCTTTAATATTAGCTGCACCTTGATCTGTCTTCCTACCTCTCTTAA----GTAAAAAAA---------TTTTTCTCTGAAAAATTTAAGACGACGGCATACAAACTT-TT-TAACTTAAGAAGAATAT-CTTGGTGGTTATCAATTACTTGGTAAGCTCCCCTGATAAATCATAATAGCCGCCATGACTTTTGAGTTTA-TAATAA---TTTT-ACTCCTCAATCTATTGATTCTTTCATTAA-GAATAATAGGGT…	GCACTATTAAAACAATTCAGTTATTAATTTATTATTACTTTCAAGTCCAACTTCCGAAATATCGCATGGGTGAATTCTTACTGTAGCTCGCCAATTAATATTAGCTGCACCTTGATCTGTCTGAATTTTTCTCTGAAAAATTTAAGACGACGGCATACAAACTAACTTAAGAAGATCTTGGTGGTTATCAATTACTTGGTAAGCTCCCCTGATAAATCAAATAGCCGCCATGACTTTTGAGTTTATACTCCTCAATCTAGTTAAATAATAGGGTATCTAATCCTAGTTTCTTTTTGATAGTACTTTTTGGATTAACATTTTACTATACACTATTGCATATATATTAGATTATAATTTTTTAATAAGTTTGACCGCGGTTGCTGGCACCATATTAACCTA…	GCACTATTAAATTCATTAATTTATTATTACTTTCAAGTCCAACTTCCGAATGGGTGAATTCTTACTGTAGCTCGCCAATTAATATTAGCTGCACCTTGATCTGTCTGAATTTTTCTAAAAATTTAAGACGACGGCATACAAACTAAAAGAAGATCTTGGTGGTTATCAATTACTTGGTAAGCTCCCCTGATAAATCAAATAGCCGCCATGACTTTTGAGTTTATACTCCTCAATTAAATAATAGGGTATCTAATCCTAGTTTCTTTTTCATTTTACTATACAAGATTATAATTTTTTAATAAGTTTGACCGCGGTTGCTGGCACCATATTAACCTAATACAACTAAATATATATTGATATATTTTAATTTAGACTGTATTAGTTTCCATAATCTAGAAT…
Orcula dolium	SML4_6145	KM188574	GCACTATTAA--TAAA-CAATTCAGTTATTAATTTTT-ATT-ATG-AC-------------TTACTTTCAAGTCCAACTTCA-GCGATAATTTTAAAGTCGC--ATGGGTGAAA--AT-TCAGTTACTGTAGCTCGCCTTAAATCTTTAATATTAGCTGCACCTTGATCTGTCTTCCTACCTCTCTTAA----GTAAAAAAA---------TTTTTCTCTGAAAAATTTAAGACGACGGCATACAAACTT-TT-TAACTTAAGAAGAATAT-CTTGGTGGTTATCAATTACTTGGTAAGCTCCCCTGATAAATCATAATAGCCGCCATGACTTTTGAGTTTA-TAATAA---TTTT-ACTCCTCAATCTATTGATTCTTTCATTAA-GAATAATAGGGT…	GCACTATTAAAACAATTCAGTTATTAATTTATTATTACTTTCAAGTCCAACTTCCGAAATATCGCATGGGTGAATTCTTACTGTAGCTCGCCAATTAATATTAGCTGCACCTTGATCTGTCTGAATTTTTCTCTGAAAAATTTAAGACGACGGCATACAAACTAACTTAAGAAGATCTTGGTGGTTATCAATTACTTGGTAAGCTCCCCTGATAAATCAAATAGCCGCCATGACTTTTGAGTTTATACTCCTCAATCTAGTTAAATAATAGGGTATCTAATCCTAGTTTCTTTTTGGTAGTACTTTTTGGATTAACATTTTACTATACACTATTGCATATATATTAGATTATAATTTTTTAATAAGTTTGACCGCGGTTGCTGGCACCATATTAACCTA…	GCACTATTAAATTCATTAATTTATTATTACTTTCAAGTCCAACTTCCGAATGGGTGAATTCTTACTGTAGCTCGCCAATTAATATTAGCTGCACCTTGATCTGTCTGAATTTTTCTAAAAATTTAAGACGACGGCATACAAACTAAAAGAAGATCTTGGTGGTTATCAATTACTTGGTAAGCTCCCCTGATAAATCAAATAGCCGCCATGACTTTTGAGTTTATACTCCTCAATTAAATAATAGGGTATCTAATCCTAGTTTCTTTTTCATTTTACTATACAAGATTATAATTTTTTAATAAGTTTGACCGCGGTTGCTGGCACCATATTAACCTAATACAACTAAATATATATTGATATATTTTAATTTAGACTGTATTAGTTTCCATAATCTAGAAT…
Orcula dolium	SNH21_1362	KM188575	GCACTATTAA--TAAG-CTATTCAGTTATTAATTTTT-GTT-GTG-AC-------------TTACTTTCAAGTCCAACTTCA-GCGATATTTT-AATGTCGC--ATGGGTAAAT--AT-TCAGTTACTGTAGCTCGCCTTAAATCTCTAGTATTAGCTGCACCTTGATCTGTCTTCTTACCTCTCTTAA----GTATAAAAA---------TTTTTCTCTGAAAAATTTAAGACGACGGCATACAAACTT-TT-TAACTTAAGAAGAGTAT-CTTGGTGGTTATCAATTATTTGGTAAGCTCCCCTGATAAATTATAACAGCCGCCATGACTTTTGAGTTTA-TAATAA---TTTT-ACTCCTCAATCTATGATCTTTT-CATTAA-GAATAATAGGGT…	GCACTATTAAAGCTATTCAGTTATTAATTTGTTGTTACTTTCAAGTCCAACTTCCGAATTATCGCATGGGTAAATTCTTACTGTAGCTCGCCAACTAGTATTAGCTGCACCTTGATCTGTCTGAATTTTTCTCTGAAAAATTTAAGACGACGGCATACAAACTAACTTAAGAAGATCTTGGTGGTTATCAATTATTTGGTAAGCTCCCCTGATAAATTAAACAGCCGCCATGACTTTTGAGTTTATACTCCTCAATCTAATTAAATAATAGGGTATCTAATCCTAGTTTCTTTTTGATAACACTTTTTGGATTAACATTTTACTATACACTATAGCACATATATTAGATTATAATTTTTTAATAAGTCTGACCGCGGTTGCTGGCACCATATTAACCTA…	GCACTATTAAATTCATTAATTTGTTGTTACTTTCAAGTCCAACTTCCGAATGGGTAAATTCTTACTGTAGCTCGCCAACTAGTATTAGCTGCACCTTGATCTGTCTGAATTTTTCTAAAAATTTAAGACGACGGCATACAAACTAAAAGAAGATCTTGGTGGTTATCAATTATTTGGTAAGCTCCCCTGATAAATTAAACAGCCGCCATGACTTTTGAGTTTATACTCCTCAATTAAATAATAGGGTATCTAATCCTAGTTTCTTTTTCATTTTACTATACAAGATTATAATTTTTTAATAAGTCTGACCGCGGTTGCTGGCACCATATTAACCTAATACAACTAAATATATATTGATATATTTTAATTTAGACTGTATTAGTTTCCATGATCTAGAAT…
Sphyradium doliolum	SNH23_833	KM188576	GCACTATAAGA---TTTATATTCAATTTTTGATTAAAAATTTTTA---------------ATTACTTGCAAGTCCAACTTTT-GTGGTCTG--TAAAAAACTACATCAGGAAAA-TAA-AT--TTATTGTAACTCGCTTCAACT--TTAATATTAGCTGCACCTAGATCTGACATTTTATA------GTATGATATAAAAAATA-------CTTCTAAAAAATATTTTTTTGACGACGGCATACAAGCTC--T-AAATTAAAGAAGATATTTCTTGGTGACTATCATTTACTGAGTAAGTTCCCCTAATAATTTCCTATAGCCGCCATAATTTTTGAGTTTAATAAAAACCTTATGTACTCCTCAGATAA--TGAGTATAGTTAGT--AATAGTAGGGT…	GCACTATAAGTTATATTCAATTTTTGATTAATTTTTACTTGCAAGTCCAACTTTTGGCTGAAACTATCAGGAAAAATTTATTGTAACTCGCTAATTAATATTAGCTGCACCTAGATCTGACTTAACTTCTAAAAAATATTTTTTTGACGACGGCATACAAGCTAATTAAAGAAGATCTTGGTGACTATCATTTACTGAGTAAGTTCCCCTAATAATTTCTATAGCCGCCATAATTTTTGAGTTTATACTCCTCAGATAATGAGAATAGTAGGGTATCTAATCCTGGTTTAGTCTAATTAATCTAATAAAAAACTACATTTCACTGTAAGCCACTTTTTAGGTATCATCTGTAAATTATTTAATTAGTTTAACCGCGGTTGCTGGCACATTATTTACCTT…	GCACTATAAGATTCATTGATTAATTTTTACTTGCAAGTCCAACTTTTGGATCAGGAAAAATTTATTGTAACTCGCTAATTAATATTAGCTGCACCTAGATCTGACTTAACTTCTAAATATTTTTTTGACGACGGCATACAAGCTAAAAGAAGATCTTGGTGACTATCATTTACTGAGTAAGTTCCCCTAATAATTTCTATAGCCGCCATAATTTTTGAGTTTATACTCCTCAGGAGAATAGTAGGGTATCTAATCCTGGTTTAGTCTACATTTCACTGTAAGATCTGTAAATTATTTAATTAGTTTAACCGCGGTTGCTGGCACATTATTTACCTTAATTGGCTAGCTTTATATTTCTATAATTAAATATTAACTGTATAATTTTCATGTATAACAAAC…
Orcula austriaca	SNH24_324	KM188577	GCACTGTTAAA-A-TGTATATTCAGTGCTTAATTATTATTTTGG--AA-------------TTACTTTCAAGTCCAACTTCA-GTTGACTTTTTAT-GTCTA-TATCCGATATT--AT-ATTGTTATTGTAGCTCGCCT-AA-TCTTTCACATTGGTTGCACCTTGATCTGTCTTAGA-TAAATTATG-----CTAT-AAGGAA-----AATTTTTCTTAGAAAAATTTCTGACGACGGCATACAAACTT-T--TAGTAAAAGAGAAAAATTCTTGGTGGTTGTCAATTACTTGGTAAGCTCCCCTGATTAGTTTTAACAACCGCCATGACTTTTGAGTTTC-TTAAT---TTTTT-ACTCCTCAATCTACTTTTATTAAATATAAAGAATAATAGGGT…	GCACTGTTAATGATATTCAGTGCTTAATTTTTTGGTACTTTCAAGTCCAACTTCTTGCTTTTCTAATCCGATAATATTTATTGTAGCTCGCCAATTCACATTGGTTGCACCTTGATCTGTCTCAATTTTTCTTAGAAAAATTTCTGACGACGGCATACAAACTAGTAAAAGAGAATCTTGGTGGTTGTCAATTACTTGGTAAGCTCCCCTGATTAGTTTAACAACCGCCATGACTTTTGAGTTTCTACTCCTCAATCTATATAAATAATAGGGTCTCTAATCCTAGTTTTTATTCACAAATTTGTTAAGGGTCTGCATTTCACTGTAAACCACTATAAAAATGTCAGATTTTAATTTTGTAACAAGTTTGACCGCGGTTGCTGGCACCGTGTTTACCTA…	GCACTGTTAAATTCATTAATTTTTTGGTACTTTCAAGTCCAACTTCTTGATCCGATAATATTTATTGTAGCTCGCCAATTCACATTGGTTGCACCTTGATCTGTCTCAATTTTTCTAAAAATTTCTGACGACGGCATACAAACTAGAAGAGAATCTTGGTGGTTGTCAATTACTTGGTAAGCTCCCCTGATTAGTTTAACAACCGCCATGACTTTTGAGTTTCTACTCCTCAAATAAATAATAGGGTCTCTAATCCTAGTTTTTATTCCATTTCACTGTAAAAGATTTTAATTTTGTAACAAGTTTGACCGCGGTTGCTGGCACCGTGTTTACCTAACATAACTAAATTTATATTTATATAATTTAATTTAGACTGTATAAATTTCCATAAATTTAAAT…
Orcula restituta	STE1_1371	KM188578	ACACTGTTAAA-TATG-GTATTCAAATATTAATTGTTATTTTTG--T-------------TTTACTTTTAAGTCCAACTTCA-TCTAACTTTTT-AGTTATT-TATTCGATA-AGTAG-GCAACTATTGTAGCTCGCCT-AAA-CATTAGTATTAGTTGCACCTTGATCTGTCTTTAA--AAATCT-----ATATTTGAATACA-----AATTTTTCTTAAAAAAATTTTTGACGACGGCATACAAACTT-T--AAACTAAAGAAATGATTTCTTGATGGTTGTCAATTACTTGGTAAGCTCCCCTAATGGTTTTTAACAGCCGCCATGACTTTTGAGTTTC-TTA--ACAGGTTT-ACTCCTCAAATCTACTTTATTTATTATAA-GAATAGTAGGGT…	ACACTGTTAATGGTATTCAAATATTAATTTTTTTGTACTTTTAAGTCCAACTTCCTACTTATATTATTCGATAAGGCCTATTGTAGCTCGCCAATTAGTATTAGTTGCACCTTGATCTGTCTAAATTTTTCTTAAAAAAATTTTTGACGACGGCATACAAACTAACTAAAGAAATTCTTGATGGTTGTCAATTACTTGGTAAGCTCCCCTAATGGTTTTAACAGCCGCCATGACTTTTGAGTTTCGACTCCTCAAATCTTATAAATAGTAGGGTATCTAATCCTAGTTTCCTTTACTGAATTATTAGATTAACTACATTTCACTGTACGCCTCCGAAAATTTGATAGATTTTAGTTTTTTAATATGTTTGACCGCGGTTGCTGGCACCGTATTAACCTA…	ACACTGTTAAATTCATTAATTTTTTTGTACTTTTAAGTCCAACTTCCTAATTCGATAAGGCCTATTGTAGCTCGCCAATTAGTATTAGTTGCACCTTGATCTGTCTAAATTTTTCTAAAAATTTTTGACGACGGCATACAAACTAAAAGAAATTCTTGATGGTTGTCAATTACTTGGTAAGCTCCCCTAATGGTTTTAACAGCCGCCATGACTTTTGAGTTTCGACTCCTCAAATAAATAGTAGGGTATCTAATCCTAGTTTCCTTTACATTTCACTGTACGAGATTTTAGTTTTTTAATATGTTTGACCGCGGTTGCTGGCACCGTATTAACCTAACAAAACTAAATTTATAATTATATAATATAATTTGGACTGTATGAATTTCCATAATATTAAAT…
Orcula restituta	STE2_2826	KM188579	ACACTGTTAAA-TATG-GCATTCAAATATTAATTGTTATTTTTG--T-------------TTTACTTTTAAGTCCAACTTCA-TCTAACTTTTT-AGTTATT-TATTCGATA-AGTAG-GCAACTATTGTAGCTCGCCT-AAA-CATTAGTATTAGTTGCACCTTGATCTGTCTTTAA--AAATCT-----ATATTTGAATACA-----AATTTTTCTTAAAAAAATTTTTGACGACGGCATACAAACTT-T--AAACTAAAGAAATGATTTCTTGATGGTTGTCAATTACTTGGTAAGCTCCCCTAATGGTTTTTAACAGCCGCCATGACTTTTGAGTTTC-TTA--ACAGGTTT-ACTCCTCAAATCTACTTTATTTATTATAA-GAATAGTAGGGT…	ACACTGTTAATGGCATTCAAATATTAATTTTTTTGTACTTTTAAGTCCAACTTCCTACTTATATTATTCGATAAGGCCTATTGTAGCTCGCCAATTAGTATTAGTTGCACCTTGATCTGTCTAAATTTTTCTTAAAAAAATTTTTGACGACGGCATACAAACTAACTAAAGAAATTCTTGATGGTTGTCAATTACTTGGTAAGCTCCCCTAATGGTTTTAACAGCCGCCATGACTTTTGAGTTTCGACTCCTCAAATCTTATAAATAGTAGGGTATCTAATCCTAGTTTCCTTTACTGAATTATTAGATTAACTACATTTCACTGTACGCCTCCGAAAATTTGATAGATTTTAGTTTTTTAATATGTTTGACCGCGGTTGCTGGCACCGTATTAACCTA…	ACACTGTTAAATTCATTAATTTTTTTGTACTTTTAAGTCCAACTTCCTAATTCGATAAGGCCTATTGTAGCTCGCCAATTAGTATTAGTTGCACCTTGATCTGTCTAAATTTTTCTAAAAATTTTTGACGACGGCATACAAACTAAAAGAAATTCTTGATGGTTGTCAATTACTTGGTAAGCTCCCCTAATGGTTTTAACAGCCGCCATGACTTTTGAGTTTCGACTCCTCAAATAAATAGTAGGGTATCTAATCCTAGTTTCCTTTACATTTCACTGTACGAGATTTTAGTTTTTTAATATGTTTGACCGCGGTTGCTGGCACCGTATTAACCTAACAAAACTAAATTTATAATTATATAATATAATTTGGACTGTATGAATTTCCATAATATTAAAT…
Orcula dolium	STR1_3909	KM188580	GCACTATTAAA-TCTA-AAATTCAGTTACTATTTATC-ACTTGTA-GC-------------TTACTGTTAAGTCCAACTTCA-GTAA-AAATTTAAAATTAC--ATGGGTAAAT--AT-ATTATTACTGTAGCTCGCCTTAAATCTAAAGTATTAGCTGCACCTTGATCTGTCTTTATA----TAAAA-----ATAGAGAAAA--------TTTTTCTTAGAAAAATTTTCGACGACGGCATACAAACTT-TT--AACTATAGAAGAATAT-CTTGGTGGTTGTCAATTACTTGGTAAGCTCCCCTAATATGTTTTAATAGCCGCCATAACTTTTGAGTTTA-TAGTGG---TTGT-ACTCCTCAATCTAAGAACTTTGGGGTTTA-GAATAATGGGGT…	GCACTATTAATAAAATTCAGTTACTATTTTACTGTTACTGTTAAGTCCAACTTCTAAAAAATTACATGGGTAAATATTTACTGTAGCTCGCCAAAAAGTATTAGCTGCACCTTGATCTGTCTAGATTTTTCTTAGAAAAATTTTCGACGACGGCATACAAACTAACTATAGAAGATCTTGGTGGTTGTCAATTACTTGGTAAGCTCCCCTAATATGTTTAATAGCCGCCATAACTTTTGAGTTTATACTCCTCAATCTAATTTAATAATGGGGTATCTAATCCCAGTTTCTATTTATTTGTATTTTTTGAATTAACATTTCACCATACACTATTATATATATTATAGATTATAATTTTTTAATATGTTTGACCGCGGTTGCTGGCACCGTATTGACCTA…	GCACTATTAAATTCACTATTTTACTGTTACTGTTAAGTCCAACTTCTAAATGGGTAAATATTTACTGTAGCTCGCCAAAAAGTATTAGCTGCACCTTGATCTGTCTAGATTTTTCTAAAAATTTTCGACGACGGCATACAAACTAATAGAAGATCTTGGTGGTTGTCAATTACTTGGTAAGCTCCCCTAATATGTTTAATAGCCGCCATAACTTTTGAGTTTATACTCCTCAATTTAATAATGGGGTATCTAATCCCAGTTTCTATTTCATTTCACCATACAAGATTATAATTTTTTAATATGTTTGACCGCGGTTGCTGGCACCGTATTGACCTAATATAACTAAATATATGCTTATATATTTTAATTTAGACTGTATTAATTTCCATAATCTAGAAT…
Orcula dolium	STR2_1996	KM188581	GCACTATTAAA-TCTA-AAATTCAGTTACTATATATC-ACTTGTA-GC-------------TTACTATTAAGTCCAACTTCA-GTAA-AAATTTGAAATTAC--ATGGGTAAAT--AT-ATTATTACTGTAGCTCGCCTTAAATCTAAAGTATTAGCTGCACCTTGATCTGTCTTTATA----TAAATT----ATATAGAAAA--------TTTTTCTAAGAAAAATTTTCGACGACGGCATACAAACTT-TT--AACTATAGAAGAATAT-CTTGGTGGTTGTCAATTACTTGGTAAGCTCCCCTAATATGTTTTAATAGCCGCCATAACTTTTGAGTTTA-TAGTGG---TTGT-ACTCCTCAATCTAAGAGCTTTGGT-TTTA-GAATAATGGGGT…	GCACTATTAATAAAATTCAGTTACTATATTACTGTTACTATTAAGTCCAACTTCTAAAAAATTACATGGGTAAATATTTACTGTAGCTCGCCAAAAAGTATTAGCTGCACCTTGATCTGTCTAGATTTTTCTAAGAAAAATTTTCGACGACGGCATACAAACTAACTATAGAAGATCTTGGTGGTTGTCAATTACTTGGTAAGCTCCCCTAATATGTTTAATAGCCGCCATAACTTTTGAGTTTATACTCCTCAATCTAATTTAATAATGGGGTATCTAATCCCAGTTTCTATTTATTTGTATTTTTTGAATTAACATTTCACTATACACTATTTTATACATTATAGATTATAATTTTTTAATATGTTTGACCGCGGTTGCTGGCACCGTATTGACCTA…	GCACTATTAAATTCACTATATTACTGTTACTATTAAGTCCAACTTCTAAATGGGTAAATATTTACTGTAGCTCGCCAAAAAGTATTAGCTGCACCTTGATCTGTCTAGATTTTTCTAAAAATTTTCGACGACGGCATACAAACTAATAGAAGATCTTGGTGGTTGTCAATTACTTGGTAAGCTCCCCTAATATGTTTAATAGCCGCCATAACTTTTGAGTTTATACTCCTCAATTTAATAATGGGGTATCTAATCCCAGTTTCTATTTCATTTCACTATACAAGATTATAATTTTTTAATATGTTTGACCGCGGTTGCTGGCACCGTATTGACCTAACATAACTAAATATATGTTTATATATTTTAATTTAGACTGTATTAATTTCCATAATCTAGAAT…
Orcula zilchi	STZ1_7021	KM188582	GCACTACTAAA--ATTTTTATTCATTGTTTAATG-CAAATTTAGGCCTT-------------TACTTTTAAGTCCATCTTC---CAAAGAATTTTCTGTTCTTTCTCCGAAAAT--AT-GTTATTATTGTAGCTCGCAAACTATCTAACGTATCAGCTGCACCTTGATCTGTCATATAG--AAGTAAAAATATTTAGATACTTCGATAAAACTTTTCTCGGAAAAGTTTTAGACGACGGCATACAAACTATGAGTCCGTTAGCAGAA--GGTCTTGGTGGTTATCAATTATTGTGTAAGCTCCCCTAAAATATTTCAGCAGCCGCCATAATTTTTAAGTTTC--AAGTA---ATTT-ACTACTCAACAGTCCTTTAC--AGC-TTAAGAATAGTAGGGT…	GCACTACTAATTTTATTCATTGTTTAATGCATTAGTACTTTTAAGTCCATCTTCCAAGAACTTCTCTCCGAAAATGTTTATTGTAGCTCGCACTAACGTATCAGCTGCACCTTGATCTGTCTTTACTTTTCTCGGAAAAGTTTTAGACGACGGCATACAAACTCCGTTAGCAGAAGCTTGGTGGTTATCAATTATTGTGTAAGCTCCCCTAAAATATTTAGCAGCCGCCATAATTTTTAAGTTTCAACTACTCAACAGTTATTAATAGTAGGGTCTCTAATCCTAGTTTCTTTTTTATTCCAAAAGTTTCAGTTTCACCGCAAAAAAAAATTTGATGTAGATGATAAGTTTAAATGTCCTAATATGTTTGACCGCGGTTGCTGGCACCTTATTTACCTA…	GCACTACTAAATTCATTAATGCATTAGTACTTTTAAGTCCATCTTCCAACTCCGAAAATGTTTATTGTAGCTCGCACTAACGTATCAGCTGCACCTTGATCTGTCTTTACTTTTCTAAAAGTTTTAGACGACGGCATACAAACTCCAGCAGAAGCTTGGTGGTTATCAATTATTGTGTAAGCTCCCCTAAAATATTTAGCAGCCGCCATAATTTTTAAGTTTCAACTACTCAAATTAATAGTAGGGTCTCTAATCCTAGTTTCTTTTTCACCGCAAAAAAAAAAGTTTAAATGTCCTAATATGTTTGACCGCGGTTGCTGGCACCTTATTTACCTAGTGTCGCTAAAATCACGTTTCCGTAGGTTAATCTAGACTGTATAATTTCACCCATTCTCGAAT…
Orcula zilchi	STZ1_7022	KM188583	GCACTACTAAA--ATTTTTATTCATTGTTTAATG-CAAATTTAGGCCTT-------------TACTTTTAAGTCCATCTTC---CAAAGAATTTTCTGTTCTTTCTCCGAAAAT--AT-GTTATTATTGTAGCTCGCAAACTATCTAACGTATCAGCTGCACCTTGATCTGTCATATAG--AAGTAAAAATATTTAGATACTTCGATAAAACTTTTCTCGGAAAAGTTTTAGACGACGGCATACAAACTATGAGTCCGTTAGCAGAA--GGTCTTGGTGGTTATCAATTATTGTGTAAGCTCCCCTAAAATATTTCAGCAGCCGCCATAATTTTTAAGTTTC--AAGTA---ATTT-ACTACTCAACAGTCCTTTAC--AGC-TTAAGAATAGTAGGGT…	GCACTACTAATTTTATTCATTGTTTAATGCATTAGTACTTTTAAGTCCATCTTCCAAGAACTTCTCTCCGAAAATGTTTATTGTAGCTCGCACTAACGTATCAGCTGCACCTTGATCTGTCTTTACTTTTCTCGGAAAAGTTTTAGACGACGGCATACAAACTCCGTTAGCAGAAGCTTGGTGGTTATCAATTATTGTGTAAGCTCCCCTAAAATATTTAGCAGCCGCCATAATTTTTAAGTTTCAACTACTCAACAGTTATTAATAGTAGGGTCTCTAATCCTAGTTTCTTTTTTATTCCAAAAGTTTCAGTTTCACCGCAAAAAAAAATTTGATGTAGATGATAAGTTTAAATGTCCTAATATGTTTGACCGCGGTTGCTGGCACCTTATTTACCTA…	GCACTACTAAATTCATTAATGCATTAGTACTTTTAAGTCCATCTTCCAACTCCGAAAATGTTTATTGTAGCTCGCACTAACGTATCAGCTGCACCTTGATCTGTCTTTACTTTTCTAAAAGTTTTAGACGACGGCATACAAACTCCAGCAGAAGCTTGGTGGTTATCAATTATTGTGTAAGCTCCCCTAAAATATTTAGCAGCCGCCATAATTTTTAAGTTTCAACTACTCAAATTAATAGTAGGGTCTCTAATCCTAGTTTCTTTTTCACCGCAAAAAAAAAAGTTTAAATGTCCTAATATGTTTGACCGCGGTTGCTGGCACCTTATTTACCTAGTGTCGCTAAAATCACGTTTCCGTAGGTTAATCTAGACTGTATAATTTCACCCATTCTCGAAT…
Orcula zilchi	STZ1_7023	KM188584	GCACTACTAAA--ATTTTTATTCATTGTTTAATG-CAAATTTAGGCCTT-------------TACTTTTAAGTCCATCTTC---CAAAGAATTTTCTGTTCTTTCTCCGAAAAT--AT-GTTATTATTGTAGCTCGCAA-CTATCTAACGTATCAGCTGCACCTTGATCTGTCATATAG--AAGTAAAAATATTTAGATACTTCGATAAAACTTTTCTCGGAAAAGTTTTAGACGACGGCATACAAACTATGAGTCCGTTAGCAGAA--GGTCTTGGTGGTTATCAATTATTGTGTAAGCTCCCCTAAAATATTTCAGCAGCCGCCATAATTTTTAAGTTTC--AAGTA---ATTT-ACTACTCAACAGTCCTTTAC--AGC-TTAAGAATAGTAGGGT…	GCACTACTAATTTTATTCATTGTTTAATGCATTAGTACTTTTAAGTCCATCTTCCAAGAACTTCTCTCCGAAAATGTTTATTGTAGCTCGCACTAACGTATCAGCTGCACCTTGATCTGTCTTTACTTTTCTCGGAAAAGTTTTAGACGACGGCATACAAACTCCGTTAGCAGAAGCTTGGTGGTTATCAATTATTGTGTAAGCTCCCCTAAAATATTTAGCAGCCGCCATAATTTTTAAGTTTCAACTACTCAACAGTTATTAATAGTAGGGTCTCTAATCCTAGTTTCTTTTTTATTCCAAAAGTTTCAGTTTCACCGCAAAAAAAAATTTGATGTAGATGATAAGTTTAAATGTCCTAATATGTTTGACCGCGGTTGCTGGCACCTTATTTACCTA…	GCACTACTAAATTCATTAATGCATTAGTACTTTTAAGTCCATCTTCCAACTCCGAAAATGTTTATTGTAGCTCGCACTAACGTATCAGCTGCACCTTGATCTGTCTTTACTTTTCTAAAAGTTTTAGACGACGGCATACAAACTCCAGCAGAAGCTTGGTGGTTATCAATTATTGTGTAAGCTCCCCTAAAATATTTAGCAGCCGCCATAATTTTTAAGTTTCAACTACTCAAATTAATAGTAGGGTCTCTAATCCTAGTTTCTTTTTCACCGCAAAAAAAAAAGTTTAAATGTCCTAATATGTTTGACCGCGGTTGCTGGCACCTTATTTACCTAGTGTCGCTAAAATCACGTTTCCGTAGGTTAATCTAGACTGTATAATTTCACCCATTCTCGAAT…
Orcula dolium	SZK8_347	KM188585	ACACTATTAAA-TAGA-CTATTCAGCTATTATTTTTT-ATTTGTA-AC-------------TTACTTTCAAGTCCAACTTCA-GCAA-GTATTTAAAGTTGC--ATGGGTTAAT--AT-TGGATTACTGTAGCTCGCCC-AGATCTTTAGCATTAGCTGCACCTTGATCTGTCTTTTTCTTACTTAGTA----GTAA-AAAAA--------TTTTTCTCCGAAAAATTTAAGACGACGGCATACAAACTT-TA--AACAAAAGAAGAATAT-CTTGGTGGTTATCAATTATTTGGTAAGCTCCCCTGATAAATTTTAATAGCCGCCATGACTTTTGAGTTTA-TAGTAA---TTTT-ACTCCTCAATCTACTGGCTACG-GGTTAA-GAATAATAGGGT…	ACACTATTAAGACTATTCAGCTATTATTTTATTGTTACTTTCAAGTCCAACTTCCAAGTAATTGCATGGGTTAATTGTTACTGTAGCTCGCCAGTTAGCATTAGCTGCACCTTGATCTGTCTGAATTTTTCTCCGAAAAATTTAAGACGACGGCATACAAACTAACAAAAGAAGATCTTGGTGGTTATCAATTATTTGGTAAGCTCCCCTGATAAATTTAATAGCCGCCATGACTTTTGAGTTTATACTCCTCAATCTAGTTAAATAATAGGGTATCTAATCCTAGTTTCTTTTTATTAGTATTGTTAAAATCAACATTTCACTGCACACTATTTTATATAAATTAGTTTATAATTTTTTAATAAGTTTGACCGCGGTTGCTGGCACCTTATTAACCTA…	ACACTATTAAATTCATTATTTTATTGTTACTTTCAAGTCCAACTTCCAAATGGGTTAATTGTTACTGTAGCTCGCCAGTTAGCATTAGCTGCACCTTGATCTGTCTGAATTTTTCTAAAAATTTAAGACGACGGCATACAAACTAAAAGAAGATCTTGGTGGTTATCAATTATTTGGTAAGCTCCCCTGATAAATTTAATAGCCGCCATGACTTTTGAGTTTATACTCCTCAATTAAATAATAGGGTATCTAATCCTAGTTTCTTTTTCATTTCACTGCACAAGTTTATAATTTTTTAATAAGTTTGACCGCGGTTGCTGGCACCTTATTAACCTAATATAACTGAATATATATTTATATATTTCAATATAGACTGCATTAATTACCATAATCTAGAAT…
Orcula gularis	TEN2_1930	KM188586	GCACTATTAAA-A-TA-GGATTCAAAACTTATTTATTAATTTAAACTT------------GTTACTTTCAAGTCCAACTTCC-GCTAGCCTTTT-AGATCTG-CCTCCGAGATTTCAT-GTTGATATTGTAGCTCGCCC-AA-TCTTTTATATTAGTTGCACCTTGATCTGTTTT-AA-TAGTTTTAA---AACTAAAAAAGTG----AAACTTTCCTTAGAAAAATTTTAAACGACGGCATACAAACTT-T--AAATAAAAGTGAAGAATTCTTGGTGGTTGTCAATTACTTGGTAAGCTCCCCTGATTAGTTTTAATAGCCGCCATGACTTTTGAGTTTC-TCAGGAGTGTTTTTACTTCTCAATCTACATATTTTAAATATAA-GAATAATAGGGT…	GCACTATTAATAGGATTCAAAACTTATTTTATTAATACTTTCAAGTCCAACTTCCTACCTATCTGCTCCGAGAATGTATATTGTAGCTCGCCAATTTATATTAGTTGCACCTTGATCTGTTTCAACTTTCCTTAGAAAAATTTTAAACGACGGCATACAAACTAATAAAAGTGAATCTTGGTGGTTGTCAATTACTTGGTAAGCTCCCCTGATTAGTTTAATAGCCGCCATGACTTTTGAGTTTCTACTTCTCAATCTATTTAAATAATAGGGTCTCTAATCCTAGTTTCCTTTTTTGGTTTTGTGGTTGGTCTGCATTTCACTGCAAACAACCATAAAATTTTTAGATTTTAATTTTTGAGCAAGTTTGACCGCGGTTGCTGGCACCATGTTTACCCA…	GCACTATTAAATTCATTATTTTATTAATACTTTCAAGTCCAACTTCCTACTCCGAGAATGTATATTGTAGCTCGCCAATTTATATTAGTTGCACCTTGATCTGTTTCAACTTTCCTAAAAATTTTAAACGACGGCATACAAACTAAAAGTGAATCTTGGTGGTTGTCAATTACTTGGTAAGCTCCCCTGATTAGTTTAATAGCCGCCATGACTTTTGAGTTTCTACTTCTCAATTAAATAATAGGGTCTCTAATCCTAGTTTCCTTTTCATTTCACTGCAAAAGATTTTAATTTTTGAGCAAGTTTGACCGCGGTTGCTGGCACCATGTTTACCCAACATAACTAAATTTATAGTTATATAATTTAATTTGGACTGTATAAATTTCCATAATCTCAAAT…
Orcula sp	TOM1_3541	KM188587	GCACTTATAAA--AAGAAAATTCATATTTTAAAT-CTAATTTAATAGTT-----------ATTACTTTTAAGTCCAACTTC--ATGACTATTAAAAAATAGATAATTCGTAAAC--AT-TTAATTATTGTAGCTCGCC--CCAACTTAGCTATAGGCTGCACCTAGATCTGTC-TATA---AATTTTTAGAAATTA-ATA--------AAACAATCTACGAGATTGTTTAAGACGACGGCATACAAACTTTAC-TAAGCTAAGTACATTATTCTTGGTGGTTATCATTTACTAGGTAAGCTCCCCTAAAGAATTTTATAAGCCGCCATTATTTTTGAGTTTA--GCCTG---TG-T-ACTCCTCAAAGATCTAAAA---AGTACTATGAATAATAGGGT…	GCACTTATAAAGAAATTCATATTTTAAATCATTAATACTTTTAAGTCCAACTTCTGATATATAGAATTCGTAAATTTTTATTGTAGCTCGCCCCTAGCTATAGGCTGCACCTAGATCTGTCTTTACAATCTACGAGATTGTTTAAGACGACGGCATACAAACTAAGCTAAGTACATCTTGGTGGTTATCATTTACTAGGTAAGCTCCCCTAAAGAATTTATAAGCCGCCATTATTTTTGAGTTTATACTCCTCAAAGATAACTAATAATAGGGTATCTAATCCTAGTTTCATTTTTGTTTTAGTTTTACAAGATATATTTTACCATAGAGTCTAGTTTATATTAAATATTAAAATCTTCTATTAGGTTTGACCGCGGTTGCTGGCACAATATAAACCAA…	GCACTTATAAATTCATTAAATCATTAATACTTTTAAGTCCAACTTCTGAATTCGTAAATTTTTATTGTAGCTCGCCCCTAGCTATAGGCTGCACCTAGATCTGTCTTTACAATCTAGATTGTTTAAGACGACGGCATACAAACTAAAAGTACATCTTGGTGGTTATCATTTACTAGGTAAGCTCCCCTAAAGAATTTATAAGCCGCCATTATTTTTGAGTTTATACTCCTCAAACTAATAATAGGGTATCTAATCCTAGTTTCATTTTTATTTTACCATAGAATATTAAAATCTTCTATTAGGTTTGACCGCGGTTGCTGGCACAATATAAACCAAGTACGGCTATATTTACATTTATGTAATTTAATATTAACTGCTTTTATATCCCAATTCAAGAAT…
Orcula sp	TOM1_3542	KM188588	GCACTTATAAA--AAGAAAATTCATATTTTAAAT-CTAATTTAATAGTT-----------ATTACTTTTAAGTCCAACTTC--ATGACTATTAAAAAATAGATAATTCGTAAAC--AT-TTAATTATTGTAGCTCGCC--CCAACTTAGCTATAGGCTGCACCTAGATCTGTC-TATA---AATTTTTAGAAATTA-ATA--------AAACAATCTACGAGATTGTTTAAGACGACGGCATACAAACTTTAC-TAAGCTAAGTACATTATTCTTGGTGGTTATCATTTACTAGGTAAGCTCCCCTAAAGAATTTTATAAGCCGCCATTATTTTTGAGTTTA--GCCTG---TG-T-ACTCCTCAAAGATCTAAAA---AGTACTATGAATAATAGGGT…	GCACTTATAAAGAAATTCATATTTTAAATCATTAATACTTTTAAGTCCAACTTCTGATATATAGAATTCGTAAATTTTTATTGTAGCTCGCCCCTAGCTATAGGCTGCACCTAGATCTGTCTTTACAATCTACGAGATTGTTTAAGACGACGGCATACAAACTAAGCTAAGTACATCTTGGTGGTTATCATTTACTAGGTAAGCTCCCCTAAAGAATTTATAAGCCGCCATTATTTTTGAGTTTATACTCCTCAAAGATAACTAATAATAGGGTATCTAATCCTAGTTTCATTTTTGTTTTAGTTTTACAAGATATATTTTACCATAGAGTCTAGTTTATATTAAATATTAAAATCTTCTATTAGGTTTGACCGCGGTTGCTGGCACAATATAAACCAA…	GCACTTATAAATTCATTAAATCATTAATACTTTTAAGTCCAACTTCTGAATTCGTAAATTTTTATTGTAGCTCGCCCCTAGCTATAGGCTGCACCTAGATCTGTCTTTACAATCTAGATTGTTTAAGACGACGGCATACAAACTAAAAGTACATCTTGGTGGTTATCATTTACTAGGTAAGCTCCCCTAAAGAATTTATAAGCCGCCATTATTTTTGAGTTTATACTCCTCAAACTAATAATAGGGTATCTAATCCTAGTTTCATTTTTATTTTACCATAGAATATTAAAATCTTCTATTAGGTTTGACCGCGGTTGCTGGCACAATATAAACCAAGTACGGCTATATTTACATTTATGTAATTTAATATTAACTGCTTTTATATCCCAATTCAAGAAT…
Orcula sp	TOM2_7138	KM188589	ACACTTATAAA--AAGAAAATTCATATTTTAAAT-TTTATTTAATAGTT-----------ATTACTTTTAAGTCCAACTTC--ATAACTATTAAAAAATAGATAATTCGTAAAC--AT-TTAATTATTGTAGCTCGCC--CCAACTTAGCTATAGGCTGCACCTAGATCTGTC-TATA---AATTTCTAGAAATTA-ATA--------AAACAATCTACGAGATTGTTTAAGACGACGGCATACAAACTTTTC-TAAACTAAGTACATTATTCTTGGTGGTTATCATTTACTAGGTAAGCTCCCCTAAAGAATTTTATAAGCCGCCATTATTTTTGAGTTTA--GCTTG---TG-T-ACTCCTCAAAGATCTAAAA---AGTACTATGAATAATAGGGT…	ACACTTATAAAGAAATTCATATTTTAAATTATTAATACTTTTAAGTCCAACTTCTAATATATAGAATTCGTAAATTTTTATTGTAGCTCGCCCCTAGCTATAGGCTGCACCTAGATCTGTCTTTACAATCTACGAGATTGTTTAAGACGACGGCATACAAACTAAACTAAGTACATCTTGGTGGTTATCATTTACTAGGTAAGCTCCCCTAAAGAATTTATAAGCCGCCATTATTTTTGAGTTTATACTCCTCAAAGATAACTAATAATAGGGTATCTAATCCTAGTTTCATTTTTGTTTTAGTTTTACAAGATATATTTTACCATAGAGTCTAGTTTATATTAAATATTAAAATCTTCTATTAGGTTTGACCGCGGTTGCTGGCACAATATAAACCAA…	ACACTTATAAATTCATTAAATTATTAATACTTTTAAGTCCAACTTCTAAATTCGTAAATTTTTATTGTAGCTCGCCCCTAGCTATAGGCTGCACCTAGATCTGTCTTTACAATCTAGATTGTTTAAGACGACGGCATACAAACTAAAAGTACATCTTGGTGGTTATCATTTACTAGGTAAGCTCCCCTAAAGAATTTATAAGCCGCCATTATTTTTGAGTTTATACTCCTCAAACTAATAATAGGGTATCTAATCCTAGTTTCATTTTTATTTTACCATAGAATATTAAAATCTTCTATTAGGTTTGACCGCGGTTGCTGGCACAATATAAACCAAGTACGGCTATATTTACATTTATGTAATTTAATATTAACTGCTTTTATATTCCAATTCAAGAAT…
Orcula sp	TOM2_7139	KM188590	ACACTTATAAA--AAGAAAATTCATATTTTAAAT-TTTATTTAATAGTT-----------ATTACTTTTAAGTCCAACTTC--ATAACTATTAAAAAATAGATAATTCGTAAAC--AT-TTAATTATTGTAGCTCGCC--CCAACTTAGCTATAGGCTGCACCTAGATCTGTC-TATA---AATTTCTAGAAATTA-ATA--------AAACAATCTACGAGATTGTTTAAGACGACGGCATACAAACTTTTC-TAAACTAAGTACATTATTCTTGGTGGTTATCATTTACTAGGTAAGCTCCCCTAAAGAATTTTATAAGCCGCCATTATTTTTGAGTTTA--GCTTG---TG-T-ACTCCTCAAAGATCTAAAA---AGTACTATGAATAATAGGGT…	ACACTTATAAAGAAATTCATATTTTAAATTATTAATACTTTTAAGTCCAACTTCTAATATATAGAATTCGTAAATTTTTATTGTAGCTCGCCCCTAGCTATAGGCTGCACCTAGATCTGTCTTTACAATCTACGAGATTGTTTAAGACGACGGCATACAAACTAAACTAAGTACATCTTGGTGGTTATCATTTACTAGGTAAGCTCCCCTAAAGAATTTATAAGCCGCCATTATTTTTGAGTTTATACTCCTCAAAGATAACTAATAATAGGGTATCTAATCCTAGTTTCATTTTTGTTTTAGTTTTACAAGATATATTTTACCATAGAGTCTAGTTTATATTAAATATTAAAATCTTCTATTAGGTTTGACCGCGGTTGCTGGCACAATATAAACCAA…	ACACTTATAAATTCATTAAATTATTAATACTTTTAAGTCCAACTTCTAAATTCGTAAATTTTTATTGTAGCTCGCCCCTAGCTATAGGCTGCACCTAGATCTGTCTTTACAATCTAGATTGTTTAAGACGACGGCATACAAACTAAAAGTACATCTTGGTGGTTATCATTTACTAGGTAAGCTCCCCTAAAGAATTTATAAGCCGCCATTATTTTTGAGTTTATACTCCTCAAACTAATAATAGGGTATCTAATCCTAGTTTCATTTTTATTTTACCATAGAATATTAAAATCTTCTATTAGGTTTGACCGCGGTTGCTGGCACAATATAAACCAAGTACGGCTATATTTACATTTATGTAATTTAATATTAACTGCTTTTATATTCCAATTCAAGAAT…
Orcula dolium	TOT3_3873	KM188591	ACACTATTAAA-CAGA-CTATTCAGCTATTATTTTTT-ATTTGTA-AC-------------TTACTTTCAAGTCCAACTTCA-GCAA-GTATTTAAAGTTGC--ATGGGTTAAT--AT-TGGGTTACTGTAGCTCGCCC-AGATCTTTAGCATTAGCTGCACCTTGATCTGTCTTTTTCTTACTTAGTA----GTAA-AAAAA--------TTTTTCTCCGAAAAATTTAAGACGACGGCATACAAACTT-TA--AACAAAAGAAGAATAT-CTTGGTGGTTATCAATTATTTGGTAAGCTCCCCTGATAAATTTTAATAGCCGCCATGACTTTTGAGTTTA-TAGTAA---TTTT-ACTCCTCAATCTACTGGCTACG-GGTTAA-GAATAATAGGGT…	ACACTATTAAGACTATTCAGCTATTATTTTATTGTTACTTTCAAGTCCAACTTCCAAGTAATTGCATGGGTTAATTGTTACTGTAGCTCGCCAGTTAGCATTAGCTGCACCTTGATCTGTCTGAATTTTTCTCCGAAAAATTTAAGACGACGGCATACAAACTAACAAAAGAAGATCTTGGTGGTTATCAATTATTTGGTAAGCTCCCCTGATAAATTTAATAGCCGCCATGACTTTTGAGTTTATACTCCTCAATCTAGTTAAATAATAGGGTATCTAATCCTAGTTTCTTTTTATTAGTATTGTTAAAATCAACATTTCACTGCATACTATTTTATATAAATTAGTTTATAATTTTTTAATAAGTTTGACCGCGGTTGCTGGCACCTTATTAACCTA…	ACACTATTAAATTCATTATTTTATTGTTACTTTCAAGTCCAACTTCCAAATGGGTTAATTGTTACTGTAGCTCGCCAGTTAGCATTAGCTGCACCTTGATCTGTCTGAATTTTTCTAAAAATTTAAGACGACGGCATACAAACTAAAAGAAGATCTTGGTGGTTATCAATTATTTGGTAAGCTCCCCTGATAAATTTAATAGCCGCCATGACTTTTGAGTTTATACTCCTCAATTAAATAATAGGGTATCTAATCCTAGTTTCTTTTTCATTTCACTGCATAAGTTTATAATTTTTTAATAAGTTTGACCGCGGTTGCTGGCACCTTATTAACCTAATATAACTGAATATATATTTATATATTTCAATATAGACTGCATTAATTACCATAATCTAGAAT…
Orcula gularis	TOT5_6152	KM188592	GCACTATTAAA-AATA-GGATTCAAAACTTATTTATTAATTTAAACTT------------GTTACTTTCAAGTCCAACTTCC-GCTAGCCTTTT-AGATCTG-CCTCCGAGATT-CAT-GTTGATATTGTAGCTCGCCC-AA-TCTTTTATATTAGTTGCACCTTGATCTGTTTT-AA-CAGTTTTTT---AACTAAAAAAGTG----AAACTTTTCTTAAAAAAATTTTAAACGACGGCATACAAACTT-TT-AAATAAAAGTGAAGAATTCTTGGTGGTTGTCAATTACTTGGTAAGCTCCCCTGATTAGTTTTAATAGCCGCCATGACTTTTGAGTTTC-TTAGGAGTGTTTT-ACTTCTCAATCTACAT-TATTAGGTATAA-GAATAATAGGGT…	GCACTATTAATAGGATTCAAAACTTATTTTATTAATACTTTCAAGTCCAACTTCCTACCTATCTGCTCCGAGAATGTATATTGTAGCTCGCCAATTTATATTAGTTGCACCTTGATCTGTTTCAACTTTTCTTAAAAAAATTTTAAACGACGGCATACAAACTAATAAAAGTGAATCTTGGTGGTTGTCAATTACTTGGTAAGCTCCCCTGATTAGTTTAATAGCCGCCATGACTTTTGAGTTTCTACTTCTCAATCTATATAAATAATAGGGTCTCTAATCCTAGTTTCCTTTTCTGGTTTTGTGGTTAGTCTGCATTTCACTGCAAACAACCATAAAATGTTTAGATTTAAATTTTTTAGCAAGTTTGACCGCGGTTGCTGGCACCATGTAAACCCA…	GCACTATTAAATTCATTATTTTATTAATACTTTCAAGTCCAACTTCCTACTCCGAGAATGTATATTGTAGCTCGCCAATTTATATTAGTTGCACCTTGATCTGTTTCAACTTTTCTAAAAATTTTAAACGACGGCATACAAACTAAAAGTGAATCTTGGTGGTTGTCAATTACTTGGTAAGCTCCCCTGATTAGTTTAATAGCCGCCATGACTTTTGAGTTTCTACTTCTCAAATAAATAATAGGGTCTCTAATCCTAGTTTCCTTTTCATTTCACTGCAAAAGATTTAAATTTTTTAGCAAGTTTGACCGCGGTTGCTGGCACCATGTAAACCCAACATAACTAAATTTATAGTTATATAATTTAATTTAGACTGTATAAATTTCCATAATCTCAAAT…
Orcula spoliata	VDN1_5656	KM188593	GCACTATTAAA-TATA-GTATTCAAATATTAATTATTAATTATT--T-------------TTTACTTTTAAGTCCAACTTCA-TCTAACTTTTT-AGTTATT-TATCCGATAGAGTAT-ATAACTATTGTAGCTCGCCT-AAA-CATTAATATTAGTTGCACCTTGATCTGTCTTATA--AAACTT-----ATGTTT-AATGCA-----AATTTTTCTCCAAAAAATTTTTGACGACGGCATACAAACTT-T--AAATTAAAGAAAAGATTTCTTGGTGGCTGTCAATTATTTGGTAAGCTCCCCTAATGATTTTTAATAGCCGCCATGACTTTTGAGTTTC-TAA--GCAGTTTT-ATTCCTCAAATCTACTTTGTTTGG-ATAA-GAATAGTAGGGT…	GCACTATTAATAGTATTCAAATATTAATTTATTTTTACTTTTAAGTCCAACTTCCTACTTATATTATCCGATAATATCTATTGTAGCTCGCCAATTAATATTAGTTGCACCTTGATCTGTCTGAATTTTTCTCCAAAAAATTTTTGACGACGGCATACAAACTAATTAAAGAAAATCTTGGTGGCTGTCAATTATTTGGTAAGCTCCCCTAATGATTTTAATAGCCGCCATGACTTTTGAGTTTCTATTCCTCAAATCTTGTAAATAGTAGGGTATCTAATCCTAGTTTCCTTTTTATAATTGTTAAAGAGACTACATTTCACTGTACGCCATCACAAAATTTTTAGATTTTAAATTTTTAATATGTTTGACCGCGGTTGCTGGCACCGTATTAACCTA…	GCACTATTAAATTCATTAATTTATTTTTACTTTTAAGTCCAACTTCCTAATCCGATAATATCTATTGTAGCTCGCCAATTAATATTAGTTGCACCTTGATCTGTCTGAATTTTTCTAAAAATTTTTGACGACGGCATACAAACTAAAAGAAAATCTTGGTGGCTGTCAATTATTTGGTAAGCTCCCCTAATGATTTTAATAGCCGCCATGACTTTTGAGTTTCTATTCCTCAAGTAAATAGTAGGGTATCTAATCCTAGTTTCCTTTTCATTTCACTGTACGAGATTTTAAATTTTTAATATGTTTGACCGCGGTTGCTGGCACCGTATTAACCTAATAAAACTAAATTTATAATTCTATAATTTAATTTAGACTGTATTAATTTCCATAATTTTAAAT…
Orcula spoliata	VDN1_5657	KM188594	GCACTATTAAA-TATA-GTATTCAAATATTAATTATTAATTATT--T-------------TTTACTTTTAAGTCCAACTTCA-TCTAACTTTTT-AGTTATT-TATCCGATAGAGTAT-ATAACTATTGTAGCTCGCCT-AAA-CATTAATATTAGTTGCACCTTGATCTGTCTTATA--AAACTT-----ATGTTT-AATGCA-----AATTTTTCTCCAAAAAATTTTTGACGACGGCATACAAACTT-T--AAATTAAAGAAAAGATTTCTTGGTGGCTGTCAATTATTTGGTAAGCTCCCCTAATGATTTTTAATAGCCGCCATGACTTTTGAGTTTC-TAA--GCAGTTTT-ATTCCTCAAATCTACTTTGTTTGG-ATAA-GAATAGTAGGGT…	GCACTATTAATAGTATTCAAATATTAATTTATTTTTACTTTTAAGTCCAACTTCCTACTTATATTATCCGATAATATCTATTGTAGCTCGCCAATTAATATTAGTTGCACCTTGATCTGTCTGAATTTTTCTCCAAAAAATTTTTGACGACGGCATACAAACTAATTAAAGAAAATCTTGGTGGCTGTCAATTATTTGGTAAGCTCCCCTAATGATTTTAATAGCCGCCATGACTTTTGAGTTTCTATTCCTCAAATCTTGTAAATAGTAGGGTATCTAATCCTAGTTTCCTTTTTATAATTGTTAAAGAGACTACATTTCACTGTACGCCATCACAAAATTTTTAGATTTTAAATTTTTAATATGTTTGACCGCGGTTGCTGGCACCGTATTAACCTA…	GCACTATTAAATTCATTAATTTATTTTTACTTTTAAGTCCAACTTCCTAATCCGATAATATCTATTGTAGCTCGCCAATTAATATTAGTTGCACCTTGATCTGTCTGAATTTTTCTAAAAATTTTTGACGACGGCATACAAACTAAAAGAAAATCTTGGTGGCTGTCAATTATTTGGTAAGCTCCCCTAATGATTTTAATAGCCGCCATGACTTTTGAGTTTCTATTCCTCAAGTAAATAGTAGGGTATCTAATCCTAGTTTCCTTTTCATTTCACTGTACGAGATTTTAAATTTTTAATATGTTTGACCGCGGTTGCTGGCACCGTATTAACCTAATAAAACTAAATTTATAATTCTATAATTTAATTTAGACTGTATTAATTTCCATAATTTTAAAT…
Orcula dolium	VEF1_3926	KM188595	GCACTATTAA--TAAG-CTATTCAGTTATTAATTTT--GTT-ATT-AC-------------TTACTTTCAAGTCCAACTTCA-GCGACATTTTTTAAGTCGC--ATGGGTGAAT--AT-TCAGTTATTGTAGCTCGCCTTAAATCTTTAGTATTAGCTGCACCTTGATCTGTCTTCCTACCTCTCTTAA----GTAAAAAAAA--------TTTTTCTCTGAAAAATTTAAGACGACGGCATACAAACTT-TT-AAACTTAAGAAGAATAT-CTTGGTGGTTATCAATTACTTGGTAAGCTCCCCTGATAAATCATAACAGCCGCCATGACTTTTGAGTTTA-TAATAA---TTTT-ACTCCTCAATCTAT-GATCCTTTCATTAA-GAATAATAGGGT…	GCACTATTAAAGCTATTCAGTTATTAATTTGTTATTACTTTCAAGTCCAACTTCCGAATTATCGCATGGGTGAATTCTTATTGTAGCTCGCCAATTAGTATTAGCTGCACCTTGATCTGTCTGAATTTTTCTCTGAAAAATTTAAGACGACGGCATACAAACTAACTTAAGAAGATCTTGGTGGTTATCAATTACTTGGTAAGCTCCCCTGATAAATCAAACAGCCGCCATGACTTTTGAGTTTATACTCCTCAATCTAGCTAAATAATAGGGTATCTAATCCTAGTTTCTTTTTGGCAGTACTTTTTGGATTAACATTTTACTATACACTATAGCACATATATTAGATTATAATTTTTTAATAAGTTTGACCGCGGTTGCTGGCACCATATTAACCTA…	GCACTATTAAATTCATTAATTTGTTATTACTTTCAAGTCCAACTTCCGAATGGGTGAATTCTTATTGTAGCTCGCCAATTAGTATTAGCTGCACCTTGATCTGTCTGAATTTTTCTAAAAATTTAAGACGACGGCATACAAACTAAAAGAAGATCTTGGTGGTTATCAATTACTTGGTAAGCTCCCCTGATAAATCAAACAGCCGCCATGACTTTTGAGTTTATACTCCTCAACTAAATAATAGGGTATCTAATCCTAGTTTCTTTTTCATTTTACTATACAAGATTATAATTTTTTAATAAGTTTGACCGCGGTTGCTGGCACCATATTAACCTAATACAACTAAATATATATTGATATATTTTAATTTAGACTGTATTAGTTTCCATGATCTAGAAT…
Orcula dolium	WIW2_392	KM188596	GCACTATTAA--TAAA-CTATTCAGTTATTAATTTTT-ATT-ATG-AC-------------TTACTTTCAAGTCCAACTTCA-GCGATATTTTTAAAGTCGC--ATGGGTGAAA--AT-TCAGTTATTGTAGCTCGCCTTAAATCTTTAGTATCAGCTGCACCTTGATCTGTCTTCCTACCTCCCTTAT----GTAAAAAAA---------TTTTTCTCTGAAAAATTTAAGACGACGGCATACAAACTT-TT-TAACTTAAGAAGAATAT-CTTGGTGGTTATCAATTACTTGGTAAGCTCCCCTGATAAATCATAACAGCCGCCATGACTTTCGAGTTTA-TAATAA---TTTT-ACTCCTCAATCTAT-GATCTTTTCATTAA-GAATAATAGGGT…	GCACTATTAAAACTATTCAGTTATTAATTTATTATTACTTTCAAGTCCAACTTCCGAATTATCGCATGGGTGAATTCTTATTGTAGCTCGCCAATTAGTATCAGCTGCACCTTGATCTGTCTGAATTTTTCTCTGAAAAATTTAAGACGACGGCATACAAACTAACTTAAGAAGATCTTGGTGGTTATCAATTACTTGGTAAGCTCCCCTGATAAATCAAACAGCCGCCATGACTTTCGAGTTTATACTCCTCAATCTAGCTAAATAATAGGGTATCTAATCCTAGTTTCTTTTTGGTAGTACTTTTTGGATTAACATTTTACTATACACTATAGCACATATATTAGATTATAATTTTTTAATAAGTTTGACCGCGGTTGCTGGCACCGTATTAACCTA…	GCACTATTAAATTCATTAATTTATTATTACTTTCAAGTCCAACTTCCGAATGGGTGAATTCTTATTGTAGCTCGCCAATTAGTATCAGCTGCACCTTGATCTGTCTGAATTTTTCTAAAAATTTAAGACGACGGCATACAAACTAAAAGAAGATCTTGGTGGTTATCAATTACTTGGTAAGCTCCCCTGATAAATCAAACAGCCGCCATGACTTTCGAGTTTATACTCCTCAACTAAATAATAGGGTATCTAATCCTAGTTTCTTTTTCATTTTACTATACAAGATTATAATTTTTTAATAAGTTTGACCGCGGTTGCTGGCACCGTATTAACCTAATACAACTAAATATATATTGATATATTTTAATTTAGACTGTATTAGTTTCCATGATCTAGAAT…

## Sheet: 16S
Species	tree label	accession_16S	16S aligned	16S NoGap	16S NoGapStrict
Orculella aragonica	BAE1_7132	KJ656174	---AAATTCTAGT--TTTTTCTTTATCCCGAAAGAAAAAGATCTATCAT-GCTCATTTGG---CTTAGCTT-----TCACTTT-----TTAATGTAGCAT-AATTACT--TTTATAGGGTATGATAGGAATGAAATGTTCT-CAATTTTTCTGATATCTGGAAAAAACCTAAATGAATTAAGTTCATAGCATATCCAAAAAGTTATAAGATTTTTTGGG-GGTAGAATATTGTGG--GTTGATTTACAT---AGGAATAATTTCC---TTTTT------TCTTTATT-ATACTAAAATTTATATTC--TAAAAAATCTA----TTTAATAGGTCTTCATAGTTTGTAATTTTATTTTG--CTCTATAGATAATGTTTAAATAAGTATA---TTTTT---…	AGTTTCTTTACCCAAAGAAAAGATCTATCTCATTTGCTTTCTTAATGTAGCATAATTACTTATAGGGTATGATAGGAATGAAATGTTCTCAATTTTTCTGATATCTGGAAAAAACCTAAATGAATTAAGTTCTAGCATATCCAAAAAGTTATAAGATTTTTTGGGGGTAGTATTGTGGAGGAATATTTCTTTTATTAATATTTATATTCAAAATATTAACTTCATAGTTAATTTTATAGATAATGTTTAAATAAGTATATTAAAGAATTAAAAGAACTCGGCAATAACCTCTCAACTGTTTAACAAAAACATAGTTTAAAGATTTAAATTAGTCTGCCCAGTGATTACGGCCGCAGTACACTGACTGTGCTAAGGTAGCATAATAAATTGGCTTTTAAT…	TACCCAAAGAAAAGATCTATCTAATGTAGCATAATTATAGGAATGAAATGTTCTCAATTTTTATATCTGGAAAAAACCTAAATGAATTAAGTTCTAGCATATCCAAAAAGTTATAAGATTTTTTGGGGGTAGTGGAATATTTAATATTTATATTCACTTCATGATAATGTTTAAATAAGTATATTAAAGAAAAGAACTCGGCAATAACCTCTCAACTGTTTAACAAAAACATAGTTTAAAGATTTAAATTAGTCTGCCCAGTGATTACGGCCGCAGTACACTGACTGTGCTAAGGTAGCATAATAAATTGGCTTTTAATTGGGGTCTTGAATGAATGGATTGGGAAGTAACTGTTTTAATTTACTTAGCAGGTGAAAATTCCTCTATGTAAGACGAGAA…
Orculella aragonica	BAE2_7133	KJ656175	---AAATTCTAGT--TTTTTCTTTATCCCGAAAGAAAAAGATCTATCAT-GCTCATTTGG---CTTAGCTT-----TCACTTT-----TTAATGTAGCAT-AATTACT--TTTATAGGGTATGATAGGAATGAAATGTTCT-CAATTTTTCTGATATCTGGAAAAAACCTAAATGAATTAAGTTCATAGCATATCCAAAAAGTTATAAGATTTTTTGGG-GGTAGAATATTGTGG--GTTGATTTACAT---AGGAATAATTTCC---TTTTT------TCTTTATT-ATACTAAAATTTATATTC--TAAAAAATCTA----TTTAATAGGTCTTCATAGTTTGTAATTTTATTTTG--CTCTATAGATAATGTTTAAATAAGTATA---TTTTT---…	AGTTTCTTTACCCAAAGAAAAGATCTATCTCATTTGCTTTCTTAATGTAGCATAATTACTTATAGGGTATGATAGGAATGAAATGTTCTCAATTTTTCTGATATCTGGAAAAAACCTAAATGAATTAAGTTCTAGCATATCCAAAAAGTTATAAGATTTTTTGGGGGTAGTATTGTGGAGGAATATTTCTTTTATTAATATTTATATTCAAAATATTAACTTCATAGTTAATTTTATAGATAATGTTTAAATAAGTATATTAAAGAATTAAAAGAACTCGGCAATAACCTCTCAACTGTTTAACAAAAACATAGTTTAAAGATTTAAATTAGTCTGCCCAGTGATTACGGCCGCAGTACACTGACTGTGCTAAGGTAGCATAATAAATTGGCTTTTAAT…	TACCCAAAGAAAAGATCTATCTAATGTAGCATAATTATAGGAATGAAATGTTCTCAATTTTTATATCTGGAAAAAACCTAAATGAATTAAGTTCTAGCATATCCAAAAAGTTATAAGATTTTTTGGGGGTAGTGGAATATTTAATATTTATATTCACTTCATGATAATGTTTAAATAAGTATATTAAAGAAAAGAACTCGGCAATAACCTCTCAACTGTTTAACAAAAACATAGTTTAAAGATTTAAATTAGTCTGCCCAGTGATTACGGCCGCAGTACACTGACTGTGCTAAGGTAGCATAATAAATTGGCTTTTAATTGGGGTCTTGAATGAATGGATTGGGAAGTAACTGTTTTAATTTACTTAGCAGGTGAAAATTCCTCTATGTAAGACGAGAA…
Orculella aragonica	BAE3_7135	KJ656176	---AAATTCTAGT--TTTTTCTTTATCCCGAAAGAAAAAGATCTATCAT-GCTCATTTGG---CTTAGCTT-----TCACTTT-----TTAATGTAGCAT-AATTACT--TTTATAGGGTATGATAGGAATGAAATGTTCT-CAATTTTTCTGATATCTGGAAAAAACCTAAATGAATTAAGTTCATAGCATATCCAAAAAGTTATAAGATTTTTTGGG-GGTAGAATATTGTGG--GTTGACTTACAT---AGGAATAATTTCC---TTTTT------TCTTTATT-ATATTAAAATTTATATTC--TAAAAAATCTA----TTTAATAGGTCTTCATAGTTTGTAATTTTATTTTG--CTCTATAGATAATGTTTAAATAAGTATA---TTTTT---…	AGTTTCTTTACCCAAAGAAAAGATCTATCTCATTTGCTTTCTTAATGTAGCATAATTACTTATAGGGTATGATAGGAATGAAATGTTCTCAATTTTTCTGATATCTGGAAAAAACCTAAATGAATTAAGTTCTAGCATATCCAAAAAGTTATAAGATTTTTTGGGGGTAGTATTGTGGAGGAATATTTCTTTTATTAATATTTATATTCAAAATATTAACTTCATAGTTAATTTTATAGATAATGTTTAAATAAGTATATTAAAGAATTAAAAGAACTCGGCAATAACCTCTCAACTGTTTAACAAAAACATAGTTTAAAGATTTAAATTAGTCTGCCCAGTGATTACGGCCGCAGTACACTGACTGTGCTAAGGTAGCATAATAAATTGGCTTTTAAT…	TACCCAAAGAAAAGATCTATCTAATGTAGCATAATTATAGGAATGAAATGTTCTCAATTTTTATATCTGGAAAAAACCTAAATGAATTAAGTTCTAGCATATCCAAAAAGTTATAAGATTTTTTGGGGGTAGTGGAATATTTAATATTTATATTCACTTCATGATAATGTTTAAATAAGTATATTAAAGAAAAGAACTCGGCAATAACCTCTCAACTGTTTAACAAAAACATAGTTTAAAGATTTAAATTAGTCTGCCCAGTGATTACGGCCGCAGTACACTGACTGTGCTAAGGTAGCATAATAAATTGGCTTTTAATTGGGGTCTTGAATGAATGGATTGGGAAGTAACTGTTTTAATTTACTTAGCAGGTGAAAATTCCTCTATGTAAGACGAGAA…
Orculella aragonica	BAE4_7137	KJ656177	---AAATTCTAGT--TTTTTCTTTATCCCGAAAGAAAAAGATCTATCAT-GCTCATTTGG---CTTAGCTT-----TCACTTT-----TTAATGTAGCAT-AATTACT--TTTATAGGGTATGATAGGAATGAAATGTTCT-CAATTTTTCTGATATCTGGAAAAAACCTAAATGAATTAAGTTCATAGCATATCCAAAAAGTTATAAGATTTTTTGGG-GGTAGAATATTGTGG--GTTGATTTACAT---AGGAATAATTTCC---TTTTT------TCTTTATT-ATACTAAAATTTATATTC--TAAAAAATCTA----TTTAATAGGTCTTCATAGTTTGTAATTTTATTTTG--CTCTATAGATAATGTTTAAATAAGTATA---TTTTT---…	AGTTTCTTTACCCAAAGAAAAGATCTATCTCATTTGCTTTCTTAATGTAGCATAATTACTTATAGGGTATGATAGGAATGAAATGTTCTCAATTTTTCTGATATCTGGAAAAAACCTAAATGAATTAAGTTCTAGCATATCCAAAAAGTTATAAGATTTTTTGGGGGTAGTATTGTGGAGGAATATTTCTTTTATTAATATTTATATTCAAAATATTAACTTCATAGTTAATTTTATAGATAATGTTTAAATAAGTATATTAAAGAATTAAAAGAACTCGGCAATAACCTCTCAACTGTTTAACAAAAACATAGTTTAAAGATTTAAATTAGTCTGCCCAGTGATTACGGCCGCAGTACACTGACTGTGCTAAGGTAGCATAATAAATTGGCTTTTAAT…	TACCCAAAGAAAAGATCTATCTAATGTAGCATAATTATAGGAATGAAATGTTCTCAATTTTTATATCTGGAAAAAACCTAAATGAATTAAGTTCTAGCATATCCAAAAAGTTATAAGATTTTTTGGGGGTAGTGGAATATTTAATATTTATATTCACTTCATGATAATGTTTAAATAAGTATATTAAAGAAAAGAACTCGGCAATAACCTCTCAACTGTTTAACAAAAACATAGTTTAAAGATTTAAATTAGTCTGCCCAGTGATTACGGCCGCAGTACACTGACTGTGCTAAGGTAGCATAATAAATTGGCTTTTAATTGGGGTCTTGAATGAATGGATTGGGAAGTAACTGTTTTAATTTACTTAGCAGGTGAAAATTCCTCTATGTAAGACGAGAA…
Orcula jetschini	BAN1_6646	KM188597	---AAAGATTACTAAAT--ACTATTACCCGAATAAAAAAGATCTG-----AATTTATA------TTTACTATAGGTAGTA----CTATCTCATGTTGTAT-AATTAGG--TTAATAAATAAATTCAGGGGTGAAACACTTT-CAATTTTTTAGATAGCTGGAATATTTTTACATGAATTAAGTTCATAAATTAATCAATAAGTTATAAGATTTATTGAATATTAGAAAACTAAACCCTACA-------TATATGAGAAGTATAACTTCAAT-------ACTGTATATCAAATTTTTATTCTTATTT-ATATTTT-TCTA----TATACTAAAAATACAATTT-TTATATTTATAATTACTGAAATTATACACTGTTCAAATTAGTAAA---AATAT---…	ACTATCTATTCCCAATAAAAAGATCTGATTATATTACTAAACTCATGTTGTATAATTAGGAATAAATAAATTCAGGGGTGAAACACTTTCAATTTTTTAGATAGCTGGAATATTTTTACATGAATTAAGTTCTAAATTAATCAATAAGTTATAAGATTTATTGAAATTAGAACTAAACTGAGAAGATAAAATCTATAATATTCTTATTTATTTTAATAAATACAATTTATATTAATTATACACTGTTCAAATTAGTAAAAAAATTATAGTAAGGAACTCGGCAATTTCTCTTCAACTGTTTAACAAAAACATAGCTTTTAGATTAAAGTATTACTGCCCAGTGATTACGGCCGCAGTACCTTGACTGTGCTAAGGTAGCATAATAAATTGGCTTTTAAA…	TTCCCAATAAAAAGATCTGATTCATGTTGTATAATTACAGGGGTGAAACACTTTCAATTTTTATAGCTGGAATATTTTTACATGAATTAAGTTCTAAATTAATCAATAAGTTATAAGATTTATTGAAATTAGAGAGAAGATAAATATTCTTATTTAATACAATACACTGTTCAAATTAGTAAAAAAATTAAAGGAACTCGGCAATTTCTCTTCAACTGTTTAACAAAAACATAGCTTTTAGATTAAAGTATTACTGCCCAGTGATTACGGCCGCAGTACCTTGACTGTGCTAAGGTAGCATAATAAATTGGCTTTTAAATGAAGTCGGGTATGAAAGGAATGAGGAATAGCTGTCTCAATTTACTAAAAAGGTGAAAATTCCTTTAGGATAGACGAGAA…
Orcula jetschini	BAN1_6647	KM188598	---AAAGATTACTAAAT--ACTATTACCCGAATAAAAAAGATCTG-----AATTTATA------TTTACTATAGGTAGTA----CTATCTCATGTTGTAT-AATTAGG--TTAATAAATAAATTCAGGGGTGAAACACTTT-CAATTTTTTAGATAGCTGGAATATTTTTACATGAATTAAGTTCATAAATTAATCAATAAGTTATAAGATTTATTGAATATTAGAAAACTAAACCCTACA-------TATATGAGAAGTATAACTTCAAT-------ACTGTATATCAAATTTTTATTCTTATTT-ATATTTT-TCTA----TATACTAAAAATACAATTT-TTATATTTATAATTACTGAAATTATACACTGTTCAAATTAGTAAA---AATAT---…	ACTATCTATTCCCAATAAAAAGATCTGATTATATTACTAAACTCATGTTGTATAATTAGGAATAAATAAATTCAGGGGTGAAACACTTTCAATTTTTTAGATAGCTGGAATATTTTTACATGAATTAAGTTCTAAATTAATCAATAAGTTATAAGATTTATTGAAATTAGAACTAAACTGAGAAGATAAAATCTATAATATTCTTATTTATTTTAATAAATACAATTTATATTAATTATACACTGTTCAAATTAGTAAAAAAATTATAGTAAGGAACTCGGCAATTTCTCTTCAACTGTTTAACAAAAACATAGCTTTTAGATTAAAGTATTACTGCCCAGTGATTACGGCCGCAGTACCTTGACTGTGCTAAGGTAGCATAATAAATTGGCTTTTAAA…	TTCCCAATAAAAAGATCTGATTCATGTTGTATAATTACAGGGGTGAAACACTTTCAATTTTTATAGCTGGAATATTTTTACATGAATTAAGTTCTAAATTAATCAATAAGTTATAAGATTTATTGAAATTAGAGAGAAGATAAATATTCTTATTTAATACAATACACTGTTCAAATTAGTAAAAAAATTAAAGGAACTCGGCAATTTCTCTTCAACTGTTTAACAAAAACATAGCTTTTAGATTAAAGTATTACTGCCCAGTGATTACGGCCGCAGTACCTTGACTGTGCTAAGGTAGCATAATAAATTGGCTTTTAAATGAAGTCGGGTATGAAAGGAATGAGGAATAGCTGTCTCAATTTACTAAAAAGGTGAAAATTCCTTTAGGATAGACGAGAA…
Orcula dolium	BGD4_4119	KC569250	--TATTT-TTATT-AAATAATTTTACCCG-AATAATAAAGATCTACACT-ATTTTAATTC----TT-AGAAA----TAAATAC-----ATAATGTAGCAT-AATTATT--AGTAAAAAATAGTGTAGGGGTGAAACACTTT-CAATTTATTAAATATCTGGATTAAGCTGAAATGAATTAAGTTCATAAGATAATCACAAAGTTATAAGATTTTGTGAG-GTGAGAATAAAAATT-AATAA--CTT--TTAATGAAATAAATTTT-CAGATTG-----GTAGTATATAAAGAT---ATCAAGATTT-ATGCCAA-TCTG---CAGTGCTAGGCTTACACCCA-ACAAAATTACAGGA----AGGGTTAATAATGTTTAAATAAGTAAA---TAA-T---…	ATTAATTTTACCGAATAATAAGATCTATTTTTATTAGAATAATAATGTAGCATAATTATTTAAAAAATAGTGTAGGGGTGAAACACTTTCAATTTATTAAATATCTGGATTAAGCTGAAATGAATTAAGTTCTAAGATAATCACAAAGTTATAAGATTTTGTGAGGTGAGTAAAAATTTGAAATAATTTGATTTATAGTATCAAGATTTGCCATGGTGATTACACCCAAAATTAGGTTAATAATGTTTAAATAAGTAAATAATCAAACTAAAGGAACTCGGCAATATATTTTCAACTGTTTATCAAAAACATAGCTTTAAGACTAAGGTCAACCTGCCCGGTGATTACGGCCGCAGTACATTGACTGTGCTAAGGTAGCATAATAAGTTGACTTTTAAT…	TACCGAATAATAAGATCTATTTAATGTAGCATAATTATAGGGGTGAAACACTTTCAATTTATATATCTGGATTAAGCTGAAATGAATTAAGTTCTAAGATAATCACAAAGTTATAAGATTTTGTGAGGTGAGTGAAATAATTAGTATCAAGATTTATTACACAATAATGTTTAAATAAGTAAATAATCAAAAGGAACTCGGCAATATATTTTCAACTGTTTATCAAAAACATAGCTTTAAGACTAAGGTCAACCTGCCCGGTGATTACGGCCGCAGTACATTGACTGTGCTAAGGTAGCATAATAAGTTGACTTTTAATTGAAGTCGGGTATGAAGGGATTGGAAATTACCTGTCTCAAATTACTTAAAAGGTGAAAATTCCTTTATGTCAGACGAGAA…
Orcula dolium	DAC3_1279	KC569218	--TATTT-TTATT-AAATAATTTTACCCG-AATAATAAAGATCTACACT-ATTTTAATTC----TT-AGAAA----TAAATAC-----ATAATGTAGCAT-AATTATT--AGTAAAAAATAGTGTAGGGGTGAAACACTTT-CAATTTATTAAATATCTGGATTAAGCTGAAATGAATTAAGTTCATAAGATAATCACAAAGTTATAAGATTTTGTGAG-GTGAGAATAAAAATT-AATAA--CTT--TTAATGAAATAAATTTT-CAGATTG-----GTAGTATATAAAGAT---ATCAAGATTT-ATGCCAA-TCTG---CAGTGTTAGGCTTACACCCA-ACAAAATTACAGGA----AGGGTTAATAATGTTTAAATAAGTAAA---TAA-T---…	ATTAATTTTACCGAATAATAAGATCTATTTTTATTAGAATAATAATGTAGCATAATTATTTAAAAAATAGTGTAGGGGTGAAACACTTTCAATTTATTAAATATCTGGATTAAGCTGAAATGAATTAAGTTCTAAGATAATCACAAAGTTATAAGATTTTGTGAGGTGAGTAAAAATTTGAAATAATTTGATTTATAGTATCAAGATTTGCCATGGTGATTACACCCAAAATTAGGTTAATAATGTTTAAATAAGTAAATAATCAAACTAAAGGAACTCGGCAATATATTTTCAACTGTTTATCAAAAACATAGCTTTAAGACTAAGGTCAACCTGCCCGGTGATTACGGCCGCAGTACATTGACTGTGCTAAGGTAGCATAATAAGTTGACTTTTAAT…	TACCGAATAATAAGATCTATTTAATGTAGCATAATTATAGGGGTGAAACACTTTCAATTTATATATCTGGATTAAGCTGAAATGAATTAAGTTCTAAGATAATCACAAAGTTATAAGATTTTGTGAGGTGAGTGAAATAATTAGTATCAAGATTTATTACACAATAATGTTTAAATAAGTAAATAATCAAAAGGAACTCGGCAATATATTTTCAACTGTTTATCAAAAACATAGCTTTAAGACTAAGGTCAACCTGCCCGGTGATTACGGCCGCAGTACATTGACTGTGCTAAGGTAGCATAATAAGTTGACTTTTAATTGAAGTCGGGTATGAAGGGATTGGAAATTACCTGTCTCAAATTACTTAAAAGGTGAAAATTCCTTTATGTCAGACGAGAA…
Orcula dolium	DAC4_5643	KC569255	--TATTT-TTATT-AAATAATTTTACCCG-AATAATAAAGATCTACACT-ACTTTAATTC----TT-AGAAA----TAAATAC-----ATAATGTAGCAT-AATTATT--AGTAAAAAATAGTGTAGGGGTGAAACACTTT-CAATTTATTAAATATCTGGATTAAGCTGAAATGAATTAAGTTCATAAGATAATCACAAAGTTATAAGATTTTGTGAG-GTGAGAATAAAAATT-AATAA--CTT--TTAATGAAATAAATTTT-CAGATTG-----GTAGTATATAAAGAT---ATCAAGATTT-ATGCCTA-TCTG---CAGTGCTAGGCTTACACCCA-ACAAAATTACAGGA----AGGGTTAATAATGTTTAAATAAGTAAA---TAA-T---…	ATTAATTTTACCGAATAATAAGATCTATCTTTATTAGAATAATAATGTAGCATAATTATTTAAAAAATAGTGTAGGGGTGAAACACTTTCAATTTATTAAATATCTGGATTAAGCTGAAATGAATTAAGTTCTAAGATAATCACAAAGTTATAAGATTTTGTGAGGTGAGTAAAAATTTGAAATAATTTGATTTATAGTATCAAGATTTGCCTTGGTGATTACACCCAAAATTAGGTTAATAATGTTTAAATAAGTAAATAATCAAACTAAAGGAACTCGGCAATATATTTTCAACTGTTTATCAAAAACATAGCTTTAAGACTAAGGTCAACCTGCCCGGTGATTACGGCCGCAGTACATTGACTGTGCTAAGGTAGCATAATAAGTTGACTTTTAAT…	TACCGAATAATAAGATCTATCTAATGTAGCATAATTATAGGGGTGAAACACTTTCAATTTATATATCTGGATTAAGCTGAAATGAATTAAGTTCTAAGATAATCACAAAGTTATAAGATTTTGTGAGGTGAGTGAAATAATTAGTATCAAGATTTATTACACAATAATGTTTAAATAAGTAAATAATCAAAAGGAACTCGGCAATATATTTTCAACTGTTTATCAAAAACATAGCTTTAAGACTAAGGTCAACCTGCCCGGTGATTACGGCCGCAGTACATTGACTGTGCTAAGGTAGCATAATAAGTTGACTTTTAATTGAAGTCGGGTATGAAGGGATTGGAAATTACCTGTCTCAAATTACTTAAAAGGTGAAAATTCCTTTATGTCAGACGAGAA…
Orcula gularis	ENN21_376	KM188620	-TACTATTT-ATT-ATATAATTTTT-CCCGAAAGAAATAGATCTACACT-GTATAGATT----AGTAGAAATT---T--GAGC-AACCGTAATGTGGCAT-TATTATG--TAAATAAAACAGTGTAGGGGTGAAACGCTTT-CAATTTTTCTGATATCTGGATTAATCCTAAATGAATATAGTTCATAAAATAACCATAAAGTTATAAGATTTTATGGA-AGCAGAATTTTTAAT-AA-TTAATTC-AGGAATGAAATAAAGTTTTCCGGTTC----AAAAGT-AAAAAATATATAATTTTTATTT-AGGTCAA-TCTG-TAGTTTT--AGGTTTAGGTTTT-TGAAAACAAATTTT--CTAAAGTAAATAATGTTTAAATTAGTAAT--ATTTT----…	ATTTATTTTTCCCAAAGAAATGATCTATTATAGGTGAAATGGTAATGTGGCATTATTATGAATAAAACAGTGTAGGGGTGAAACGCTTTCAATTTTTCTGATATCTGGATTAATCCTAAATGAATATAGTTCTAAAATAACCATAAAGTTATAAGATTTTATGGAAGCAGTTTTTAATTGAAATAAGTTGGTAAAAATTATTTTTATTTGTCATGTTTATTAGGTTTTAAACATAGTAAATAATGTTTAAATTAGTAATTTAAGTAATTAAAGGAACTCGGCAAAATGTCCTCAACTGTTTACCAAAAACATAGCTTTAAGATTAAAGTTAACCTGCCCAGTGATTACGGCCGCAGTACACTGACTGTGCTAAGGTAGCATAATAAATTGACTTTTAAA…	TTCCCAAAGAAATGATCTATTTAATGTGGCATTATTATAGGGGTGAAACGCTTTCAATTTTTATATCTGGATTAATCCTAAATGAATATAGTTCTAAAATAACCATAAAGTTATAAGATTTTATGGAAGCAGTGAAATAAGTATTATTTTTATTTATTAGGTAATAATGTTTAAATTAGTAATTTAAGTAAAGGAACTCGGCAAAATGTCCTCAACTGTTTACCAAAAACATAGCTTTAAGATTAAAGTTAACCTGCCCAGTGATTACGGCCGCAGTACACTGACTGTGCTAAGGTAGCATAATAAATTGACTTTTAAATGGAGTCGGGTATGAAAGGGATGGGAACCTACTGTCTCAACTTACTTATAAGGTGAAAATTCCTTATTGTTAGACGAGAA…
Orcula gularis	ENN21_377	KM188613	TAATC-TTTAATTAATATAATTCACTCCCGAAAAAAGTAGATCTACACT-GTTTAATTTT---GTTAGAAAAGCCCTTTATG------ATAATGTTGCAT-CATTATG--AGAATAAAGCAGTGTAGGGGTGAAACGCTTT-CAATTTTTTTGATATCTGGATTAAACTTAAATGAATTTAGTTCATTAAATAACCATAAAGTTATAAGATTTTATGGG-GGCAGAATTTCAAATTTTTTTTTCCCACTAGACGAAATAAATTTTTCAAGTTTTTTAAACCATTTAGAATAATATTATTTTTGTTT-TAGCTTA-TCTG-TTTATTTTATGTTTTATGTTTA-AGTAGATTTGCCCG--CTTAAATTAATAATGTTTAAATTAGTAAT---TTATT---…	ATTTATTCACCCCAAAAAAGTGATCTATTTTAATTGAAATAATAATGTTGCATCATTATGAATAAAGCAGTGTAGGGGTGAAACGCTTTCAATTTTTTTGATATCTGGATTAAACTTAAATGAATTTAGTTCTTAAATAACCATAAAGTTATAAGATTTTATGGGGGCAGTTTCAAATCGAAATAATTTAGTCTAGAATATTTTTGTTTGCTTTGTTTTTTATGTTTATAGTTCAATTAATAATGTTTAAATTAGTAATTTAAGTAACTGAAGGAACTCGGCAATTTGTTTTCAACTGTTTATCAAAAACATAGCTTTAAGGTTAAAGTTAATCTGCCCAGTGATTACGGCCGCAGTACATTGACTGTGCTAAGGTAGCATAATAAATTGACTTTTAAT…	ACCCCAAAAAAGTGATCTATTTAATGTTGCATCATTATAGGGGTGAAACGCTTTCAATTTTTATATCTGGATTAAACTTAAATGAATTTAGTTCTTAAATAACCATAAAGTTATAAGATTTTATGGGGGCAGTGAAATAATTAATATTTTTGTTTTTTATGTAATAATGTTTAAATTAGTAATTTAAGTAAAGGAACTCGGCAATTTGTTTTCAACTGTTTATCAAAAACATAGCTTTAAGGTTAAAGTTAATCTGCCCAGTGATTACGGCCGCAGTACATTGACTGTGCTAAGGTAGCATAATAAATTGACTTTTAATTGGAGTCGGGTATGAAAGGATCGGAAACTACCTGTCTCAACTTACTTAAAAGGTGAAAATTCCTTTATGTTAGACGAGAA…
Orcula gularis	ENN23_924	KM188611	TAATC-TTTAATTAATATAATTCACTCCCGAAAAAAGTAGATCTACACT-GTTTAATTTT---GTTAGAAAAAGCCTTTATG------ATAATGTTGCAT-CATTATG--AGAATAAAGCAGTGTAGGGGTGAAACGCTTT-CAATTTTTTTGATATCTGGATTAAACTTAAATGAATTTAGTTCATTAAATAACCATAAAGTTATAAGATTTTATGGG-GGCAGAATTCAAAATTTTTTTTCCCC-CGAAACGAAATAAATTTT-CAAGTTT---AAACA---TAGAA-AATATAATCTTTGTTT-TAGCTAG-TCTG-TTAATTATGT---TTATGTTTA-AGTAGATTTTCCC---CTTAAATTAATAATGTTTAAATTAGTAAT---TTATT---…	ATTTATTCACCCCAAAAAAGTGATCTATTTTAATTGAAATAATAATGTTGCATCATTATGAATAAAGCAGTGTAGGGGTGAAACGCTTTCAATTTTTTTGATATCTGGATTAAACTTAAATGAATTTAGTTCTTAAATAACCATAAAGTTATAAGATTTTATGGGGGCAGTTCAAAATCGAAATAATTTAGTCTAGAATATCTTTGTTTGCTATGTTATTTATGTTTATAGTTCAATTAATAATGTTTAAATTAGTAATTTAAGTAACTGAAGGAACTCGGCAATTTGTTTTCAACTGTTTATCAAAAACATAGCTTTAAGGTTAAAGTTAATCTGCCCAGTGATTACGGCCGCAGTACCTTGACTGTGCTAAGGTAGCATAATAAATTGACTTTTAAT…	ACCCCAAAAAAGTGATCTATTTAATGTTGCATCATTATAGGGGTGAAACGCTTTCAATTTTTATATCTGGATTAAACTTAAATGAATTTAGTTCTTAAATAACCATAAAGTTATAAGATTTTATGGGGGCAGTGAAATAATTAATATCTTTGTTTTTTATGTAATAATGTTTAAATTAGTAATTTAAGTAAAGGAACTCGGCAATTTGTTTTCAACTGTTTATCAAAAACATAGCTTTAAGGTTAAAGTTAATCTGCCCAGTGATTACGGCCGCAGTACCTTGACTGTGCTAAGGTAGCATAATAAATTGACTTTTAATTGGAGTCGGGTATGAAAGGATCGGAAACTACCTGTCTCAACTTACTTAAAAGGTGAAAATTCCTTTATGTTAGACGAGAA…
Orcula gularis	ENN28_331	KM188618	-TACTATTT-ATT-ATATAAATTTT-CCCGAAAGAAATAGATCTACACT-GTATAAGATT---AGTAGAAAAT---TTGAGCCCAACCGTAATGTGGCAT-TATTATG--TGAATAAAACAGTGTAGGGGTGAAACGCTTT-CAATTTTTCTGATATCTGGATTAACCCTAAATGAATATAGTTCATAAAATAACCATAAAGTTATAAGATTTTATGGG-GCCAGAATTTTTAATTAA-TTTTTCT-CAGGATGAAATAAAGTTT-CCGGTTC----AAAAGT-AAAAATTATATAATTTTTATTC-AGGTTCA-TCTG-TAGTTTTTAGGGTTTTAGTTTT-TGTTAACATTTTTT--CTTAAATTAATAATGTTTAAATTAGTAATTAATTTTT---…	ATTTAATTTTCCCAAAGAAATGATCTATTATAAGTGAAATAGTAATGTGGCATTATTATGAATAAAACAGTGTAGGGGTGAAACGCTTTCAATTTTTCTGATATCTGGATTAACCCTAAATGAATATAGTTCTAAAATAACCATAAAGTTATAAGATTTTATGGGGCCAGTTTTTAATTGAAATAAGTTGGTAAAAATTATTTTTATTCGTTCTGTTTGTTTAGTTTTTTACATAATTAATAATGTTTAAATTAGTAATTTAAGTAACTTAAGGAACTCGGCAAAATGTCCTCAACTGTTTATCAAAAACATAGCTTTAAGATTAAAGTTTACCTGCCCAGTGATTACGGCCGCAGTACACTGACTGTGCTAAGGTAGCATAATAAATTGACTTTTAAA…	TTCCCAAAGAAATGATCTATTTAATGTGGCATTATTATAGGGGTGAAACGCTTTCAATTTTTATATCTGGATTAACCCTAAATGAATATAGTTCTAAAATAACCATAAAGTTATAAGATTTTATGGGGCCAGTGAAATAAGTATTATTTTTATTCGTTTAGTAATAATGTTTAAATTAGTAATTTAAGTAAAGGAACTCGGCAAAATGTCCTCAACTGTTTATCAAAAACATAGCTTTAAGATTAAAGTTTACCTGCCCAGTGATTACGGCCGCAGTACACTGACTGTGCTAAGGTAGCATAATAAATTGACTTTTAAATGGAGTCGGGTATGAAAGGGATGGGAACCTACTGTCTCAACTTACTTATAAGGTGAAAATTCCTTATTGTTAGACGAGAA…
Orcula gularis	ENN30_1352	KM188619	-TACTATTT-ATT-ATATAATTTTT-CCCGAAAGAAATAGATCTACACT-GTATAAATTT---AGTAGAAAAT---TTGAAGC-AACCGTAATGTGGCAT-TATTATG--TAAATAAAACAGTGTAGGGGTGAAACGCTTT-CAATTTTTCTGATATCTGGATTAACCCTAAATGAATATAGTTCATAAAATAACCATGAAGTTATAAGATTTTATGGG-AGCAGAATTTTTAAT-AA-TTTACTC-AGGAATGAAATAAAGTTTTCCGGTTC----AAAAGT-TAAAATTTTATAATTTTTATTT-AGGCCCA-TCTG-TAGTTTT--AGGTTTAGGTTTT-AGTTAACAT-TTTT--CTTAAGTTAATAATGTTTAAATTAGTAAT--ATTTT----…	ATTTATTTTTCCCAAAGAAATGATCTATTATAAGTGAAATAGTAATGTGGCATTATTATGAATAAAACAGTGTAGGGGTGAAACGCTTTCAATTTTTCTGATATCTGGATTAACCCTAAATGAATATAGTTCTAAAATAACCATGAAGTTATAAGATTTTATGGGAGCAGTTTTTAATTGAAATAAGTTGGTATAAATTATTTTTATTTGCCCTGTTTATTAGGTTTTTTACATAGTTAATAATGTTTAAATTAGTAATTTAAGTAATTAAAGGAACTCGGCAAAATGTCCTCAACTGTTTACCAAAAACATAGCTTTAAGATTAAAGTTAACCTGCCCAGTGATTACGGCCGCAGTACACTGACTGTGCTAAGGTAGCATAATAAATTGACTTTTAAA…	TTCCCAAAGAAATGATCTATTTAATGTGGCATTATTATAGGGGTGAAACGCTTTCAATTTTTATATCTGGATTAACCCTAAATGAATATAGTTCTAAAATAACCATGAAGTTATAAGATTTTATGGGAGCAGTGAAATAAGTATTATTTTTATTTATTAGGTAATAATGTTTAAATTAGTAATTTAAGTAAAGGAACTCGGCAAAATGTCCTCAACTGTTTACCAAAAACATAGCTTTAAGATTAAAGTTAACCTGCCCAGTGATTACGGCCGCAGTACACTGACTGTGCTAAGGTAGCATAATAAATTGACTTTTAAATGGAGTCGGGTATGAAAGGGATGGGAACCTACTGTCTCAACTTACTTATAAGGTGAAAATTCCTTATTGTTAGACGAGAA…
Orcula gularis	ENN31_3104	KM188617	-TACTATTCATTT-ATATAATTTTT-CCCGAAAGAAATAGATCTACACT-GTATAAATTA----GTAGAAA-----TTGAG-C--ACCATAATGTGGCAT-TATTATG--TAAATAAAACAGTGCAGGGGTGAAACGCTTTTCAATTTTTCTGATATCTGGATTAAACCTAAATGAATATAGTTCATAAAATAACCATAAAGTTATAAGATTTTATGGG-GGCAGAATTTTTAATTAAATTAACTC-AAGAATGAAATAAAGTTTTCCGGGTC----AAAAGT-TTAAAAAATATAATTTTTATTTTAGGTCAA-TCTG-TAGTTTTA-GGTTTAAAGGTTTTAGTTTACATCTTTA--CTAAAGTTTATAATGTTTAAATTAGTAAT--ATTTT----…	TTTTATTTTTCCCAAAGAAATGATCTATTATAAGTGAAATAATAATGTGGCATTATTATGAATAAAACAGTGCAGGGGTGAAACGCTTTCAATTTTTCTGATATCTGGATTAAACCTAAATGAATATAGTTCTAAAATAACCATAAAGTTATAAGATTTTATGGGGGCAGTTTTTAATTGAAATAAGTTGGGATTAAATATTTTTATTTGTCATGTTTGTAAAGGTTTTTTCATAGTTTATAATGTTTAAATTAGTAATTTAAGTAACTAAAGGAACTCGGCAAAATGTCCCCAACTGTTTACCAAAAACATAGCTTTAAGATTAAAGTTAACCTGCCCAGTGATTACGGCCGCAGTACACTGACTGTGCTAAGGTAGCATAATAAATTGACTTTTAAA…	TTCCCAAAGAAATGATCTATTTAATGTGGCATTATTACAGGGGTGAAACGCTTTCAATTTTTATATCTGGATTAAACCTAAATGAATATAGTTCTAAAATAACCATAAAGTTATAAGATTTTATGGGGGCAGTGAAATAAGTAATATTTTTATTTGTAAAGGTATAATGTTTAAATTAGTAATTTAAGTAAAGGAACTCGGCAAAATGTCCCCAACTGTTTACCAAAAACATAGCTTTAAGATTAAAGTTAACCTGCCCAGTGATTACGGCCGCAGTACACTGACTGTGCTAAGGTAGCATAATAAATTGACTTTTAAATGGAGTCGGGTATGAAAGGGTTGGGAACCTACTGTCTCAACTTACTTATAAGGTGAAAATTCCTTATAGTTAGACGAGAA…
Orcula gularis	ENN4_885	KM188612	TAATC-TTTAATTAATATAATTCACTCCCGAAAAAAGTAGATCTACACT-GTTTAATTTT---GTTAGAAAAAGCCTTTATG------ATAATGTTGCAT-CATTATG--AGAATAAAGCAGTGTAGGGGTGAAACGCTTT-CAATTTTTTTGATATCTGGATTAAACTTAAATGAATTTAGTTCATTAAATAACCATAAAGTTATAAGATTTTATGGG-GGCAGAATTCAAAATTTTTTTTTCCC-CGAAACGAAATAAATTTT-CAAGTTT---AAACA---TAGAA-AATATAATCTTTGTTT-TAGCTAG-TCTG-TTAATTATGT---TTATGTTTA-AGTAGATTTTCCC---CTTAAATTAATAATGTTTAAATTAGTAAT---TTATT---…	ATTTATTCACCCCAAAAAAGTGATCTATTTTAATTGAAATAATAATGTTGCATCATTATGAATAAAGCAGTGTAGGGGTGAAACGCTTTCAATTTTTTTGATATCTGGATTAAACTTAAATGAATTTAGTTCTTAAATAACCATAAAGTTATAAGATTTTATGGGGGCAGTTCAAAATCGAAATAATTTAGTCTAGAATATCTTTGTTTGCTATGTTATTTATGTTTATAGTTCAATTAATAATGTTTAAATTAGTAATTTAAGTAACTGAAGGAACTCGGCAATTTGTTTTCAACTGTTTATCAAAAACATAGCTTTAAGGTTAAAGTTAATCTGCCCAGTGATTACGGCCGCAGTACATTGACTGTGCTAAGGTAGCATAATAAATTGACTTTTAAT…	ACCCCAAAAAAGTGATCTATTTAATGTTGCATCATTATAGGGGTGAAACGCTTTCAATTTTTATATCTGGATTAAACTTAAATGAATTTAGTTCTTAAATAACCATAAAGTTATAAGATTTTATGGGGGCAGTGAAATAATTAATATCTTTGTTTTTTATGTAATAATGTTTAAATTAGTAATTTAAGTAAAGGAACTCGGCAATTTGTTTTCAACTGTTTATCAAAAACATAGCTTTAAGGTTAAAGTTAATCTGCCCAGTGATTACGGCCGCAGTACATTGACTGTGCTAAGGTAGCATAATAAATTGACTTTTAATTGGAGTCGGGTATGAAAGGATCGGAAACTACCTGTCTCAACTTACTTAAAAGGTGAAAATTCCTTTATGTTAGACGAGAA…
Orcula dolium	FOB1_858	KC569213	--AATAT-CTATT-AAATAAATATACCCG-AGTAATAAAGATCTACGCT-GTTTTAATTG----TT-AGAAT----AAAATAT-----ATAATGTAGCAT-AATTATTTAAGTAAAAAATTGTGTAGGGGTGAAACACTTT-CAATTTATTAAGTATCTGGATTGAGCCGAAATGAATTTAGTTCGTGAGATAATCACAAAGTTATAAGATTTTGTGAG-GCAAGAATATAAATT-ATTGG--CTT--TAAACGAAATAAGTTTT-CAGATTT-----ATTATGCACAAAGAT---ATTTAGATTT-ATATTAA-TCTA---GCGCACTAGGCTCATATCCC-CCCCAATAAAAAAG----CGGATTAATAATGTTTAAATTAGTAAA---TAATA---…	ATTAAATATACCGAGTAATAAGATCTATTTTTATTAGAAAAATAATGTAGCATAATTATTTAAAAAATTGTGTAGGGGTGAAACACTTTCAATTTATTAAGTATCTGGATTGAGCCGAAATGAATTTAGTTCTGAGATAATCACAAAGTTATAAGATTTTGTGAGGCAAGTATAAATTCGAAATAGTTTGATTCACAGTATTTAGATTTATTATAGCAATCATATCCCCCATAAGATTAATAATGTTTAAATTAGTAAATAAACCGACAAAAGGAACTCGGCAATATATTTTCAACTGTTTATCAAAAACATAGCTTTAAGATTAAGGTTAGTCTGCCCAGTGATTACGGCCGCAGTACATTGACTGTGCTAAGGTAGCATAATAAGTTGACTTTTAAA…	TACCGAGTAATAAGATCTATTTAATGTAGCATAATTATAGGGGTGAAACACTTTCAATTTATGTATCTGGATTGAGCCGAAATGAATTTAGTTCTGAGATAATCACAAAGTTATAAGATTTTGTGAGGCAAGTGAAATAGTTAGTATTTAGATTTATCATATAATAATGTTTAAATTAGTAAATAAACCGAAGGAACTCGGCAATATATTTTCAACTGTTTATCAAAAACATAGCTTTAAGATTAAGGTTAGTCTGCCCAGTGATTACGGCCGCAGTACATTGACTGTGCTAAGGTAGCATAATAAGTTGACTTTTAAATGAAGTCGGGTATGAACGGATTGGGGATTACCTGTCTCAAATTATTTAAAAGGTGAAAATACCTTTATGTTAGACGAGAA…
Orcula dolium	FOB3_370	KC569207	--AATAT-CTATT-AAATAAATATACCCG-AATAATAAAGATCTACGCT-GTTTTAATTC----TT-AGAAT----AAAATAT-----ATAATGTGGCAT-AATTATTTAAGTAAAAAATTGTGTAGGGGTGAAACACTTT-CAATTTATTAAGTATCTGGATTGAGCCGAAATGAATTTAGTTCGTGAGATAATCACAAAGTTATAAGATTTTGTGAG-GCAAGAATATAAATT-ATTGA--CTT--TAAACGAAATAAGTTTT-CAGATTT-----ATTATACACAAAGAT---ATTTAGATTT-ATATTAA-TCTA---GCGCACTAGGCTCATATCCC-CCCCAATAAAAAAG----TGGATTAATAATGTTTAAATTAGTAAA---TAATA---…	ATTAAATATACCGAATAATAAGATCTATTTTTATTAGAAAAATAATGTGGCATAATTATTTAAAAAATTGTGTAGGGGTGAAACACTTTCAATTTATTAAGTATCTGGATTGAGCCGAAATGAATTTAGTTCTGAGATAATCACAAAGTTATAAGATTTTGTGAGGCAAGTATAAATTCGAAATAGTTTGATTCACAGTATTTAGATTTATTATAGCAATCATATCCCCCATAAGATTAATAATGTTTAAATTAGTAAATAAACCAACAAAAGGAACTCGGCAATATATTTTCAACTGTTTATCAAAAACATAGCTTTAAGATTAAGGTTAATCTGCCCAGTGATTACGGCCGCAGTACATTGACTGTGCTAAGGTAGCATAATAAGTTGACTTTTAAA…	TACCGAATAATAAGATCTATTTAATGTGGCATAATTATAGGGGTGAAACACTTTCAATTTATGTATCTGGATTGAGCCGAAATGAATTTAGTTCTGAGATAATCACAAAGTTATAAGATTTTGTGAGGCAAGTGAAATAGTTAGTATTTAGATTTATCATATAATAATGTTTAAATTAGTAAATAAACCAAAGGAACTCGGCAATATATTTTCAACTGTTTATCAAAAACATAGCTTTAAGATTAAGGTTAATCTGCCCAGTGATTACGGCCGCAGTACATTGACTGTGCTAAGGTAGCATAATAAGTTGACTTTTAAATGAAGTCGGGTATGAACGGATTGGGGATTACCTGTCTCAAATTATTTAAAAGGTGAAAATACCTTTATGTTAGACGAGAA…
Orcula dolium	GAI1_1131	KC569214	--AATAT-CTATT-AAATAAATATACCCG-AATAATAAAGATCTACGCT-GTTTTAATTC----TT-AGAAT----AAAATAT-----ATAATGTAGCAT-AATTATTTAAGTAAAAAATTGTGTAGGGGTGAAACACTTT-CAATTTATTAAGTATCTGGATTGAGCCGAAATGAATTTAGTTCGTGAAATAATCACAAAGTTATAAGATTTTGTGAG-GCAAGAATATAAATT-ATTGA--CTT--AAAACGAAATAAGTTTT-CAGATTT-----ATCATGCACAAAGAT---ATTTAGATTT-ATATTAA-TCTA---GCGCACTAGGCTCATATCCC-CCCCAATAAAAAAG----CGGATTAATAATGTTTAAATTAGTAAA---TAATA---…	ATTAAATATACCGAATAATAAGATCTATTTTTATTAGAAAAATAATGTAGCATAATTATTTAAAAAATTGTGTAGGGGTGAAACACTTTCAATTTATTAAGTATCTGGATTGAGCCGAAATGAATTTAGTTCTGAAATAATCACAAAGTTATAAGATTTTGTGAGGCAAGTATAAATTCGAAATAGTTTGATTCACAGTATTTAGATTTATTATAGCAATCATATCCCCCATAAGATTAATAATGTTTAAATTAGTAAATAAACCAATAAAAGGAACTCGGCAATATATTTTCAACTGTTTATCAAAAACATAGCTTTAAGATTAAGGTTAATCTGCCCAGTGATTACGGCCGCAGTACATTGACTGTGCTAAGGTAGCATAATAAGTTGACTTTTAAA…	TACCGAATAATAAGATCTATTTAATGTAGCATAATTATAGGGGTGAAACACTTTCAATTTATGTATCTGGATTGAGCCGAAATGAATTTAGTTCTGAAATAATCACAAAGTTATAAGATTTTGTGAGGCAAGTGAAATAGTTAGTATTTAGATTTATCATATAATAATGTTTAAATTAGTAAATAAACCAAAGGAACTCGGCAATATATTTTCAACTGTTTATCAAAAACATAGCTTTAAGATTAAGGTTAATCTGCCCAGTGATTACGGCCGCAGTACATTGACTGTGCTAAGGTAGCATAATAAGTTGACTTTTAAATGAAGTCGGGTATGAACGGATTGGGGATTACCTGTCTCAAATTATTTAAAAGGTGAAAATACCTTTATGTTAGACGAGAA…
Orcula dolium	GAI4_640	KC569212	---ATAT-CTATT-AGATAAATCTACCCG-AATAATAAAGATCTACGCT-GTTTTAATTT----TT-AGAAT----AAAATAT-----ATAATGTAGCAT-AATTATTTAAGTAAAAAATTGTGTAGGGGTGAAACACTTT-CAATTTATTAAGTATCTGGATTGAGCCGAAATGAATTTAGTTCACAAGATAATCATAAAGTTATAAGATTTTATGAG-GCAAGAATATAAATT-ATTGA--CTT--TAAACGAAATAAATTTT-CAGATTT-----ACTATGCACAAAGAT---ATTTAGATTT-ATATTAA-TCTA---GCACACTAGGCTCATATCCC-CCTCAATAAAAAAG----CGGATTAATAATGTTTAAATTAGTAAA---TAATA---…	ATTGAATCTACCGAATAATAAGATCTATTTTTATTAGAAAAATAATGTAGCATAATTATTTAAAAAATTGTGTAGGGGTGAAACACTTTCAATTTATTAAGTATCTGGATTGAGCCGAAATGAATTTAGTTCCAAGATAATCATAAAGTTATAAGATTTTATGAGGCAAGTATAAATTCGAAATAATTTGATCCACAGTATTTAGATTTATTATAACAATCATATCCCTCATAAGATTAATAATGTTTAAATTAGTAAATAAATCAACAAAAGGAACTCGGCAATATATTTTCAACTGTTTATCAAAAACATAGCTTTAAGATTAAGGTTAATCTGCCCAGTGATTACGGCCGCAGTACATTGACTGTGCTAAGGTAGCATAATAAGTTGACTTTTAAA…	TACCGAATAATAAGATCTATTTAATGTAGCATAATTATAGGGGTGAAACACTTTCAATTTATGTATCTGGATTGAGCCGAAATGAATTTAGTTCCAAGATAATCATAAAGTTATAAGATTTTATGAGGCAAGTGAAATAATTAGTATTTAGATTTATCATATAATAATGTTTAAATTAGTAAATAAATCAAAGGAACTCGGCAATATATTTTCAACTGTTTATCAAAAACATAGCTTTAAGATTAAGGTTAATCTGCCCAGTGATTACGGCCGCAGTACATTGACTGTGCTAAGGTAGCATAATAAGTTGACTTTTAAATGAAGTCGGGTATGAATGGATTGGGGATTACCTGTCTCAAGTTATTTAAAAGGTGAAAATACCTTTATGTTAGACGAGAA…
Orcula sp	GJA1_1393	KM188640	--TATGTTT-GTTTATATTTGTTTTCCCGAAATAAAAA-GATCTGAGTTCCTATTATATT----TTAGTATT----AATATA-----TTTAATGTAGCAC-TATTAAA---TAAAATAGAAATTCAGGTGTGAAATACTTATCAATTTTTCTGATATCTGGAATATATTGAAATGAATTTAGTTCATTAATTAATCAATAAGTTATAAGATTTATTGAA-TATAG-CTATTAAATAATT-----TAAAAAAATGAAGAA-TATCTTCAGATTTAA--CACT-AAGACTACGAT-TAATTTTTATTTACACCTA---TTTATTATATATATA--TTATATAGGATATTT-AAATA--------TAATTAATAATGTTAAAATTAGTAAGTATAT------…	GTTTAGTTTTCCGAATAAAAAGATCTGTTATTATTGTATAATTAATGTAGCACTATTAAAAAAATAGAAATTCAGGTGTGAAATACTTACAATTTTTCTGATATCTGGAATATATTGAAATGAATTTAGTTCTTAATTAATCAATAAGTTATAAGATTTATTGAATATAGTATTAAATTGAAGAATATCGATCGACAGTATTTTTATTTCCTATTATATTTATATAGGTTTAAAAATTAATAATGTTAAAATTAGTAAGATAAATTTTGAAAGGAACTCGGCAATAAAGTTTCAACTGTTTATCAAAAACATAGCTTATAGATTTAAGTGAATCTGCCCAGTGATTACGGCCGCAGTACATTGACTGTGCTAAGGTAGCATAATAAATTGACTTTTAAT…	TTCCGAATAAAAAGATCTGTTTAATGTAGCACTATTACAGGTGTGAAATACTTACAATTTTTATATCTGGAATATATTGAAATGAATTTAGTTCTTAATTAATCAATAAGTTATAAGATTTATTGAATATAGTGAAGAATATAGTATTTTTATTTTTTATATAATAATGTTAAAATTAGTAAGATAAATTAAGGAACTCGGCAATAAAGTTTCAACTGTTTATCAAAAACATAGCTTATAGATTTAAGTGAATCTGCCCAGTGATTACGGCCGCAGTACATTGACTGTGCTAAGGTAGCATAATAAATTGACTTTTAATTGAAGTCGGGTATGAAAGGATTGGAGCTTACCTGTCTCAAGTTACTTAAAAAGTGCAAATTCTTTTAGGTAAGACGAGAA…
Orcula sp	GJA1_1394	KM188641	--TATGTTT-GTTTATATTTGTTTTCCCGAAATAAAAA-GATCTGAGTTCCTATTATATT----TTAGTATT----AATATA-----TTTAATGTAGCAC-TATTAAA---TAAAATAGAAATTCAGGTGTGAAATACTTATCAATTTTTCTGATATCTGGAATATATTGAAATGAATTTAGTTCATTAATTAATCAATAAGTTATAAGATTTATTGAA-TATAG-CTATTAAATAATT-----TAAAAAAATGAAGAA-TATCTTCAGATTTAA--CACT-AAGACTACGAT-TAATTTTTATTTACACCTA---TTTATTATATATATA--TTATATAGGATATTT-AAATA--------TAATTAATAATGTTAAAATTAGTAAGTATAT------…	GTTTAGTTTTCCGAATAAAAAGATCTGTTATTATTGTATAATTAATGTAGCACTATTAAAAAAATAGAAATTCAGGTGTGAAATACTTACAATTTTTCTGATATCTGGAATATATTGAAATGAATTTAGTTCTTAATTAATCAATAAGTTATAAGATTTATTGAATATAGTATTAAATTGAAGAATATCGATCGACAGTATTTTTATTTCCTATTATATTTATATAGGTTTAAAAATTAATAATGTTAAAATTAGTAAGATAAATTTTGAAAGGAACTCGGCAATAAAGTTTCAACTGTTTATCAAAAACATAGCTTATAGATTTAAGTGAATCTGCCCAGTGATTACGGCCGCAGTACATTGACTGTGCTAAGGTAGCATAATAAATTGACTTTTAAT…	TTCCGAATAAAAAGATCTGTTTAATGTAGCACTATTACAGGTGTGAAATACTTACAATTTTTATATCTGGAATATATTGAAATGAATTTAGTTCTTAATTAATCAATAAGTTATAAGATTTATTGAATATAGTGAAGAATATAGTATTTTTATTTTTTATATAATAATGTTAAAATTAGTAAGATAAATTAAGGAACTCGGCAATAAAGTTTCAACTGTTTATCAAAAACATAGCTTATAGATTTAAGTGAATCTGCCCAGTGATTACGGCCGCAGTACATTGACTGTGCTAAGGTAGCATAATAAATTGACTTTTAATTGAAGTCGGGTATGAAAGGATTGGAGCTTACCTGTCTCAAGTTACTTAAAAAGTGCAAATTCTTTTAGGTAAGACGAGAA…
Orcula dolium	GLA1_5934	KC569257	--AATAT-CTATT-ATATAAATTTACCCG-AATAATAAAGATCTACGCT-GTTTTAATTT----TT-AGAAT----AAAATAC-----ATAATGTAACAT-AATTATTTAAGTAAAAAATTGTGTAGGGGTGAAACACTTT-CAATTTATTTAGTATCTGGATTGAGCTGAAATGAATTAAGTTCATAAGATAATCATAAAGTTATAAGATTTTGTGAG-GCAAGTATATAAATT-ATTAG--TTT--TAAACGAAATAAATTTT--AAGTTT-----ATCGTGCACAAAGAT---ATCTAGATTT-ACACTAA-TCTA---GCATACTAGGCTCATATCCC-CCCCAATAAAAAAG----CGGATTAATAATGTTTAAATTAGTAAA---TAATA---…	ATTTAATTTACCGAATAATAAGATCTATTTTTATTAGAAAAATAATGTAACATAATTATTTAAAAAATTGTGTAGGGGTGAAACACTTTCAATTTATTTAGTATCTGGATTGAGCTGAAATGAATTAAGTTCTAAGATAATCATAAAGTTATAAGATTTTGTGAGGCAAGTATAAATTCGAAATAATTTAGTTCACAGTATCTAGATTTACTATAATAATCATATCCCCCATAAGATTAATAATGTTTAAATTAGTAAATAAACCAACAAAAGGAACTCGGCAATATATTTTCAACTGTTTATCAAAAACATAGCTTTAAGGTTAAGGTTAATCTGCCCAGTGATTACGGCCGCAGTACAATGACTGTGCTAAGGTAGCATAATAAATTGACTTTTAAA…	TACCGAATAATAAGATCTATTTAATGTAACATAATTATAGGGGTGAAACACTTTCAATTTATGTATCTGGATTGAGCTGAAATGAATTAAGTTCTAAGATAATCATAAAGTTATAAGATTTTGTGAGGCAAGTGAAATAATTAGTATCTAGATTTATCATATAATAATGTTTAAATTAGTAAATAAACCAAAGGAACTCGGCAATATATTTTCAACTGTTTATCAAAAACATAGCTTTAAGGTTAAGGTTAATCTGCCCAGTGATTACGGCCGCAGTACAATGACTGTGCTAAGGTAGCATAATAAATTGACTTTTAAATGAAGTCGGGTATGAATGGATTGGGGATTACCTGTCTCAAATTATTTAAAAGGTGAAAATACCTTTATGTTAGACGAGAA…
Orcula dolium	GUT1_3042	KC569230	---ATAT-CTATT-AGATAAATTTACCCG-AATAATAAAGATCTACGCT-GTTTTAATTT----TT-AGAAT----AAAATAT-----ATAATGTAGCAT-AATTATTTAAGTAAAAAATTGTGTAGGGGTGAAACACTTT-CAATTTATTAAGTATCTGGATTGAACCGAAATGAATTTAGTTCGCAAGATAATCATAAAGTTATAAGATTTTATGAG-GCAAGAATATAAATT-GTTAA--CTT--TAAACGAAATAAATTTT-CAGATTT-----ATTATGCACAAAGAT---ATTTAGATTT-ATGTTAA-TCTA---GCACACTAGGCTCATATCCC-CTCCAATAAAAAAG----CGGATTAATAATGTTTAAATTAGTAAA---TAATA---…	ATTGAATTTACCGAATAATAAGATCTATTTTTATTAGAAAAATAATGTAGCATAATTATTTAAAAAATTGTGTAGGGGTGAAACACTTTCAATTTATTAAGTATCTGGATTGAACCGAAATGAATTTAGTTCCAAGATAATCATAAAGTTATAAGATTTTATGAGGCAAGTATAAATTCGAAATAATTTGATTCACAGTATTTAGATTTGTTATAACAATCATATCCCCCATAAGATTAATAATGTTTAAATTAGTAAATAAATCAACAAAAGGAACTCGGCAATATATTTTCAACTGTTTATCAAAAACATAGCTTTAAGATTAAGGTTAATCTGCCCAGTGATTACGGCCGCAGTACATTGACTGTGCTAAGGTAGCATAATAAGTTGACTTTTAAA…	TACCGAATAATAAGATCTATTTAATGTAGCATAATTATAGGGGTGAAACACTTTCAATTTATGTATCTGGATTGAACCGAAATGAATTTAGTTCCAAGATAATCATAAAGTTATAAGATTTTATGAGGCAAGTGAAATAATTAGTATTTAGATTTATCATATAATAATGTTTAAATTAGTAAATAAATCAAAGGAACTCGGCAATATATTTTCAACTGTTTATCAAAAACATAGCTTTAAGATTAAGGTTAATCTGCCCAGTGATTACGGCCGCAGTACATTGACTGTGCTAAGGTAGCATAATAAGTTGACTTTTAAATGAAGTCGGGTATGAATGGATTGGGGATTACCTGTCTCAAATTATTTAAAAGGTGAAAATACCTTTATGTTAGACGAGAA…
Orcula austriaca	GUT2_3070	KM188638	-TATC-CATAATTTATATAATTCTTTCCCGAAAAAAGTAGATCTACATT-GTTTAATTT----GTTAGAAAAG--CCTTATA------ATAATGTTGCAT-CATTATG--AGAATAAAACAGTGTAGGGGTGAAACGCTTT-CAATTTTTTTGATATCTGGATTAAACTTAAATAAATTTAGTTTATAAGATAACCATAAAGTTATAAGATTTTATGGA-GGCAGAATTCAAATTTTTTTTTT--A---TGACGAAATAAATTTT-CAAGTTA----AGCA---TAAAA-AATATAATCTTTGTTT-TAGCTAG-TCTG-TTAAATATGT---TTATGTTTA-AGTAGATACTTTA---CTTAAGTTAATAATGTTTAAATTAGTAAT---TTATT---…	ATTTATTCTTCCCAAAAAAGTGATCTATTTTAATTGAAACAATAATGTTGCATCATTATGAATAAAACAGTGTAGGGGTGAAACGCTTTCAATTTTTTTGATATCTGGATTAAACTTAAATAAATTTAGTTTTAAGATAACCATAAAGTTATAAGATTTTATGGAGGCAGTTCAAATTCGAAATAATTTAGTCTAAAATATCTTTGTTTGCTATGATATTTATGTTTATAGTATAGTTAATAATGTTTAAATTAGTAATTTAAATAACTGAAGGAACTCGGCAATTTGTTTTCAACTGTTTATCAAAAACATAGCTTTAAGATTAAAGTTAATCTGCCCAGTGATTACGGCCGCAGTACATTGACTGTGCTAAGGTAGCATAATAAATTGACTTTTAAT…	TTCCCAAAAAAGTGATCTATTTAATGTTGCATCATTATAGGGGTGAAACGCTTTCAATTTTTATATCTGGATTAAACTTAAATAAATTTAGTTTTAAGATAACCATAAAGTTATAAGATTTTATGGAGGCAGTGAAATAATTAATATCTTTGTTTTTTATGTAATAATGTTTAAATTAGTAATTTAAATAAAGGAACTCGGCAATTTGTTTTCAACTGTTTATCAAAAACATAGCTTTAAGATTAAAGTTAATCTGCCCAGTGATTACGGCCGCAGTACATTGACTGTGCTAAGGTAGCATAATAAATTGACTTTTAATTGGAGTCGGGTATGAAAGGATTGGAAACTATCTGTCTCAACTTACTTAAAAGGTGAAAATTCCTTTATGTTAGACGAGAA…
Orcula austriaca	GUT5_5476	KM188634	-TATC-CATAATTTATATAATTCTTCCCCGAAAAAAGTAGATCTACATT-GTTTAATTTT---GTTAGAAAAG--CCTTGTA------ATAATGTTGCAT-CATTATG--GGAATAAAACAGTGTAGGGGTGAAACGCTTT-CAATTTTTTTGATATCTGGATTAAACTTAAATGAATTTAGTTTATAAAATAACCATAAAGTTATAAGATTTTATGGA-GGCAGAATTCAAAAAATTTTTTTTCA---TGACGAAATAAATTTT-CAAGTTA----AACA---TAAAA-AATATAATCTTTGTTT-TAGCTAG-TCTG-TTAAATATGT---TTATGTTTA-AGTAAATACTTTA---CTTAAGTTAATAATGTTTAAATTAGTAAT---TTATT---…	ATTTATTCTTCCCAAAAAAGTGATCTATTTTAATTGAAACGATAATGTTGCATCATTATGAATAAAACAGTGTAGGGGTGAAACGCTTTCAATTTTTTTGATATCTGGATTAAACTTAAATGAATTTAGTTTTAAAATAACCATAAAGTTATAAGATTTTATGGAGGCAGTTCAAAAACGAAATAATTTAGTCTAAAATATCTTTGTTTGCTATGATATTTATGTTTATAATATAGTTAATAATGTTTAAATTAGTAATTTAAGTAACTGAAGGAACTCGGCAATTTGTTTTCAACTGTTTACCAAAAACATAGCTTTAAGATTAAAGTTAATCTGCCCAGTGATTACGGCCGCAGTACATTGACTGTGCTAAGGTAGCATAATAAATTGACTTTTAAT…	TTCCCAAAAAAGTGATCTATTTAATGTTGCATCATTATAGGGGTGAAACGCTTTCAATTTTTATATCTGGATTAAACTTAAATGAATTTAGTTTTAAAATAACCATAAAGTTATAAGATTTTATGGAGGCAGTGAAATAATTAATATCTTTGTTTTTTATGTAATAATGTTTAAATTAGTAATTTAAGTAAAGGAACTCGGCAATTTGTTTTCAACTGTTTACCAAAAACATAGCTTTAAGATTAAAGTTAATCTGCCCAGTGATTACGGCCGCAGTACATTGACTGTGCTAAGGTAGCATAATAAATTGACTTTTAATTGGAGTCGGGTATGAAAGGATTGGAAACTATCTGTCTCAACTTACTTAAAAGGTGAAAATTCCTTTATGTTAGACGAGAA…
Orcula austriaca	GUT6_2939	KM188637	-TATC-CATAATTTATATAATTCTTCCCCGAAAAAAGTAGATCTACATT-GTTTAATTTT---GTTAGAAAAG--CCTTGTG------ATAATGTTGCAT-CATTATG--GGAATAAAACAGTGTAGGGGTGAAACGCTTT-CAATTTTTTTGATATCTGGATTAAACTTAAATGAATTTAGTTTATAAAATAACCATAAAGTTATAAGATTTTATGGA-GGCAGAATTCAAAAAATTTTTTTTCA---TGACGAAATAAATTTT-CAAGTTA----AACA---TAAAA-AATATAATCTTTGTTT-TAGCTAG-TCTG-TTAAATATGT---TTATGTTTA-AGTAAATACTTTA---CTTAAGTTAATAATGTTTAAATTAGTAAT---TTATT---…	ATTTATTCTTCCCAAAAAAGTGATCTATTTTAATTGAAACGATAATGTTGCATCATTATGAATAAAACAGTGTAGGGGTGAAACGCTTTCAATTTTTTTGATATCTGGATTAAACTTAAATGAATTTAGTTTTAAAATAACCATAAAGTTATAAGATTTTATGGAGGCAGTTCAAAAACGAAATAATTTAGTCTAAAATATCTTTGTTTGCTATGATATTTATGTTTATAATATAGTTAATAATGTTTAAATTAGTAATTTAAGTAACTGAAGGAACTCGGCAATTTGTTTTCAACTGTTTACCAAAAACATAGCTTTAAGATTAAAGTTAATCTGCCCAGTGATTACGGCCGCAGTACATTGACTGTGCTAAGGTAGCATAATAAATTGACTTTTAAT…	TTCCCAAAAAAGTGATCTATTTAATGTTGCATCATTATAGGGGTGAAACGCTTTCAATTTTTATATCTGGATTAAACTTAAATGAATTTAGTTTTAAAATAACCATAAAGTTATAAGATTTTATGGAGGCAGTGAAATAATTAATATCTTTGTTTTTTATGTAATAATGTTTAAATTAGTAATTTAAGTAAAGGAACTCGGCAATTTGTTTTCAACTGTTTACCAAAAACATAGCTTTAAGATTAAAGTTAATCTGCCCAGTGATTACGGCCGCAGTACATTGACTGTGCTAAGGTAGCATAATAAATTGACTTTTAATTGGAGTCGGGTATGAAAGGATTGGAAACTATCTGTCTCAACTTACTTAAAAGGTGAAAATTCCTTTATGTTAGACGAGAA…
Orcula dolium	JUL4_1363	KC569220	--AATAT-TTATT-AGATAAATGTACCCGGAATAATAAAGATCTACGCT-GTTTTAATTT----TTTAGAAT----AAAATAT-----ATAATGTAGCAT-AATTATTTAAGTAAAAAATTGTGTAGGGGTGAAACACTTTTCAATTTATTAAGTATCTGGATTGAGCCGAAATGAATTTAGTTCACAAGATAATCATAAAGTTATAAGATTTTATGAG-GCAAGAATATAAATT-ATTGA--CTT--TAAACGAAATAAATTTT-CAGATTT-----ACTATGCACAAAGAT---ATTTAGATTT-ATATTAA-TCTA---GCACACTAGGCTCATATCCC-CCTCAATAAAAAAG----CGGATTAATAATGTTTAAATTAGTAAA---TAATA---…	ATTGAATGTACCGAATAATAAGATCTATTTTTATTAGAAAAATAATGTAGCATAATTATTTAAAAAATTGTGTAGGGGTGAAACACTTTCAATTTATTAAGTATCTGGATTGAGCCGAAATGAATTTAGTTCCAAGATAATCATAAAGTTATAAGATTTTATGAGGCAAGTATAAATTCGAAATAATTTGATCCACAGTATTTAGATTTATTATAACAATCATATCCCTCATAAGATTAATAATGTTTAAATTAGTAAATAAATCAACAAAAGGAACTCGGCAATATATTTTCAACTGTTTATCAAAAACATAGCTTTAAGATTAAGGTTAATCTGCCCAGTGATTACGGCCGCAGTACATTGACTGTGCTAAGGTAGCATAATAAGTTGACTTTTAAA…	TACCGAATAATAAGATCTATTTAATGTAGCATAATTATAGGGGTGAAACACTTTCAATTTATGTATCTGGATTGAGCCGAAATGAATTTAGTTCCAAGATAATCATAAAGTTATAAGATTTTATGAGGCAAGTGAAATAATTAGTATTTAGATTTATCATATAATAATGTTTAAATTAGTAAATAAATCAAAGGAACTCGGCAATATATTTTCAACTGTTTATCAAAAACATAGCTTTAAGATTAAGGTTAATCTGCCCAGTGATTACGGCCGCAGTACATTGACTGTGCTAAGGTAGCATAATAAGTTGACTTTTAAATGAAGTCGGGTATGAATGGATTGGGGATTACCTGTCTCAAGTTATTTAAAAGGTGAAAATACCTTTATGTTAGACGAGAA…
Orcula restituta	JUL6_3474	KM188616	-TAAT-TCTGATC-ATATGATTCTC-CCCGAAAATAGAAGATCTACGCT--TTCACTTT----ATTTTAGG---AATGATTAT-----ATAATGTTGCAT-TATTATA--ATAAAAGGATAGCGTAGGGGCGAAACACTTT-CAATTTTATTGATATCTGGATAAAACCTATATGAATTTAGTTCATAAGATAGCCATAAAGTTATAAGATTTTATGGG-GGTAGAATAGTAATAATTTTGTTTTA-----TCGGAATAAAGTTC-CTATCTA----AACA---TACTGTTAC-TAATTTCTGTTT---GTTAG---TATCTTTCCAATAGGTTTATAGTTTCTAGAAATTTATTACA-CTAAATTTAATAATGTTTAAATTAGTAAAAGATT-T----…	ATCTATTCTCCCCAAAATAGAGATCTATTTCACTTTAGGTTATAATGTTGCATTATTATAAAAAGGATAGCGTAGGGGCGAAACACTTTCAATTTTATTGATATCTGGATAAAACCTATATGAATTTAGTTCTAAGATAGCCATAAAGTTATAAGATTTTATGGGGGTAGTAGTAATACGGAATAAGTTATCCTACGTCATTTCTGTTTGTTATACCAATTATAGTTTGAATTTATTTAATAATGTTTAAATTAGTAAATTAATAAACTTAAGGAACTCGGCAATATGTTTTCAACTGTTTAGCAAAAACATAGCTTTAAGATTAAAGTTAATCTGCCCAGTGATTACGGCCGCAGTACACTGACTGTGCTAAGGTAGCATAATAAATTGACTTTTAAT…	TCCCCAAAATAGAGATCTATTTAATGTTGCATTATTATAGGGGCGAAACACTTTCAATTTTAATATCTGGATAAAACCTATATGAATTTAGTTCTAAGATAGCCATAAAGTTATAAGATTTTATGGGGGTAGTGGAATAAGTGTCATTTCTGTTTATTATAGAATAATGTTTAAATTAGTAAATTAATAAAAGGAACTCGGCAATATGTTTTCAACTGTTTAGCAAAAACATAGCTTTAAGATTAAAGTTAATCTGCCCAGTGATTACGGCCGCAGTACACTGACTGTGCTAAGGTAGCATAATAAATTGACTTTTAATTGGAGTCGGGTATGAATGGATTGGGAACTTCCTGTCTCAATTTACTTAAAAGGTGCAAATTCCTTTATGTAAGACGAGAA…
Orcula dolium	KAI4_1981	KC569228	--AATAT-CTATT-AAATAAATATACCCG-AATAATAAAGATCTACGCT-GTTTTAATTC----TT-AGAAT----AAAATAT-----ATAATGTAGCAT-AATTATTTAAGTAAAAAATTGTGTAGGGGTGAAACACTTT-CAATTTATTAAGTATCTGGATTGAGCCGAAATGAATTTAGTTCGTGAAATAATCACAAAGTTATAAGATTTTGTGAG-GCAAGAATATAAATT-ATTGA--CTT--AAAACGAAATAAGTTTT-CAGATTT-----ATCATGCACAAAGAT---ATTTAGATTT-ATATTAA-TCTA---GCGCACTAGGCTCATATCCC-CCCCAATAAAAAAG----CGGATTAATAATGTTTAAATTAGTAAA---TAATA---…	ATTAAATATACCGAATAATAAGATCTATTTTTATTAGAAAAATAATGTAGCATAATTATTTAAAAAATTGTGTAGGGGTGAAACACTTTCAATTTATTAAGTATCTGGATTGAGCCGAAATGAATTTAGTTCTGAAATAATCACAAAGTTATAAGATTTTGTGAGGCAAGTATAAATTCGAAATAGTTTGATTCACAGTATTTAGATTTATTATAGCAATCATATCCCCCATAAGATTAATAATGTTTAAATTAGTAAATAAACCAATAAAAGGAACTCGGCAATATATTTTCAACTGTTTATCAAAAACATAGCTTTAAGATTAAGGTTAATCTGCCCAGTGATTACGGCCGCAGTACATTGACTGTGCTAAGGTAGCATAATAAGTTGACTTTTAAA…	TACCGAATAATAAGATCTATTTAATGTAGCATAATTATAGGGGTGAAACACTTTCAATTTATGTATCTGGATTGAGCCGAAATGAATTTAGTTCTGAAATAATCACAAAGTTATAAGATTTTGTGAGGCAAGTGAAATAGTTAGTATTTAGATTTATCATATAATAATGTTTAAATTAGTAAATAAACCAAAGGAACTCGGCAATATATTTTCAACTGTTTATCAAAAACATAGCTTTAAGATTAAGGTTAATCTGCCCAGTGATTACGGCCGCAGTACATTGACTGTGCTAAGGTAGCATAATAAGTTGACTTTTAAATGAAGTCGGGTATGAACGGATTGGGGATTACCTGTCTCAAATTATTTAAAAGGTGAAAATACCTTTATGTTAGACGAGAA…
Orcula dolium	KWL1_615	KC569210	--AATAT-CTATT-AAATAAATATACCCG-AATAATAAAGATCTACGCT-GTTTTAATTC----TT-AGAAT----AAAATAT-----ATAATGTAGCAT-AATTATTTAAGTAAAAAATTGTGTAGGGGTGAAACACTTT-CAATTTATTAAGTATCTGGATTGAGCCGAAATGAATTTAGTTCGTGAAATAATCACAAAGTTATAAGATTTTGTGAG-GCAAGAATATAAATT-ATTGA--CTT--AAAACGAAATAAGTTTT-CAGATTT-----ATCATGCACAAAGAT---ATTTAGATTT-ATATTAA-TCTA---GCGCACTAGGCTCATATCCC-CCCCAATAAAAAAG----CGGATTAATAATGTTTAAATTAGTAAA---TAATA---…	ATTAAATATACCGAATAATAAGATCTATTTTTATTAGAAAAATAATGTAGCATAATTATTTAAAAAATTGTGTAGGGGTGAAACACTTTCAATTTATTAAGTATCTGGATTGAGCCGAAATGAATTTAGTTCTGAAATAATCACAAAGTTATAAGATTTTGTGAGGCAAGTATAAATTCGAAATAGTTTGATTCACAGTATTTAGATTTATTATAGCAATCATATCCCCCATAAGATTAATAATGTTTAAATTAGTAAATAAACCAATAAAAGGAACTCGGCAATATATTTTCAACTGTTTATCAAAAACATAGCTTTAAGATTAAGGTTAATCTGCCCAGTGATTACGGCCGCAGTACATTGACTGTGCTAAGGTAGCATAATAAGTTGACTTTTAAA…	TACCGAATAATAAGATCTATTTAATGTAGCATAATTATAGGGGTGAAACACTTTCAATTTATGTATCTGGATTGAGCCGAAATGAATTTAGTTCTGAAATAATCACAAAGTTATAAGATTTTGTGAGGCAAGTGAAATAGTTAGTATTTAGATTTATCATATAATAATGTTTAAATTAGTAAATAAACCAAAGGAACTCGGCAATATATTTTCAACTGTTTATCAAAAACATAGCTTTAAGATTAAGGTTAATCTGCCCAGTGATTACGGCCGCAGTACATTGACTGTGCTAAGGTAGCATAATAAGTTGACTTTTAAATGAAGTCGGGTATGAACGGATTGGGGATTACCTGTCTCAAATTATTTAAAAGGTGAAAATACCTTTATGTTAGACGAGAA…
Orcula tolminensis	KWN11_3892	KM188642	-TATT-CTTAATTTATAAA-TTCATTCCCGAAAAAAATAGATCTATACT-GGTTAATTTT---ATTAGAAAGTCCTTTTTTGT-----ATAATGTTGCAT-CATTATGT-AGAATAAAGCAGTGTAGGGGTGAAACGCTTT-CAATTTTTTTGATATCTGGATTAAACCTAAATGAATTTAGTTCATTAGATAACCATAAAGTTATGAGATTTTATGGACGGCAGAACTCAAAATTTTTTTT-GGG---TGACGAAATAAATTTC--AAGTTAT----ACA---TAGAA-TATAGAATTTTTGTTT-TAGCTAG-TCTG-TAGCTTATGT---TTATGTTTA-AGTAAATTGGCCGT--CTTAATTTAATAATGTTTAAATTAGTATT---TTATT---…	ATTTATTCATCCCAAAAAAATGATCTATGTTAATTGAAATTATAATGTTGCATCATTATGAATAAAGCAGTGTAGGGGTGAAACGCTTTCAATTTTTTTGATATCTGGATTAAACCTAAATGAATTTAGTTCTTAGATAACCATAAAGTTATGAGATTTTATGGAGGCAGCTCAAAATCGAAATAATTTAGTCTAGATTATTTTTGTTTGCTATGTTATTTATGTTTATAATTCATTTAATAATGTTTAAATTAGTATTTTAAGTAACCGAAGGAACTCGGCAATTTGTTTTCAACTGTTTATCAAAAACATAGCTTTAAGATTAAAGTTAATCTGCCCAGTGATTACGGCCGCAGTACATTGACTGTGCTAAGGTAGCATAATAAATTGACTTTTAAT…	ATCCCAAAAAAATGATCTATGTAATGTTGCATCATTATAGGGGTGAAACGCTTTCAATTTTTATATCTGGATTAAACCTAAATGAATTTAGTTCTTAGATAACCATAAAGTTATGAGATTTTATGGAGGCAGCGAAATAATTATTATTTTTGTTTTTTATGTAATAATGTTTAAATTAGTATTTTAAGTAAAGGAACTCGGCAATTTGTTTTCAACTGTTTATCAAAAACATAGCTTTAAGATTAAAGTTAATCTGCCCAGTGATTACGGCCGCAGTACATTGACTGTGCTAAGGTAGCATAATAAATTGACTTTTAATTGGAGTCGGGTATGAAAGGATTGGAAACTACCTGTCTCAACTTACTTAAAAGGTGAAAATTCCTTTATGTTAGACGAGAA…
Orcula austriaca	KWN11_3897	KM188636	-TATC-CATAATTTATATAATTCTTCCCCGAAAAAAGTAGATCTACATT-GTTTAATTTT---GTTAGAAAAG--CCTTGTA------ATAATGTTGCAT-CATTATG--GGAATAAAACAGTGTAGGGGTGAAACGCTTT-CAATTTTTTTGATATCTGGATTAAACTTAAATGAATTTAGTTTATAAAATAACCATAAAGTTATAAGATTTTATGGG-GGCAGAATTCAAAAAATTTTTTTTCA---TGACGAAATAAATTTT-CAAGTTA----AACA---TAAAA-AATATAATCTTTGTTT-TAGCTAG-TCTG-TTAAATATGT---TTATGTTTA-AGTAAATACTTTA---CTTAAGTTAATAATGTTTAAATTAGTAAT---TTATT---…	ATTTATTCTTCCCAAAAAAGTGATCTATTTTAATTGAAACGATAATGTTGCATCATTATGAATAAAACAGTGTAGGGGTGAAACGCTTTCAATTTTTTTGATATCTGGATTAAACTTAAATGAATTTAGTTTTAAAATAACCATAAAGTTATAAGATTTTATGGGGGCAGTTCAAAAACGAAATAATTTAGTCTAAAATATCTTTGTTTGCTATGATATTTATGTTTATAATATAGTTAATAATGTTTAAATTAGTAATTTAAGTAACTGAAGGAACTCGGCAATTTGTTTTCAACTGTTTACCAAAAACATAGCTTTAAGATTAAAGTTAATCTGCCCAGTGATTACGGCCGCAGTACATTGACTGTGCTAAGGTAGCATAATAAATTGACTTTTAAT…	TTCCCAAAAAAGTGATCTATTTAATGTTGCATCATTATAGGGGTGAAACGCTTTCAATTTTTATATCTGGATTAAACTTAAATGAATTTAGTTTTAAAATAACCATAAAGTTATAAGATTTTATGGGGGCAGTGAAATAATTAATATCTTTGTTTTTTATGTAATAATGTTTAAATTAGTAATTTAAGTAAAGGAACTCGGCAATTTGTTTTCAACTGTTTACCAAAAACATAGCTTTAAGATTAAAGTTAATCTGCCCAGTGATTACGGCCGCAGTACATTGACTGTGCTAAGGTAGCATAATAAATTGACTTTTAATTGGAGTCGGGTATGAAAGGATTGAAAACTATCTGTCTCAACTTACTTAAAAGGTGAAAATTCCTTTATGTTAGACGAGAA…
Orcula tolminensis	KWN12_4075	KM188643	-TATTTCTTAATTTATATA-TTCATTCCCGAAAAAAATAGATCTACACT-GGTTAATTTT---ATTAGAAG----CCTTTTGA-----ATAATGTTGCAT-CATTATGT-A-AATAAAGTAGTGTAGGGGTGAAACGCTTT-CAATTTTTTTGATATCTGGATTAAACTAAAATGAATTTAGTTCATCAAATAACCATAAAGTTATAAGATTTTATGGAAAGCAGAATTCAAATTTTTTTTTTGGA---TGACGAAATAATTTTC--AAGTTATT---ACA---AAGAA-ATTAAAATCCTTGTTT-TAGCTAG-TCTGGTTAGTTAAGT---TTATGTTTT-AGTAGATTGTC--G--CTAAAATTAATAATGTTTAAATTAGTATT---TTACA---…	ATTTATTCATCCCAAAAAAATGATCTATGTTAATTGAAGCTATAATGTTGCATCATTATGAATAAAGTAGTGTAGGGGTGAAACGCTTTCAATTTTTTTGATATCTGGATTAAACTAAAATGAATTTAGTTCTCAAATAACCATAAAGTTATAAGATTTTATGGAAGCAGTTCAAATTCGAAATATTTTAGTCAAGAATATCCTTGTTTGCTATGTTATTTATGTTTTTAGTTCAATTAATAATGTTTAAATTAGTATTTTAAGTAACCGAAGGAACTCGGCAATTTGTTTTCAACTGTTTATCAAAAACATAGCTTTAAGGTTAAAGTTAATCTGCCCAGTGATTACGGCCGCAGTACATTGACTGTGCTAAGGTAGCATAATAAATTGACTTTTAAT…	ATCCCAAAAAAATGATCTATGTAATGTTGCATCATTATAGGGGTGAAACGCTTTCAATTTTTATATCTGGATTAAACTAAAATGAATTTAGTTCTCAAATAACCATAAAGTTATAAGATTTTATGGAAGCAGTGAAATATTTAATATCCTTGTTTTTTATGTAATAATGTTTAAATTAGTATTTTAAGTAAAGGAACTCGGCAATTTGTTTTCAACTGTTTATCAAAAACATAGCTTTAAGGTTAAAGTTAATCTGCCCAGTGATTACGGCCGCAGTACATTGACTGTGCTAAGGTAGCATAATAAATTGACTTTTAATTGGAGTCGGGTATGAAAGGATTGGAAACTACCTGTCTCAACTTACTTAAAAGGTGAAAATTCCTTTAAGTTAGACGAGAA…
Orcula dolium	KWN1_3905	KC569234	---ATAT-CTATT-AGATAAATTTACCCG-AATAATAAAGATCTACGCT-GTTTTAATTT----TT-AGAAT----AAAATAT-----ATAATGTAGCAT-AATTATTTAAGTAAAAAATTGTGTAGGGGTGAAACACTTT-CAATTTATTAAGTATCTGGATTGAACCGAAATGAATTTAGTTCGCAAGATAATCATAAAGTTATAAGATTTTATGAG-GCAAGAATATAAATT-ATTGA--CTT--TAAACGAAATAAATTTT-CAGATTT-----ATTATGCACAAAGAT---ATTTAGATTT-ATGTTAA-TCTA---GCACACTAGGTTCATATCCC-CTCCAATAAAAAAG----CGGATTAATAATGTTTAAATTAGTAAA---TAATA---…	ATTGAATTTACCGAATAATAAGATCTATTTTTATTAGAAAAATAATGTAGCATAATTATTTAAAAAATTGTGTAGGGGTGAAACACTTTCAATTTATTAAGTATCTGGATTGAACCGAAATGAATTTAGTTCCAAGATAATCATAAAGTTATAAGATTTTATGAGGCAAGTATAAATTCGAAATAATTTGATTCACAGTATTTAGATTTGTTATAACAATCATATCCCCCATAAGATTAATAATGTTTAAATTAGTAAATAAATCAACAAAAGGAACTCGGCAATATATTTTCAACTGTTTATCAAAAACATAGCTTTAAGATTAAGGTTAATCTGCCCAGTGATTACGGCCGCAGTACATTGACTGTGCTAAGGTAGCATAATAAGTTGACTTTTAAA…	TACCGAATAATAAGATCTATTTAATGTAGCATAATTATAGGGGTGAAACACTTTCAATTTATGTATCTGGATTGAACCGAAATGAATTTAGTTCCAAGATAATCATAAAGTTATAAGATTTTATGAGGCAAGTGAAATAATTAGTATTTAGATTTATCATATAATAATGTTTAAATTAGTAAATAAATCAAAGGAACTCGGCAATATATTTTCAACTGTTTATCAAAAACATAGCTTTAAGATTAAGGTTAATCTGCCCAGTGATTACGGCCGCAGTACATTGACTGTGCTAAGGTAGCATAATAAGTTGACTTTTAAATGAAGTCGGGTATGAATGGATTGGGGATTACCTGTCTCAAATTATTTAAAAGGTGAAAATACCTTTATGTTAGACGAGAA…
Orcula conica	KWN3_1938	KM188607	-CATG-CTTAATT-ATATAATTTAT-CCCGAAAATAGAAGATCTAC-TC--TGCTTTATG---CTTTTAGAGCAAATAAATAT-----AAAATGTGGCATCTGTTTTA--AATAAAAAGTAGTGTAGGGGCGAAACACCTT-CAATTTTTTTGATATCTGGATTAAACTTAAATGAATTTAGTTCACTAAATAATCATAAAGTTATAAGATTTTATGAG-GGTAGAATAAAAAATAGTTTTTTATA-----ATGAAATAAATTTT-CTAATTA----AAC----CAATAAAAATTTATAAATATTT---TTTAA---AATCTAGATTTTAGGTTTATAGTTTT--AAAATAATTTTCT-TTTAACTCAATAATGTTTAAATTAGTAAAAATTTTT----…	ATTTATTTATCCCAAAATAGAGATCTACTGCTTTTTAGATAAAAATGTGGCATTGTTTTATAAAAAGTAGTGTAGGGGCGAAACACCTTCAATTTTTTTGATATCTGGATTAAACTTAAATGAATTTAGTTCCTAAATAATCATAAAGTTATAAGATTTTATGAGGGTAGTAAAAAATTGAAATAATTTAATCCAAAAAATAAATATTTTTTAAAATTATTATAGTTTAAATATACTCAATAATGTTTAAATTAGTAAATTAATTTTTTTAAGGAACTCGGCAATATATTTTCAACTGTTTATCAAAAACATAGCTTTAAGATTAAAGTTAATCTGCCCAGTGATTACGGCCGCAGTACACTGACTGTGCTAAGGTAGCATAATAAATTGACTTTTAAA…	ATCCCAAAATAGAGATCTACTAAATGTGGCATTGTTTTAGGGGCGAAACACCTTCAATTTTTATATCTGGATTAAACTTAAATGAATTTAGTTCCTAAATAATCATAAAGTTATAAGATTTTATGAGGGTAGTGAAATAATTAAAATAAATATTTATTATAGAATAATGTTTAAATTAGTAAATTAATTTAAGGAACTCGGCAATATATTTTCAACTGTTTATCAAAAACATAGCTTTAAGATTAAAGTTAATCTGCCCAGTGATTACGGCCGCAGTACACTGACTGTGCTAAGGTAGCATAATAAATTGACTTTTAAATGGAGTCGGGTATGAATGGATTGGAGATTTTCTGTCTCAATTTACTTAAAAGGTGAAAATTCCTTTATGTAAGACGAGAA…
Orcula conica	KWN4_3471	KM188605	-CATG-CTTAATT-ATATAATTTAT-CCCGAAAATAGAAGATCTAC-TC--TGCTTTATG---CTTTTAGAGCAAATAAATAT-----AAAATGTGGCATCTGTTTTA--AATAAAAAGTAGCGTAGGGGCGAAACACCTT-CAATTTTTTTGATATCTGGATTAAACTTAAATGAATTTAGTTCACTAAATAATCATAAAGTTATAAGATTTTATGAG-GGTAGAATAAAAAATAGTTTTTTATA-----ATGAAATAAATTTT-CTGATTA----AAC----CAATAAAAATTTATAAATATTT---TTTGA---AATCTATATTTTAGGTTTATAGTTTT--AAAATAATTTTCT-TTTAACTCAATAATGTTTAAATTAGTAAAAATTTTT----…	ATTTATTTATCCCAAAATAGAGATCTACTGCTTTTTAGATAAAAATGTGGCATTGTTTTATAAAAAGTAGCGTAGGGGCGAAACACCTTCAATTTTTTTGATATCTGGATTAAACTTAAATGAATTTAGTTCCTAAATAATCATAAAGTTATAAGATTTTATGAGGGTAGTAAAAAATTGAAATAATTTGATCCAAAAAATAAATATTTTTTGAAATTATTATAGTTTAAATATACTCAATAATGTTTAAATTAGTAAATTAATTTTTTTAAGGAACTCGGCAATATATTTTCAACTGTTTATCAAAAACATAGCTTTAAGATTAAAGTTAATCTGCCCAGTGATTACGGCCGCAGTACACTGACTGTGCTAAGGTAGCATAATAAATTGACTTTTAAA…	ATCCCAAAATAGAGATCTACTAAATGTGGCATTGTTTTAGGGGCGAAACACCTTCAATTTTTATATCTGGATTAAACTTAAATGAATTTAGTTCCTAAATAATCATAAAGTTATAAGATTTTATGAGGGTAGTGAAATAATTAAAATAAATATTTATTATAGAATAATGTTTAAATTAGTAAATTAATTTAAGGAACTCGGCAATATATTTTCAACTGTTTATCAAAAACATAGCTTTAAGATTAAAGTTAATCTGCCCAGTGATTACGGCCGCAGTACACTGACTGTGCTAAGGTAGCATAATAAATTGACTTTTAAATGGAGTCGGGTATGAATGGATTGGAGATTTTCTGTCTCAATTTACTCAAAAGGTGAAAATTCCTTTATGTAAGACGAGAA…
Orcula austriaca	KWN7_592	KM188635	-TATC-CATAATTTATATAATTCTTCCCCGAAAAAAGTAGATCTACATT-GTTTAATTTT---GTTAGAAAAG--CCTTGTA------ATAATGTTGCAT-CATTATG--GGAATAAAACAGTGTAGGGGTGAAACGCTTT-CAATTTTTTTGATATCTGGATTAAACTTAAATGAATTTAGTTTATAAAATAACCATAAAGTTATAAGATTTTATGGA-GGCAGAATTCAAAAAATTTTTTTTCA---TGACGAAATAAATTTT-CAAGTTA----AACA---TAAAA-AATATAATCTTTGTTT-TAGCTAG-TCTG-TTAAATATGT---TTATGTTTA-AGTAAATACTTTA---CTTAAGTTAATAATGTTTAAATTAGTAAT---TTATT---…	ATTTATTCTTCCCAAAAAAGTGATCTATTTTAATTGAAACGATAATGTTGCATCATTATGAATAAAACAGTGTAGGGGTGAAACGCTTTCAATTTTTTTGATATCTGGATTAAACTTAAATGAATTTAGTTTTAAAATAACCATAAAGTTATAAGATTTTATGGAGGCAGTTCAAAAACGAAATAATTTAGTCTAAAATATCTTTGTTTGCTATGATATTTATGTTTATAATATAGTTAATAATGTTTAAATTAGTAATTTAAGTAACTGAAGGAACTCGGCAATTTGTTTTCAACTGTTTACCAAAAACATAGCTTTAAGATTAAAGTTAATCTGCCCAGTGATTACGGCCGCAGTACATTGACTGTGCTAAGGTAGCATAATAAATTGACTTTTAAT…	TTCCCAAAAAAGTGATCTATTTAATGTTGCATCATTATAGGGGTGAAACGCTTTCAATTTTTATATCTGGATTAAACTTAAATGAATTTAGTTTTAAAATAACCATAAAGTTATAAGATTTTATGGAGGCAGTGAAATAATTAATATCTTTGTTTTTTATGTAATAATGTTTAAATTAGTAATTTAAGTAAAGGAACTCGGCAATTTGTTTTCAACTGTTTACCAAAAACATAGCTTTAAGATTAAAGTTAATCTGCCCAGTGATTACGGCCGCAGTACATTGACTGTGCTAAGGTAGCATAATAAATTGACTTTTAATTGGAGTCGGGTATGAAAGGATTGGAAACTATCTGTCTCAACTTACTTAAAAGGTGAAAATTCCTTTATGTTAGACGAGAA…
Orcula dolium	LEC1_5932	KC569256	--AATAT-CTATT-AAATAAATATACCCG-AATAATAAAGATCTACGCT-GTTTTAATTC----TT-AGAAT----AAAATAT-----ATAATGTAGCAT-AATTATTTAAGTAAAAAATTGTGTAGGGGTGAAACACTTT-CAATTTATTAAGTATCTGGATTGAGCCGAAATGAATTTAGTTCGTGAAATAATCACAAAGTTATAAGATTTTGTGAG-GCAAGAATATAAATT-ATTGA--CTT--AAAACGAAATAAGTTTT-CAGATTT-----ATCATGCACAAAGAT---ATTTAGATTT-ATATTAA-TCTA---GCGCACTAGGCTCATATCCC-CCCCAATAAAAAAG----CGGATTAATAATGTTTAAATTAGTAAA---TAATA---…	ATTAAATATACCGAATAATAAGATCTATTTTTATTAGAAAAATAATGTAGCATAATTATTTAAAAAATTGTGTAGGGGTGAAACACTTTCAATTTATTAAGTATCTGGATTGAGCCGAAATGAATTTAGTTCTGAAATAATCACAAAGTTATAAGATTTTGTGAGGCAAGTATAAATTCGAAATAGTTTGATTCACAGTATTTAGATTTATTATAGCAATCATATCCCCCATAAGATTAATAATGTTTAAATTAGTAAATAAACCAATAAAAGGAACTCGGCAATATATTTTCAACTGTTTATCAAAAACATAGCTTTAAGATTAAGGTTAATCTGCCCAGTGATTACGGCCGCAGTACATTGACTGTGCTAAGGTAGCATAATAAGTTGACTTTTAAA…	TACCGAATAATAAGATCTATTTAATGTAGCATAATTATAGGGGTGAAACACTTTCAATTTATGTATCTGGATTGAGCCGAAATGAATTTAGTTCTGAAATAATCACAAAGTTATAAGATTTTGTGAGGCAAGTGAAATAGTTAGTATTTAGATTTATCATATAATAATGTTTAAATTAGTAAATAAACCAAAGGAACTCGGCAATATATTTTCAACTGTTTATCAAAAACATAGCTTTAAGATTAAGGTTAATCTGCCCAGTGATTACGGCCGCAGTACATTGACTGTGCTAAGGTAGCATAATAAGTTGACTTTTAAATGAAGTCGGGTATGAACGGATTGGGGATTACCTGTCTCAAATTATTTAAAAGGTGAAAATACCTTTATGTTAGACGAGAA…
Orcula dolium	MLF1_3938	KC569244	--AATGT-CTATC-AGATAAATTTACCCG-AATAATAAAGATCTACGCT-GTTTTAATTT----TT-AGAAT----AAAATAT-----ATAATGTAGCAT-AATTATTTAAGTAAAAAATTGCGTAGGGGTGAAACACTTT-CAATTTATTAAGTATCTGGATTGAGCCAAAATGAATTCAGTTCTTAGGATAATCACAAAGTTATAAGATTTTGTGAG-GCAAGAATATAAATT-ATTGG--CTT--TAAACGAAATAAGTTTT-CAGATTT-----ATTATACACAAAATT---ATTTAGATTT-ATGTCAA-TCTA---GCACACTAGGCTCATATCCC-CCCCAATAAAAAAG----CGGATTAATAATGTTTAAATGAGTAAA---TAATA---…	ATCGAATTTACCGAATAATAAGATCTATTTTTATTAGAAAAATAATGTAGCATAATTATTTAAAAAATTGCGTAGGGGTGAAACACTTTCAATTTATTAAGTATCTGGATTGAGCCAAAATGAATTCAGTTCTAGGATAATCACAAAGTTATAAGATTTTGTGAGGCAAGTATAAATTCGAAATAGTTTGATTCACAATATTTAGATTTGTCATAACAATCATATCCCCCATAAGATTAATAATGTTTAAATGAGTAAATAAAACAACAAAAGGAACTCGGCAATATATTTTCAACTGTTTATCAAAAACATAGCTTTAAGATTAAGGTCAATCTGCCCAGTGATTACGGCCGCAGTACATTGACTGTGCTAAGGTAGCATAATAAGTTGACTTTTAAA…	TACCGAATAATAAGATCTATTTAATGTAGCATAATTATAGGGGTGAAACACTTTCAATTTATGTATCTGGATTGAGCCAAAATGAATTCAGTTCTAGGATAATCACAAAGTTATAAGATTTTGTGAGGCAAGTGAAATAGTTAATATTTAGATTTATCATATAATAATGTTTAAATGAGTAAATAAAACAAAGGAACTCGGCAATATATTTTCAACTGTTTATCAAAAACATAGCTTTAAGATTAAGGTCAATCTGCCCAGTGATTACGGCCGCAGTACATTGACTGTGCTAAGGTAGCATAATAAGTTGACTTTTAAATGAAGTCGGGTATGAATGGATTGGGGATTACCTGTCTCAAATTACTTAAAAGGTGAAAATACCTTTATGTCAGACGAGAA…
Orcula dolium	MLF1_3939	KC569245	--CATAT-TTGTT-AGATAATCTAGCCCG-AAAAATAAAGATCTACGCT-ATTTTAATTT----TTAGAAA-----CAAATGT-----ATAATGTAGCAT-CATTATA--AGTAAAAAATTGCGTAGGGGTGAAACACTTT-CAATTTATTTGATATCTGGATTAAACTGAAATGAATTTAGTTCATTAAATAATCACAAAGTTATAAGATTTTGTGAA-GTAAGAATAAAAATTCAATGAGGCTT--TCAAAGAAATAAATTTT-CAGATTG-----ACTAGAGATAAAAAT---ATTTATATTT-ATGTTAA-TCTG---TGTTATTAAGTTTATGTCTA-TAAAAATTTTAGGA----TGGATTAATAATGCTTAAATCAGTAAA---CTAAT---…	GTTGATCTAGCCGAAAAATAAGATCTATTTTTATTGAAACAATAATGTAGCATCATTATATAAAAAATTGCGTAGGGGTGAAACACTTTCAATTTATTTGATATCTGGATTAAACTGAAATGAATTTAGTTCTTAAATAATCACAAAGTTATAAGATTTTGTGAAGTAAGTAAAAATTAGAAATAATTTGATCGATAATATTTATATTTGTTATGTTAATTATGTCTAAAATTAGATTAATAATGCTTAAATCAGTAAACTAATTAACTAAAGGAACTCGGCAATATATCTTCAACTGTTTATCAAAAACATAGCTTTTAGATTAAAGTTAATCTGCCCAGTGATTACGGCCGCAGTACATTGACTGTGCTAAGGTAGCATAATAAGTTGACTTTTAAA…	AGCCGAAAAATAAGATCTATTTAATGTAGCATCATTATAGGGGTGAAACACTTTCAATTTATATATCTGGATTAAACTGAAATGAATTTAGTTCTTAAATAATCACAAAGTTATAAGATTTTGTGAAGTAAGTGAAATAATTAATATTTATATTTATTATGTAATAATGCTTAAATCAGTAAACTAATTAAAGGAACTCGGCAATATATCTTCAACTGTTTATCAAAAACATAGCTTTTAGATTAAAGTTAATCTGCCCAGTGATTACGGCCGCAGTACATTGACTGTGCTAAGGTAGCATAATAAGTTGACTTTTAAATGGAGTCGGGTATGAATGGATTGGGGATTTCCTGTCTCAAATTACTAAAAAGGTGAAAATTCCTTTATGTTAGACGAGAA…
Orcula dolium	MLF1_3942	KC569289	--CATAT-TTATT-AGATAATCTAGCCCG-AAAAATAAAGATCTACGCT-ATTTTAATTT----TTAGAAA-----CAAATGT-----ATAATGTAGCAT-CATTATA--AGTAAAAAATTGCGTAGGGGTGAAACACTTT-CAATTTATTTGATATCTGGATTAAACTGAAATGAATTTAGTTCATTAAATAATCACAAAGTTATAAGATTTTGTGAA-GTAAGAATAAAAATTCAATGAGGCTT--TCAAAGAAATAAATTTT-CAGATTG-----ACTAGAGATAAAAAT---ATTTATATTT-ATGTTAA-TCTG---TGTTATTAAGTTTATGTCTA-TAAAAATTTTAGGA----TGGATTAATAATGCTTAAATCAGTAAA---CTAAT---…	ATTGATCTAGCCGAAAAATAAGATCTATTTTTATTGAAACAATAATGTAGCATCATTATATAAAAAATTGCGTAGGGGTGAAACACTTTCAATTTATTTGATATCTGGATTAAACTGAAATGAATTTAGTTCTTAAATAATCACAAAGTTATAAGATTTTGTGAAGTAAGTAAAAATTAGAAATAATTTGATCGATAATATTTATATTTGTTATGTTAATTATGTCTAAAATTAGATTAATAATGCTTAAATCAGTAAACTAATTAACTAAAGGAACTCGGCAATATATCTTCAACTGTTTATCAAAAACATAGCTTTTAGATTAAAGTTAATCTGCCCAGTGATTACGGCCGCAGTACATTGACTGTGCTAAGGTAGCATAATAAGTTGACTTTTAAA…	AGCCGAAAAATAAGATCTATTTAATGTAGCATCATTATAGGGGTGAAACACTTTCAATTTATATATCTGGATTAAACTGAAATGAATTTAGTTCTTAAATAATCACAAAGTTATAAGATTTTGTGAAGTAAGTGAAATAATTAATATTTATATTTATTATGTAATAATGCTTAAATCAGTAAACTAATTAAAGGAACTCGGCAATATATCTTCAACTGTTTATCAAAAACATAGCTTTTAGATTAAAGTTAATCTGCCCAGTGATTACGGCCGCAGTACATTGACTGTGCTAAGGTAGCATAATAAGTTGACTTTTAAATGGAGTCGGGTATGAATGGATTGGGGATTTCCTGTCTCAAATTACTAAAAAGGTGAAAATTCCTTTATGTTAGACGAGAA…
Orcula dolium	MLF2_3919	KC569237	--GATAT-CTATT-AAATAAATATACCCG-AATAATAAAGATCTACGCT-GTTTTAATTC----TT-AGAAT----AAAATAT-----ATAATGTAGCAT-AATTATTTAAGTAAAAAATTGCGTAGGGGTGAAACACTTT-CAATTTATTAAGTATCTGGATTGAGCCGAAATGAATTTAGTTCATAAGATAATCACAAAGTTATAAGATTTTGTGAG-GCAAGAATATAAATT-ATTGA--CTT--TAAACGAAATAAATTTT-CAGATTT-----ATTATGCACAAAGAT---ATTCAGATTT-ATATTAA-TCTA---GCGTACTAGGCTCATATCCC-CTCCAATAAAAAAG----CGGATTAATAATGTTTAAATTAGTAAA---TAATA---…	ATTAAATATACCGAATAATAAGATCTATTTTTATTAGAAAAATAATGTAGCATAATTATTTAAAAAATTGCGTAGGGGTGAAACACTTTCAATTTATTAAGTATCTGGATTGAGCCGAAATGAATTTAGTTCTAAGATAATCACAAAGTTATAAGATTTTGTGAGGCAAGTATAAATTCGAAATAATTTGATTCACAGTATTCAGATTTATTATAGTAATCATATCCCCCATAAGATTAATAATGTTTAAATTAGTAAATAAACCAACAAAAGGAACTCGGCAATATATTTTCAACTGTTTATCAAAAACATAGCTTTAAGATTAAGGTTAATCTGCCCAGTGATTACGGCCGCAGTACATTGACTGTGCTAAGGTAGCATAATAAGTTGACTTTTAAA…	TACCGAATAATAAGATCTATTTAATGTAGCATAATTATAGGGGTGAAACACTTTCAATTTATGTATCTGGATTGAGCCGAAATGAATTTAGTTCTAAGATAATCACAAAGTTATAAGATTTTGTGAGGCAAGTGAAATAATTAGTATTCAGATTTATCATATAATAATGTTTAAATTAGTAAATAAACCAAAGGAACTCGGCAATATATTTTCAACTGTTTATCAAAAACATAGCTTTAAGATTAAGGTTAATCTGCCCAGTGATTACGGCCGCAGTACATTGACTGTGCTAAGGTAGCATAATAAGTTGACTTTTAAATGAAGTCGGGTATGAATGGATTGGGGATTACCTGTCTCAAATTATTTAAAAGGTGAAAATACCTTTATGTTAGACGAGAA…
Orcula dolium	MLF3_3915	KC569236	--AATAT-CTATT-AAATAAATATACCCG-AATAATAAAGATCTACGCT-GTTTTAATTC----TT-AGAAT----AAAATAT-----ATAATGTAGCAT-AATTATTTAAGTAAAAAATTGTGTAGGGGTGAAACACTTT-CAATTTATTAAGTATCTGGATTGAGCCGAAATGAATTTAGTTCATAAGATAATCACAAAGTTATAAGATTTTGTGAG-GCAAGAATATAAATT-ATTGA--CTT--TAAACGAAATAAGTTTT-CAAATTT-----ACCATGCACAAAGAT---ATTTAGATTT-ATATTAA-TCTA---GCGCACTAGGCTCATATCCC-CCCCAATAAAAAAG----CGGATTAATAATGTTTAAATTAGTAAG---TAATA---…	ATTAAATATACCGAATAATAAGATCTATTTTTATTAGAAAAATAATGTAGCATAATTATTTAAAAAATTGTGTAGGGGTGAAACACTTTCAATTTATTAAGTATCTGGATTGAGCCGAAATGAATTTAGTTCTAAGATAATCACAAAGTTATAAGATTTTGTGAGGCAAGTATAAATTCGAAATAGTTTAATCCACAGTATTTAGATTTATTATAGCAATCATATCCCCCATAAGATTAATAATGTTTAAATTAGTAAGTAAACCAACAAAAGGAACTCGGCAATATATTTTCAACTGTTTATCAAAAACATAGCTTTAAGATTAAGGTTAATCTGCCCAGTGATTACGGCCGCAGTACATTGACTGTGCTAAGGTAGCATAATAAGTTGACTTTTAAA…	TACCGAATAATAAGATCTATTTAATGTAGCATAATTATAGGGGTGAAACACTTTCAATTTATGTATCTGGATTGAGCCGAAATGAATTTAGTTCTAAGATAATCACAAAGTTATAAGATTTTGTGAGGCAAGTGAAATAGTTAGTATTTAGATTTATCATATAATAATGTTTAAATTAGTAAGTAAACCAAAGGAACTCGGCAATATATTTTCAACTGTTTATCAAAAACATAGCTTTAAGATTAAGGTTAATCTGCCCAGTGATTACGGCCGCAGTACATTGACTGTGCTAAGGTAGCATAATAAGTTGACTTTTAAATGAAGTCGGGTATGAATGGATTGGGGATTACCTGTCTCAAATTATTTAAAAGGTGAAAATACCTTTACGTTAGACGAGAA…
Orcula dolium	MLF4_3932	KC569241	--AATAT-CTATT-AAATAAATATACCCG-AATAATAAAGATCTACGCT-GTTTTAATTC----TT-AGAAT----AAAATAT-----ATAATGTAGCAT-AATTATT-AAGTAAAAAATTGTGTAGGGGTGAAACACTTT-CAATTTATTAGGTATCTGGATTGAGCCGAAATGAATTTAGTTCATAAGACAATCACAAAGTTATAAGATTTTGTGAG-GCAAGAATATAAATT-ATTAA--CTT--TAAACGAAATAAGTTTT-CAGATTT-----ATCATGCACAAAGAT---ATTTAGATTT-ATATTAA-TCTA---GCGCACTAGGCTCATATCCC-CCCCAATAAAAAAG----CGGATTAATAATGTTTAAATTAGTAAA---TAATA---…	ATTAAATATACCGAATAATAAGATCTATTTTTATTAGAAAAATAATGTAGCATAATTATTTAAAAAATTGTGTAGGGGTGAAACACTTTCAATTTATTAGGTATCTGGATTGAGCCGAAATGAATTTAGTTCTAAGACAATCACAAAGTTATAAGATTTTGTGAGGCAAGTATAAATTCGAAATAGTTTGATTCACAGTATTTAGATTTATTATAGCAATCATATCCCCCATAAGATTAATAATGTTTAAATTAGTAAATAAACCAACAAAAGGAACTCGGCAATATATTTTCAACTGTTTATCAAAAACATAGCTTTAAGATTAAGGTTAATCTGCCCAGTGATTACGGCCGCAGTACATTGACTGTGCTAAGGTAGCATAATAAGTTGACTTTTAAA…	TACCGAATAATAAGATCTATTTAATGTAGCATAATTATAGGGGTGAAACACTTTCAATTTATGTATCTGGATTGAGCCGAAATGAATTTAGTTCTAAGACAATCACAAAGTTATAAGATTTTGTGAGGCAAGTGAAATAGTTAGTATTTAGATTTATCATATAATAATGTTTAAATTAGTAAATAAACCAAAGGAACTCGGCAATATATTTTCAACTGTTTATCAAAAACATAGCTTTAAGATTAAGGTTAATCTGCCCAGTGATTACGGCCGCAGTACATTGACTGTGCTAAGGTAGCATAATAAGTTGACTTTTAAATGAAGTCGGGTATGAATGGATTGGGGATTACCTGTCTCAAATTATTTAAAAGGTGAAAATACCTTTATGTTAGACGAGAA…
Orcula dolium	MLF6_3947	KC569248	--AATAT-CTATT-AGATAAATTCACCCG-AATAATAAAGATCTACACT-GTTTTAATTC----TT-AGAAT----AAAATAT-----ATAATGTAGCAT-AATTATT-AAGTAAAAAATTGTGTAGGGGTGAAACACTTT-CAATTTATTAAGTATCTGGATTGAGCCAAAATGAATTTAGTTCTTAAGATAATCACAAAGTTATAAGATTTTGTGAG-GCAAGAATATAAATT-ATTGA--CTT--TAAACGAAATAAGTTTT-CAGATTT-----ATTATGCACAAAGAT---ATTTAGATTT-ATGTCAA-TCTA---GCACACTAGGCTCACATCCT-CCCCAATAAAAAAG----TGGATTAATAATGTTTAAATGAGTAAA---TAATA---…	ATTGAATTCACCGAATAATAAGATCTATTTTTATTAGAAAAATAATGTAGCATAATTATTTAAAAAATTGTGTAGGGGTGAAACACTTTCAATTTATTAAGTATCTGGATTGAGCCAAAATGAATTTAGTTCTAAGATAATCACAAAGTTATAAGATTTTGTGAGGCAAGTATAAATTCGAAATAGTTTGATTCACAGTATTTAGATTTGTCATAACAATCACATCCTCCATAAGATTAATAATGTTTAAATGAGTAAATAAACCAACAAAAGGAACTCGGCAATATATTTTCAACTGTTTATCAAAAACATAGCTTTAAGATTAAGGTTAATCTGCCCAGTGATTACGGCCGCAGTACATTGACTGTGCTAAGGTAGCATAATAAGTTGACTTTTAAA…	CACCGAATAATAAGATCTATTTAATGTAGCATAATTATAGGGGTGAAACACTTTCAATTTATGTATCTGGATTGAGCCAAAATGAATTTAGTTCTAAGATAATCACAAAGTTATAAGATTTTGTGAGGCAAGTGAAATAGTTAGTATTTAGATTTATCACATAATAATGTTTAAATGAGTAAATAAACCAAAGGAACTCGGCAATATATTTTCAACTGTTTATCAAAAACATAGCTTTAAGATTAAGGTTAATCTGCCCAGTGATTACGGCCGCAGTACATTGACTGTGCTAAGGTAGCATAATAAGTTGACTTTTAAATGAAGTCGGGTATGAATGGATTGGGGATTACCTGTCTCAAATTATTTAAAAGGTGAAAATACCTTTATGTTAGACGAGAA…
Orcula dolium	MLF7_1372	KC569221	--TATTT-TTATT-AAATAATTTTACCCG-AACAATAAAGATCTACACT-ATTTTAATTC----TT-AGAAA----TAAATGC-----ATAATGTAGCAT-AATTATT--AGTAAAAAATAGTGTAGGGGTGAAACACTTT-CAATTTATTAAATATCTGGATTAAGCTGAAATGAATTAAGTTCATAAGATAATCACAAAGTTATAAGATTTTGTGAG-ATGAGAATAAAAATT-AATAA--CCT--TTAATGAAATAAATTTT--AGATTG-----GTAGTATATAAAGAT---ATTAAGATTT-ACGCCAA-TCTG---CAGTGCTAGGCTTACACCCA-ACAAAATTATAGGA----AGGGTAAATAATGTTTAAATAAGTAAA---TAAAT---…	ATTAATTTTACCGAACAATAAGATCTATTTTTATTAGAATAATAATGTAGCATAATTATTTAAAAAATAGTGTAGGGGTGAAACACTTTCAATTTATTAAATATCTGGATTAAGCTGAAATGAATTAAGTTCTAAGATAATCACAAAGTTATAAGATTTTGTGAGATGAGTAAAAATTTGAAATAATTTGATTTATAGTATTAAGATTTGCCATGGTGATTACACCCAAAATTAGGTAAATAATGTTTAAATAAGTAAATAATCAAACTAAAGGAACTCGGCAATATATTTTCAACTGTTTATCAAAAACATAGCTTTAAGACTAAGGTCAACCTGCCCGGTGATTACGGCCGCAGTACATTGACTGTGCTAAGGTAGCATAATAAGTTGACTTTTAAT…	TACCGAACAATAAGATCTATTTAATGTAGCATAATTATAGGGGTGAAACACTTTCAATTTATATATCTGGATTAAGCTGAAATGAATTAAGTTCTAAGATAATCACAAAGTTATAAGATTTTGTGAGATGAGTGAAATAATTAGTATTAAGATTTATTACACAATAATGTTTAAATAAGTAAATAATCAAAAGGAACTCGGCAATATATTTTCAACTGTTTATCAAAAACATAGCTTTAAGACTAAGGTCAACCTGCCCGGTGATTACGGCCGCAGTACATTGACTGTGCTAAGGTAGCATAATAAGTTGACTTTTAATTGAAGTCGGGTATGAAGGGATTGGAAATTACCTGTCTCAAATTACTTAAAAGGTGAAAATTCCTTTATGTTAGACGAGAA…
Orcula dolium	MLF7_1373	KC569222	--TATTT-TTATT-AAATAATTTTACCCG-AACAATAAAGATCTACACT-ATTTTAATTC----TT-AGAAA----TAAATGC-----ATAATGTAGCAT-AATTATT--AGTAAAAAATAGTGTAGGGGTGAAACACTTT-CAATTTATTAAATATCTGGATTAAGCTGAAATGAATTAAGTTCAGAAGATAATCACAAAGTTATAAGATTTTGTGAG-ATGAGAATAAAAATT-AATAA--CCT--TTAATGAAATAAATTTT--AGATTG-----GTAATATATAAAGAT---ATTAAGATTT-ATGCCAA-TCTG---CAGTGCTAGGCTTACACCCA-ACAAAATTATAGGA----AGGGTAAATAATGTTTAAATAAGTAAA---TAAAT---…	ATTAATTTTACCGAACAATAAGATCTATTTTTATTAGAATAATAATGTAGCATAATTATTTAAAAAATAGTGTAGGGGTGAAACACTTTCAATTTATTAAATATCTGGATTAAGCTGAAATGAATTAAGTTCGAAGATAATCACAAAGTTATAAGATTTTGTGAGATGAGTAAAAATTTGAAATAATTTGATTTATAGTATTAAGATTTGCCATGGTGATTACACCCAAAATTAGGTAAATAATGTTTAAATAAGTAAATAATCAAACTAAAGGAACTCGGCAATATATTTTCAACTGTTTATCAAAAACATAGCTTTAAGATTAAGGTCAACCTGCCCGGTGATTACGGCCGCAGTACATTGACTGTGCTAAGGTAGCATAATAAGTTGACTTTTAAT…	TACCGAACAATAAGATCTATTTAATGTAGCATAATTATAGGGGTGAAACACTTTCAATTTATATATCTGGATTAAGCTGAAATGAATTAAGTTCGAAGATAATCACAAAGTTATAAGATTTTGTGAGATGAGTGAAATAATTAGTATTAAGATTTATTACACAATAATGTTTAAATAAGTAAATAATCAAAAGGAACTCGGCAATATATTTTCAACTGTTTATCAAAAACATAGCTTTAAGATTAAGGTCAACCTGCCCGGTGATTACGGCCGCAGTACATTGACTGTGCTAAGGTAGCATAATAAGTTGACTTTTAATTGAAGTCGGGTATGAAGGGATTGGAAATTACCTGTCTCAAATTACTTAAAAGGTGAAAATTCCTTTATGTTAGACGAGAA…
Orcula dolium	MLF7_1376	KC569223	--TACTTATTATT-AAATAGATAAACCCG-AAAAATAAAGATCTACGCTTGTTTTAGTGT----TTAGAATA----TTAATGT-----GTAATATAGCAT-TATTACT--ATAAAAAATTAGTGTAGGGGTGAAACACTTT-CAATTTATTTGATAACTGGATTAAACTGAAATGAATTTAGTTCATTAGATAATTACAAAGTTATAAGATTTTGTAAGCACGAGAATAAAAATT--ATAAATTTT--TCAAAGAAGTAAACTT--CAAATTG-----AATAGAGAGTAAAAT---ATTAAGATTT-ATGTTAA-TCTG---C-TTTTTAGGTTTATATCAA-ATTAAATTTCTTAA----TGGATTAATAATGCTTAAATTAGTAAA---TCAGT---…	ATTAAATAAACCGAAAAATAAGATCTATTTTTATTGAATTAGTAATATAGCATTATTACTAAAAAATTAGTGTAGGGGTGAAACACTTTCAATTTATTTGATAACTGGATTAAACTGAAATGAATTTAGTTCTTAGATAATTACAAAGTTATAAGATTTTGTAAGACGAGTAAAAATTAGAAGTAACTTAATAGAGAATATTAAGATTTGTTATGTTTATTATATCAATAATTTGATTAATAATGCTTAAATTAGTAAATCATCTAACGGAAGGAACTCGGCAATATATTTTCAACTGTTTAACAAAAACATAGCTTTAAGATTAAAGTTAATCTGCCCAGTGATTACGGCCGCAGTACATTGACTGTGCTAAGGTAGCATAATAAGTTGACTTTTAAA…	AACCGAAAAATAAGATCTATTTAATATAGCATTATTATAGGGGTGAAACACTTTCAATTTATATAACTGGATTAAACTGAAATGAATTTAGTTCTTAGATAATTACAAAGTTATAAGATTTTGTAAGACGAGTGAAGTAACTAATATTAAGATTTATTATATAATAATGCTTAAATTAGTAAATCATCTAAAGGAACTCGGCAATATATTTTCAACTGTTTAACAAAAACATAGCTTTAAGATTAAAGTTAATCTGCCCAGTGATTACGGCCGCAGTACATTGACTGTGCTAAGGTAGCATAATAAGTTGACTTTTAAATGGAGTCGGGTATGAAAGGATTGGAGATTACCTGTCTCAAATTACTTAAAAGGTGAAAATTCCTTTATGATAGACGAGAA…
Orcula conica	MLK1_3338	KM188606	-CATG-CTTAATT-ATATAATTTAT-CCCGAAAATAGAAGATCTAC-TC--TGCTTTATG---CTTTTAGAGCAAATAAATAT-----AAAATGTGGCATCTGTTTTA--AATAAAAAGTAGCGTAGGGGCGAAACACCTT-CAATTTTTTTGATATCTGGATTAAACTTAAATGAATTTAGTTCACTAAATAATCATAAAGTTATAAGATTTTATGAG-GGTAGAATAAAAAATAGTTTTTTATA-----ATGAAATAAATTTT-CTGATTA----AAC----CAATAAAAATTTATAAATATTT---TTTGA---AATCTATATTTTAGGTTTATAGTTTT--AAAGTAATTTTCT-TTTAACTCAATAATGTTTAAATTAGTAAAAATTTTT----…	ATTTATTTATCCCAAAATAGAGATCTACTGCTTTTTAGATAAAAATGTGGCATTGTTTTATAAAAAGTAGCGTAGGGGCGAAACACCTTCAATTTTTTTGATATCTGGATTAAACTTAAATGAATTTAGTTCCTAAATAATCATAAAGTTATAAGATTTTATGAGGGTAGTAAAAAATTGAAATAATTTGATCCAAAAAATAAATATTTTTTGAAATTATTATAGTTTAAATATACTCAATAATGTTTAAATTAGTAAATTAATTTTTTTAAGGAACTCGGCAATATATTTTCAACTGTTTATCAAAAACATAGCTTTAAGATTAAAGTTAATCTGCCCAGTGATTACGGCCGCAGTACACTGACTGTGCTAAGGTAGCATAATAAATTGACTTTTAAA…	ATCCCAAAATAGAGATCTACTAAATGTGGCATTGTTTTAGGGGCGAAACACCTTCAATTTTTATATCTGGATTAAACTTAAATGAATTTAGTTCCTAAATAATCATAAAGTTATAAGATTTTATGAGGGTAGTGAAATAATTAAAATAAATATTTATTATAGAATAATGTTTAAATTAGTAAATTAATTTAAGGAACTCGGCAATATATTTTCAACTGTTTATCAAAAACATAGCTTTAAGATTAAAGTTAATCTGCCCAGTGATTACGGCCGCAGTACACTGACTGTGCTAAGGTAGCATAATAAATTGACTTTTAAATGGAGTCGGGTATGAATGGATTGGAGATTTTCTGTCTCAATTTACTCAAAAGGTGAAAATTCCTTTATGTAAGACGAGAA…
Orcula fuchsi	MRZ2_2952	KM188632	-TATA-TTTAATT-ATATAATTCTT-CCCGAAAAAAATAGATCTACACT-TTCTTATTTTTATTTTAGAAAAATCTTTTTAA------ATAATGTTGCAT-CATTATA---AAATAAAGTAGTGTAGGGGTGAAATGCTTT-CAATTTTTTAGATATCTGGATTAAACTTAAATGAATTTAGTTCATAAAATAACCATAAAGTTGTAAGATTTTATGGG-GGTAGAATTTAATATATT-TTCTCTA---GTACGAAATAAAGTTT-CAAGTTA----AACT---AATAGAAATATAATTTTTGTAT-ACATTAA-TCTA-GCACATATTAAGTTTATATTTA-AGAAAATATTACAT--CTTAGCCAAATAATGTTAAAATTAGTAAA--AATATA---…	ATTTATTCTTCCCAAAAAAATGATCTATTCTTATTGAAATTATAATGTTGCATCATTATAAATAAAGTAGTGTAGGGGTGAAATGCTTTCAATTTTTTAGATATCTGGATTAAACTTAAATGAATTTAGTTCTAAAATAACCATAAAGTTGTAAGATTTTATGGGGGTAGTTTAATATCGAAATAAGTTAGTCAATGATATTTTTGTATATTATAATAATTATATTTAAAATAAGCCAAATAATGTTAAAATTAGTAAAATAGTTAACTGAAGGAACTCGGCAATATGTCTCCAACTGTTTACCAAAAACATAGCTTTAAGATTAAAGTTAATCTGCCCAGTGATTACGGCCGCAGTACATTGACTGTGCTAAGGTAGCATAATAAATTGACTTTTAAA…	TTCCCAAAAAAATGATCTATTTAATGTTGCATCATTATAGGGGTGAAATGCTTTCAATTTTTATATCTGGATTAAACTTAAATGAATTTAGTTCTAAAATAACCATAAAGTTGTAAGATTTTATGGGGGTAGTGAAATAAGTGATATTTTTGTATATTATATAATAATGTTAAAATTAGTAAAATAGTTAAAGGAACTCGGCAATATGTCTCCAACTGTTTACCAAAAACATAGCTTTAAGATTAAAGTTAATCTGCCCAGTGATTACGGCCGCAGTACATTGACTGTGCTAAGGTAGCATAATAAATTGACTTTTAAATGGAGTCGGGTATGAATGGATTGAAGACTTTCTGTCTCAATTTACTTAAAAGGTGAAAATTCCTTTACGATAGACGAGAA…
Orcula austriaca	MRZ2_2956	KM188608	-CATT-CATAATTTATATAATTCTTTCCCGAAAAAAGTAGATCTACATT-GTTTAATTTT---GTTAGAAAAG--CCTTATA------ATAATGTTGCAT-CATTATG--AGAATAAAACAGTGTAGGGGTGAAACGCTTC-CAATTTTTTTGATATCTGGATTAAACTTAAATGAATTTAGTTTATAAAATAACCATAAAGTTATAAGATTTTATGGA-GGCAGAATTCAAATTTTTTTTC---A---TGACGAAATAAATTTT-CAAGTTA----AACA---TAAAA-AATATAATCTTTGTTT-TAGCTAA-TCTG-TTAAATATGT---TTATGTTTA-AGTAGATATTTTA---CTTAAGTTAATAATGTTTAAATTAGTAAT---TTATT---…	ATTTATTCTTCCCAAAAAAGTGATCTATTTTAATTGAAACAATAATGTTGCATCATTATGAATAAAACAGTGTAGGGGTGAAACGCTTCCAATTTTTTTGATATCTGGATTAAACTTAAATGAATTTAGTTTTAAAATAACCATAAAGTTATAAGATTTTATGGAGGCAGTTCAAATTCGAAATAATTTAGTCTAAAATATCTTTGTTTGCTATGATATTTATGTTTATAGTATAGTTAATAATGTTTAAATTAGTAATTTAAGTAACTGAAGGAACTCGGCAATTTGTTTTCAACTGTTTATCAAAAACATAGCTTTAAGATTAAAGTTAATCTGCCCAGTGATTACGGCCGCAGTACATTGACTGTGCTAAGGTAGCATAATAAATTGACTTTTAAT…	TTCCCAAAAAAGTGATCTATTTAATGTTGCATCATTATAGGGGTGAAACGCTTCCAATTTTTATATCTGGATTAAACTTAAATGAATTTAGTTTTAAAATAACCATAAAGTTATAAGATTTTATGGAGGCAGTGAAATAATTAATATCTTTGTTTTTTATGTAATAATGTTTAAATTAGTAATTTAAGTAAAGGAACTCGGCAATTTGTTTTCAACTGTTTATCAAAAACATAGCTTTAAGATTAAAGTTAATCTGCCCAGTGATTACGGCCGCAGTACATTGACTGTGCTAAGGTAGCATAATAAATTGACTTTTAATTGGAGTCGGGTATGAAAGGATTGGAAACTATCTGTCTCAACTTACTTAAAAGGTGAAAATTCCTTTATGTTAGACGAGAA…
Orcula fuchsi	MRZ3_3036	KM188631	-TATA-TT-AATT-ATATAATTCTT-CCCGAAAAAAATAGATCTACACT-TTCTTATTTTTATTTTAGAAAAATCTTTTTAA------ATAATGTTGCAT-CATTATA---AAATAAAGTAGTGTAGGGGTGAAATGCTTT-CAATTTTTTAGATATCTGGATTAAACTTAAATGAATTTAGTTCATAAAATAACCATAAAGTTGTAAGATTTTATGGG-GGTAGAATTTAATATATT-TTCTCTA---GTACGAAATAAAGTTT-CAAGTTA----AACT---AATAGAAATATAATTTTTGTAT-ACATTAA-TCTA-GCACATATTAAGTTTATATTTA-AGAAAATATTACAT--CTTAGCCAAATAATGTTAAAATTAGTAAA--AATATA---…	ATTTATTCTTCCCAAAAAAATGATCTATTCTTATTGAAATTATAATGTTGCATCATTATAAATAAAGTAGTGTAGGGGTGAAATGCTTTCAATTTTTTAGATATCTGGATTAAACTTAAATGAATTTAGTTCTAAAATAACCATAAAGTTGTAAGATTTTATGGGGGTAGTTTAATATCGAAATAAGTTAGTCAATGATATTTTTGTATATTATAATAATTATATTTAAAATAAGCCAAATAATGTTAAAATTAGTAAAATAGTTAACTGAAGGAACTCGGCAATATGTCTCCAACTGTTTACCAAAAACATAGCTTTAAGATTAAAGTTAATCTGCCCAGTGATTACGGCCGCAGTACATTGACTGTGCTAAGGTAGCATAATAAATTGACTTTTAAA…	TTCCCAAAAAAATGATCTATTTAATGTTGCATCATTATAGGGGTGAAATGCTTTCAATTTTTATATCTGGATTAAACTTAAATGAATTTAGTTCTAAAATAACCATAAAGTTGTAAGATTTTATGGGGGTAGTGAAATAAGTGATATTTTTGTATATTATATAATAATGTTAAAATTAGTAAAATAGTTAAAGGAACTCGGCAATATGTCTCCAACTGTTTACCAAAAACATAGCTTTAAGATTAAAGTTAATCTGCCCAGTGATTACGGCCGCAGTACATTGACTGTGCTAAGGTAGCATAATAAATTGACTTTTAAATGGAGTCGGGTATGAATGGATTGAAGACTTTCTGTCTCAATTTACTTAAAAGGTGAAAATTCCTTTATGATAGACGAGAA…
Orcula austriaca	MRZ4_2958	KM188639	-TATC-TATAATTTATATAATTCTTCCCCGAAAAAAGTAGATCTACATT-GTTTAATTTT---GTTAGAAAAG--CCTTATA------ATAATGTTGCAT-CATTATG--AGAATAAAACAGTGTAGGGGTGAAACGCTTT-CAATTTTTTTGATATCTGGATTAAACTTAAATGAATTTAGTTCATAAAATAACCATAAAGTTATAAGATTTTATGGA-GGCAGAATTCAAATTTTTTTTT--CA---TGACGAAATAAATTTT-CAAGTTA----AAGA---TAAAA-AATATAATCTTTGTTT-TAGCTAG-TCTG-TTAAATATGT---TTATGTTTA-AGTAGATACTTTA---CTTAAGTTAATAATGTTTAAATTAGTAAT---TTATT---…	ATTTATTCTTCCCAAAAAAGTGATCTATTTTAATTGAAACAATAATGTTGCATCATTATGAATAAAACAGTGTAGGGGTGAAACGCTTTCAATTTTTTTGATATCTGGATTAAACTTAAATGAATTTAGTTCTAAAATAACCATAAAGTTATAAGATTTTATGGAGGCAGTTCAAATTCGAAATAATTTAGTGTAAAATATCTTTGTTTGCTATGATATTTATGTTTATAGTATAGTTAATAATGTTTAAATTAGTAATTTAAGTAACTGAAGGAACTCGGCAATTTGTTTTCAACTGTTTATCAAAAACATAGCTTTAAGATTAAAGTTAATCTGCCCAGTGATTACGGCCGCAGTACATTGACTGTGCTAAGGTAGCATAATAAATTGACTTTTAAT…	TTCCCAAAAAAGTGATCTATTTAATGTTGCATCATTATAGGGGTGAAACGCTTTCAATTTTTATATCTGGATTAAACTTAAATGAATTTAGTTCTAAAATAACCATAAAGTTATAAGATTTTATGGAGGCAGTGAAATAATTAATATCTTTGTTTTTTATGTAATAATGTTTAAATTAGTAATTTAAGTAAAGGAACTCGGCAATTTGTTTTCAACTGTTTATCAAAAACATAGCTTTAAGATTAAAGTTAATCTGCCCAGTGATTACGGCCGCAGTACATTGACTGTGCTAAGGTAGCATAATAAATTGACTTTTAATTGGAGTCGGGTATGAAAGGATTGGAAACTATCTGTCTCAACTTACTTAAAAGGTGAAAATTCCTTTATGTTAGACGAGAA…
Orcula pseudodolium	OOV10_3359	KM188625	-TACTATTT-ATT-ATATAATTTTT-CCCGAAAGAAATAGATCTACACT-GTATAGATTT---GGTAGAAA-----TTGAAAC--ACCATAATGTGGCAT-TATTATG--TAAATAAAACAGTGTAGGGGTGAAACGCTTT-CAATTTTTCGGATATCTGGATTAAACCTAAATGAATGTAGTTCATAAAATAACCATAAAGTTATAAGATTTTATGGG-GGCAGAATTTTTAATAAAATTA-CTC-AGGG-TGAAATAAAGTTTTCCGGCTC----AAAG---TAAAAAA-TATAATTTTTATTT-AGGTCAA-TCTG-TAGTTTTT-AGGTTTAGGTTTTTAGTTAACATCTTTTT-CTTAAGTTAATAATGTTTAAATTAGTAAT--ATTTT----…	ATTTATTTTTCCCAAAGAAATGATCTATTATAGGTGAAATAATAATGTGGCATTATTATGAATAAAACAGTGTAGGGGTGAAACGCTTTCAATTTTTCGGATATCTGGATTAAACCTAAATGAATGTAGTTCTAAAATAACCATAAAGTTATAAGATTTTATGGGGGCAGTTTTTAATTGAAATAAGTTGGCATAAAATATTTTTATTTGTCATGTTTATTAGGTTTTTTACATAGTTAATAATGTTTAAATTAGTAATTTAAGTAACTAAAGGAACTCGGCAAAATGTCCTCAACTGTTTACCAAAAACATAGCTTTAAGATTAAAGTTAACCTGCCCAGTGATTACGGCCGCAGTACACTGACTGTGCTAAGGTAGCATAATAAATTGACTTTTAAA…	TTCCCAAAGAAATGATCTATTTAATGTGGCATTATTATAGGGGTGAAACGCTTTCAATTTTTATATCTGGATTAAACCTAAATGAATGTAGTTCTAAAATAACCATAAAGTTATAAGATTTTATGGGGGCAGTGAAATAAGTAATATTTTTATTTATTAGGTAATAATGTTTAAATTAGTAATTTAAGTAAAGGAACTCGGCAAAATGTCCTCAACTGTTTACCAAAAACATAGCTTTAAGATTAAAGTTAACCTGCCCAGTGATTACGGCCGCAGTACACTGACTGTGCTAAGGTAGCATAATAAATTGACTTTTAAATGGAGTCGGGTATGAAAGGGTTGGGAACCTACTGTCTCAACTTACTTATAAGGTGAAAATTCCTTATAGTTAGACGAGAA…
Orcula pseudodolium	OOV13_3340	KM188621	-TACTATTT-ATT-ATATAATTTTT-CCCGAAAGAAATAGATCTACACT-GTATAGATTT---GGTAGAAA-----TTGAAAC--ACCATAATGTGGCAT-TATTATG--TAAATAAAACAGTGTAGGGGCGAAACGCTTT-CAATTTTTCGGATATCTGGATTAAACCTAAATGAATGTAGTTCATAAAATAACCATAAAGTTATAAGATTTTATGGG-GGCAGAATTTTTAATAA--TTA-CTC-AGGA-TGAAATAAAGTTT-CCGGTTC----AAAG---TAAAAAA-TATAATTTTTATTT-AGGTCAA-TCTG-TAGTTTT--AGGTTTAGGTTTTTAGTTAACATCTTTTT-CTTAAGTTAATAATGTTTAAATTAGTAAT--ATTTTT---…	ATTTATTTTTCCCAAAGAAATGATCTATTATAGGTGAAATAATAATGTGGCATTATTATGAATAAAACAGTGTAGGGGCGAAACGCTTTCAATTTTTCGGATATCTGGATTAAACCTAAATGAATGTAGTTCTAAAATAACCATAAAGTTATAAGATTTTATGGGGGCAGTTTTTAATTGAAATAAGTTGGTATAAAATATTTTTATTTGTCATGTTTATTAGGTTTTTTACATAGTTAATAATGTTTAAATTAGTAATTTAAGTAACTAAAGGAACTCGGCAAAATGTCCTCAACTGTTTACCAAAAACATAGCTTTAAGATTAAAGTTAACCTGCCCAGTGATTACGGCCGCAGTACACTGACTGTGCTAAGGTAGCATAATAAATTGACTTTTAAA…	TTCCCAAAGAAATGATCTATTTAATGTGGCATTATTATAGGGGCGAAACGCTTTCAATTTTTATATCTGGATTAAACCTAAATGAATGTAGTTCTAAAATAACCATAAAGTTATAAGATTTTATGGGGGCAGTGAAATAAGTAATATTTTTATTTATTAGGTAATAATGTTTAAATTAGTAATTTAAGTAAAGGAACTCGGCAAAATGTCCTCAACTGTTTACCAAAAACATAGCTTTAAGATTAAAGTTAACCTGCCCAGTGATTACGGCCGCAGTACACTGACTGTGCTAAGGTAGCATAATAAATTGACTTTTAAATGGAGTCGGGTATGAAAGGGATGGGAACCTACTGTCTCAACTTACTTATAAGGTGAAAATTCCTTATAGTTAGACGAGAA…
Orcula pseudodolium	OOV14_3344	KM188622	-TACTATTT-ATT-ATATAATTTTT-CCCGAAAGAAATAGATCTACACT-GTATAGATTT---GGTAGAAA-----TTGAAAC--ACCATAATGTGGCAT-TATTATG--TAAATAAAACAGTGTAGGGGCGAAACGCTTT-CAATTTTTCGGATATCTGGATTAAACCTAAATGAATGTAGTTCATAAAATAACCATAAAGTTATAAGATTTTATGGG-GGCAGAATTTTTAATAA--TTA-CTC-AGGA-TGAAATAAAGTTT-CCGGTTC----AAAG---TAAAAAA-TATAATTTTTATTT-AGGTCAA-TCTG-TAGTTTT--AGGTTTAGGTTTTTAGTTAACATCTTTTT-CTTAAGTTAATAATGTTTAAATTAGTAAT--ATTTTT---…	ATTTATTTTTCCCAAAGAAATGATCTATTATAGGTGAAATAATAATGTGGCATTATTATGAATAAAACAGTGTAGGGGCGAAACGCTTTCAATTTTTCGGATATCTGGATTAAACCTAAATGAATGTAGTTCTAAAATAACCATAAAGTTATAAGATTTTATGGGGGCAGTTTTTAATTGAAATAAGTTGGTATAAAATATTTTTATTTGTCATGTTTATTAGGTTTTTTACATAGTTAATAATGTTTAAATTAGTAATTTAAGTAACTAAAGGAACTCGGCAAAATGTCCTCAACTGTTTACCAAAAACATAGCTTTAAGATTAAAGTTAACCTGCCCAGTGATTACGGCCGCAGTACACTGACTGTGCTAAGGTAGCATAATAAATTGACTTTTAAA…	TTCCCAAAGAAATGATCTATTTAATGTGGCATTATTATAGGGGCGAAACGCTTTCAATTTTTATATCTGGATTAAACCTAAATGAATGTAGTTCTAAAATAACCATAAAGTTATAAGATTTTATGGGGGCAGTGAAATAAGTAATATTTTTATTTATTAGGTAATAATGTTTAAATTAGTAATTTAAGTAAAGGAACTCGGCAAAATGTCCTCAACTGTTTACCAAAAACATAGCTTTAAGATTAAAGTTAACCTGCCCAGTGATTACGGCCGCAGTACACTGACTGTGCTAAGGTAGCATAATAAATTGACTTTTAAATGGAGTCGGGTATGAAAGGGATGGGAACCTACTGTCTCAACTTACTTATAAGGTGAAAATTCCTTATAGTTAGACGAGAA…
Orcula pseudodolium	OOV16_5871	KM188627	-TACTATTT-ATT-ATATAATTTTT-CCCGAAAGAAATAGATCTACACT-GTATAGATTT---GGTAGAAA-----TTGAAAC--ACCATAATGTGGCAT-TATTATG--TAAATAAAACAGTGTAGGGGTGAAACGCTTT-CAATTTTTCGGATATCTGGATTAAACCTAAATGAATGTAGTTCATAAAATAACCATAAAGTTATAAGATTTTATGGG-GGCAGAATTTTTAATAA--TTA-CTC-AGGA-TGAAATAAAGTTT-CGGGTTC----AAAG---TAAAAAA-TATAATTTTTATTT-AGGTCAA-TCTG-TAGTTTT--AGGTTTAGGTTTTTAGTTAACATCTTTTT-CTTAAGTTAATAATGTTTAAATTAGTAAT--ATTTT----…	ATTTATTTTTCCCAAAGAAATGATCTATTATAGGTGAAATAATAATGTGGCATTATTATGAATAAAACAGTGTAGGGGTGAAACGCTTTCAATTTTTCGGATATCTGGATTAAACCTAAATGAATGTAGTTCTAAAATAACCATAAAGTTATAAGATTTTATGGGGGCAGTTTTTAATTGAAATAAGTTGGTATAAAATATTTTTATTTGTCATGTTTATTAGGTTTTTTACATAGTTAATAATGTTTAAATTAGTAATTTAAGTAACTAAAGGAACTCGGCAAAATGCCCTCAACTGTTTACCAAAAACATAGCTTTAAGATTAAAGTTAACCTGCCCAGTGATTACGGCCGCAGTACACTGACTGTGCTAAGGTAGCATAATAAATTGACTTTTAAA…	TTCCCAAAGAAATGATCTATTTAATGTGGCATTATTATAGGGGTGAAACGCTTTCAATTTTTATATCTGGATTAAACCTAAATGAATGTAGTTCTAAAATAACCATAAAGTTATAAGATTTTATGGGGGCAGTGAAATAAGTAATATTTTTATTTATTAGGTAATAATGTTTAAATTAGTAATTTAAGTAAAGGAACTCGGCAAAATGCCCTCAACTGTTTACCAAAAACATAGCTTTAAGATTAAAGTTAACCTGCCCAGTGATTACGGCCGCAGTACACTGACTGTGCTAAGGTAGCATAATAAATTGACTTTTAAATGGAGTCGGGTATGAAAGGGTTGGGAGCCTACTGTCTCAACTTACTTATAAGGTGAAAATTCCTTATAGTTAGACGAGAA…
Orcula pseudodolium	OOV17_5827	KM188624	-TACTATTT-ATT-ATATAATTTTT-CCCGAAAGAAATAGATCTACACT-GTATAGATTT---GGTAGAAA-----TTGAAAC--ACCATAATGTGGCAT-TATTATG--TAAATAAAACAGTGTAGGGGTGAAACGCTTT-CAATTTTTCGGATATCTGGATTAAACCTAAATGAATGTAGTTCATAAAATAACCATAAAGTTATAAGATTTTATGGG-GGCAGAATTTTTAACAAA-TTA-CTC-AGGA-TGAAATAAAGTTT-CCGGTTC----AAAG---TAAAAAA-TATAATTTTTATTT-AGGTCAA-TCTG-TAGGTTT--AGGTTTAGGTTTT-AGTTTACATCTTTTTTCTTAAGTTAATAATGTTTAAATTAGTAAT--ATTTTT---…	ATTTATTTTTCCCAAAGAAATGATCTATTATAGGTGAAATAATAATGTGGCATTATTATGAATAAAACAGTGTAGGGGTGAAACGCTTTCAATTTTTCGGATATCTGGATTAAACCTAAATGAATGTAGTTCTAAAATAACCATAAAGTTATAAGATTTTATGGGGGCAGTTTTTAACTGAAATAAGTTGGTATAAAATATTTTTATTTGTCATGTTTATTAGGTTTTTTTCATAGTTAATAATGTTTAAATTAGTAATTTAAGTAACTAAAGGAACTCGGCAAAATGTCCTCAACTGTTTACCAAAAACATAGCTTTAAGATTAAAGTTAACCTGCCCAGTGATTACGGCCGCAGTACACTGACTGTGCTAAGGTAGCATAATAAATTGACTTTTAAA…	TTCCCAAAGAAATGATCTATTTAATGTGGCATTATTATAGGGGTGAAACGCTTTCAATTTTTATATCTGGATTAAACCTAAATGAATGTAGTTCTAAAATAACCATAAAGTTATAAGATTTTATGGGGGCAGTGAAATAAGTAATATTTTTATTTATTAGGTAATAATGTTTAAATTAGTAATTTAAGTAAAGGAACTCGGCAAAATGTCCTCAACTGTTTACCAAAAACATAGCTTTAAGATTAAAGTTAACCTGCCCAGTGATTACGGCCGCAGTACACTGACTGTGCTAAGGTAGCATAATAAATTGACTTTTAAATGGAGTCGGGTATGAAAGGGTTGGGAACCTACTGTCTCAACTTACTTATAAGGTGAAAATTCCTTATAGTTAGACGAGAA…
Orcula pseudodolium	OOV18_5819	KM188623	-TACTATTT-ATT-ATATAATTTTT-CCCGAAAGAAATAGATCTACACT-GTATAGATTT---GGTAGAAA-----TTGAAAC--ACCATAATGTGGCAT-TATTATG--TAAATAAAACAGTGTAGGGGTGAAACGCTTT-CAATTTTTCGGATATCTGGATTAAACCTAAATGAATGTAGTTCATAAAATAACCATAAAGTTATAAGATTTTATGGG-GGCAGAATTTTTAACAAA-CTA-CTC-AGGA-TGAAATAAAGTTT-CCGGTTC----AAAG---TAAAAAA-TATAATTTTTATTT-AGGTCAA-TCTG-TAGGTTT--AGGTTTAGGTTTTTAGTTAACATCTTTT--CTTAAGTTAATAATGTTTAAATTAGTAAT--ATTTTT---…	ATTTATTTTTCCCAAAGAAATGATCTATTATAGGTGAAATAATAATGTGGCATTATTATGAATAAAACAGTGTAGGGGTGAAACGCTTTCAATTTTTCGGATATCTGGATTAAACCTAAATGAATGTAGTTCTAAAATAACCATAAAGTTATAAGATTTTATGGGGGCAGTTTTTAACTGAAATAAGTTGGTATAAAATATTTTTATTTGTCATGTTTATTAGGTTTTTTACATAGTTAATAATGTTTAAATTAGTAATTTAAGTAACTAAAGGAACTCGGCAAAATGTCCTCAACTGTTTACCAAAAACATAGCTTTAAGATTAAAGTTAACCTGCCCAGTGATTACGGCCGCAGTACACTGACTGTGCTAAGGTAGCATAATAAATTGACTTTTAAA…	TTCCCAAAGAAATGATCTATTTAATGTGGCATTATTATAGGGGTGAAACGCTTTCAATTTTTATATCTGGATTAAACCTAAATGAATGTAGTTCTAAAATAACCATAAAGTTATAAGATTTTATGGGGGCAGTGAAATAAGTAATATTTTTATTTATTAGGTAATAATGTTTAAATTAGTAATTTAAGTAAAGGAACTCGGCAAAATGTCCTCAACTGTTTACCAAAAACATAGCTTTAAGATTAAAGTTAACCTGCCCAGTGATTACGGCCGCAGTACACTGACTGTGCTAAGGTAGCATAATAAATTGACTTTTAAATGGAGTCGGGTATGAAAGGGTTGGGAACCTACTGTCTCAACTTACTTATAAGGTGAAAATTCCTTATAGTTAGACGAGAA…
Orcula pseudodolium	OOV19_5838	KM188629	-TACTATTT-ATT-ATATAATTTTTTCCCGAAAGAAATAGATCTACACT-GTATAGATTT---GGTAGAAA-----TTGAAAC--ACCATAATGTGGCAT-TATTATG--TAAATAAAACAGTGTAGGGGTGAAACGCTTT-CAATTTTTCGGATATCTGGATTAAACCTAAATGAATGTAGTTCATAAAATAACCATAAAGTTATAAGATTTTATGGG-GGCAGAATTTTTAATAAA-TTA-CTC-AGGA-TGAAATAAAGTTT-CCGGTTC----AAAG---TAAAAAA-TATAATTTTTATTT-AGGTCAA-TCTG-TAGTTTT--AGGTTTAGGTTTTTAGTTAACATCTTTTT-CTTAAGTTAATAATGTTTAAATTAGTAAT--AATTT----…	ATTTATTTTTCCCAAAGAAATGATCTATTATAGGTGAAATAATAATGTGGCATTATTATGAATAAAACAGTGTAGGGGTGAAACGCTTTCAATTTTTCGGATATCTGGATTAAACCTAAATGAATGTAGTTCTAAAATAACCATAAAGTTATAAGATTTTATGGGGGCAGTTTTTAATTGAAATAAGTTGGTATAAAATATTTTTATTTGTCATGTTTATTAGGTTTTTTACATAGTTAATAATGTTTAAATTAGTAATATAAGTAACTAAAGGAACTCGGCAAAATGTCCTCAACTGTTTACCAAAAACATAGCTTTAAGATTAAAGTTAACCTGCCCAGTGATTACGGCCGCAGTACACTGACTGTGCTAAGGTAGCATAATAAATTGACTTTTAAA…	TTCCCAAAGAAATGATCTATTTAATGTGGCATTATTATAGGGGTGAAACGCTTTCAATTTTTATATCTGGATTAAACCTAAATGAATGTAGTTCTAAAATAACCATAAAGTTATAAGATTTTATGGGGGCAGTGAAATAAGTAATATTTTTATTTATTAGGTAATAATGTTTAAATTAGTAATATAAGTAAAGGAACTCGGCAAAATGTCCTCAACTGTTTACCAAAAACATAGCTTTAAGATTAAAGTTAACCTGCCCAGTGATTACGGCCGCAGTACACTGACTGTGCTAAGGTAGCATAATAAATTGACTTTTAAATGGAGTCGGGTATGAAAGGGTTGGGAACCTACTGTCTCAACTTACTTATAAGGTGAAAATTCCTTATAGTTAGACGAGAA…
Orcula pseudodolium	OOV20_5855	KM188628	-TACTATTT-ATT-ATATAATTTTT-CCCGAAAGAAATAGATCTACACT-GTATAGATTT---GGTAGAAA-----TTGAGAC--ACCATAATGTGGCAT-TATTATG--TAAATAAAACAGTGTAGGGGTGAAACGCTTT-CAATTTTTCGGATATCTGGATTAAACCTAAATGAATGTAGTTCATAAAATAACCATAAAGTTATAAGATTTTATGGG-GGCAGAATTTTTAACAAA-TTA-CTC-AGGA-TGAAATAAAGTTT-CCGGTTC----AAAG---TAAAAAA-TATAATTTTTATTC-AGGTCAA-TCTG-TAGGTTT--AGGTTTAGGTTTT-AGTTAACATCTTTTTTCTTAAGTTAATAATGTTTAAATTAGTAAT--ATTTTT---…	ATTTATTTTTCCCAAAGAAATGATCTATTATAGGTGAAATAATAATGTGGCATTATTATGAATAAAACAGTGTAGGGGTGAAACGCTTTCAATTTTTCGGATATCTGGATTAAACCTAAATGAATGTAGTTCTAAAATAACCATAAAGTTATAAGATTTTATGGGGGCAGTTTTTAACTGAAATAAGTTGGTATAAAATATTTTTATTCGTCATGTTTATTAGGTTTTTTACATAGTTAATAATGTTTAAATTAGTAATTTAAGTAACTAAAGGAACTCGGCAAAATGTCCTCAACTGTTTACCAAAAACATAGCTTTAAGATTAAAGTTAACCTGCCCAGTGATTACGGCCGCAGTACACTGACTGTGCTAAGGTAGCATAATAAATTGACTTTTAAA…	TTCCCAAAGAAATGATCTATTTAATGTGGCATTATTATAGGGGTGAAACGCTTTCAATTTTTATATCTGGATTAAACCTAAATGAATGTAGTTCTAAAATAACCATAAAGTTATAAGATTTTATGGGGGCAGTGAAATAAGTAATATTTTTATTCATTAGGTAATAATGTTTAAATTAGTAATTTAAGTAAAGGAACTCGGCAAAATGTCCTCAACTGTTTACCAAAAACATAGCTTTAAGATTAAAGTTAACCTGCCCAGTGATTACGGCCGCAGTACACTGACTGTGCTAAGGTAGCATAATAAATTGACTTTTAAATGGAGTCGGGTATGAAAGGGTTGGGAACCTACTGTCTCAACTTACTTATAAGGTGAAAATTCCTTATAGTTAGACGAGAA…
Orcula dolium	OSR3_5606	KC569251	--AATAT-CTATT-AAATAAATATACCCG-AAGAATAAAGATCTACGCT-GTTTTAATTC----TT-AGAAT----AAAATAT-----ATAATGTGGCAT-AATTATTTAAGTAAAAAATTGTGTAGGGGTGAAACACTTT-CAATTTATTAAGTATCTGGATTGAGCCGAAATGAATTTAGTTCGTGAGATAATCACAAAGTTATAAGATTTTGTGAG-GCAAGAATATAAATT-ATTGA--CTT--TAAACGAAATAAGTTTT-CAGATTT-----ATTATATACAAAGAT---ATTTAGATTT-ATATTAA-TCTA---GCGCACTAGGCTCATATCCC-CCCCAATAAAAAAG----TGGATTAATAATGTTTAAATTAGTAAA---TAATA---…	ATTAAATATACCGAAGAATAAGATCTATTTTTATTAGAAAAATAATGTGGCATAATTATTTAAAAAATTGTGTAGGGGTGAAACACTTTCAATTTATTAAGTATCTGGATTGAGCCGAAATGAATTTAGTTCTGAGATAATCACAAAGTTATAAGATTTTGTGAGGCAAGTATAAATTCGAAATAGTTTGATTTACAGTATTTAGATTTATTATAGCAATCATATCCCCCATAAGATTAATAATGTTTAAATTAGTAAATAAACCAACAAAAGGAACTCGGCAATATATTTTCAACTGTTTATCAAAAACATAGCTTTAAGATTAAGGTTAATCTGCCCAGTGATTACGGCCGCAGTACATTGACTGTGCTAAGGTAGCATAATAAGTTGACTTTTAAA…	TACCGAAGAATAAGATCTATTTAATGTGGCATAATTATAGGGGTGAAACACTTTCAATTTATGTATCTGGATTGAGCCGAAATGAATTTAGTTCTGAGATAATCACAAAGTTATAAGATTTTGTGAGGCAAGTGAAATAGTTAGTATTTAGATTTATCATATAATAATGTTTAAATTAGTAAATAAACCAAAGGAACTCGGCAATATATTTTCAACTGTTTATCAAAAACATAGCTTTAAGATTAAGGTTAATCTGCCCAGTGATTACGGCCGCAGTACATTGACTGTGCTAAGGTAGCATAATAAGTTGACTTTTAAATGAAGTCGGGTATGAACGGATTGGGGATTACCTGTCTCAAATTATTTAAAAGGTGAAAATACCTTTATGTTAGACGAGAA…
Orculella bulgarica	PIN1_7002	KJ656178	--AAAATTCAGTT--TTTTTCTTTATCCCGAAAGAAAAAGATCTATCAT-ATCCATTTGG---TTTAGCTT-----TCGCTTT-----TTAATGTAGCAT-AATTACT--TCTATAGGGTATGATAGGGATGAAATATCCT-CAATTTTTCTGATATCTGGAAAAAACCTAAATGAATTAAGTTCATAATATATTCAAAAAGTTATAAGATTTTTTGGT-GGTAGAATATTGGTG--ATTGATTTATAT---AGGAATAATTTCC---TTTTT------ACTTTGTTTAAACTAAAATTTATATTC--TAAAAA-TCTA----TTTAATAGGTCTTCATAGCTTGTAATTTAATTTTC--TGTTATAGATAATGTTTAAATAAGTATA---TTTTT---…	GTTTTCTTTACCCAAAGAAAAGATCTATTCCATTTGCTTTCTTAATGTAGCATAATTACTTATAGGGTATGATAGGGATGAAATATCCTCAATTTTTCTGATATCTGGAAAAAACCTAAATGAATTAAGTTCTAATATATTCAAAAAGTTATAAGATTTTTTGGTGGTAGTATTGGTGAGGAATATTTCTTTAGTTAATATTTATATTCAAAATATTAACTTCATAGCTAATTTTATAGATAATGTTTAAATAAGTATATTAAAGAGTTAAAAGAACTCGGCAATAGCCTTTCAACTGTTTAACAAAAACATAGTTTAAGGATCTAAATTAGTCTGCCCAGTGATTACGGCCGCAGTACACTGACTGTGCTAAGGTAGCATAATAAATTGGCTTTTAAT…	TACCCAAAGAAAAGATCTATTTAATGTAGCATAATTATAGGGATGAAATATCCTCAATTTTTATATCTGGAAAAAACCTAAATGAATTAAGTTCTAATATATTCAAAAAGTTATAAGATTTTTTGGTGGTAGTGGAATATTTAATATTTATATTCACTTCATGATAATGTTTAAATAAGTATATTAAAGAAAAGAACTCGGCAATAGCCTTTCAACTGTTTAACAAAAACATAGTTTAAGGATCTAAATTAGTCTGCCCAGTGATTACGGCCGCAGTACACTGACTGTGCTAAGGTAGCATAATAAATTGGCTTTTAATTGGAGTCTTGAATGAATGGATGGGAAGGTAACTGTTTTAATTTACTTAGGAGGTGAAAATTCCTCTATGTAAGACGAGAA…
Orculella bulgarica	PIN1_7003	KJ656179	--AAAATTCAGTT--TTTTTCTTTATCCCGAAAGAAAAAGATCTATCAT-ATCCATTTGG---TTTAGCTT-----TCGCTTT-----TTAATGTAGCAT-AATTACT--TCTATAGGGTATGATAGGGATGAAATATCCT-CAATTTTTCTGATATCTGGAAAAAACCTAAATGAATTAAGTTCATAATATATTCAAAAAGTTATAAGATTTTTTGGT-GGTAGAATATTGGTG--ATTGATTTATAT---AGGAATAATTTCC---TTTTT------ACTTTGTTTAAACTAAAATTTATATTC--TAAAAA-TCTA----TTTAATAGGTCTTCATAGCTTGTAATTTAATTTTC--TGTTATAGATAATGTTTAAATAAGTATA---TTTTT---…	GTTTTCTTTACCCAAAGAAAAGATCTATTCCATTTGCTTTCTTAATGTAGCATAATTACTTATAGGGTATGATAGGGATGAAATATCCTCAATTTTTCTGATATCTGGAAAAAACCTAAATGAATTAAGTTCTAATATATTCAAAAAGTTATAAGATTTTTTGGTGGTAGTATTGGTGAGGAATATTTCTTTAGTTAATATTTATATTCAAAATATTAACTTCATAGCTAATTTTATAGATAATGTTTAAATAAGTATATTAAAGAGTTAAAAGAACTCGGCAATAGCCTTTCAACTGTTTAACAAAAACATAGTTTAAGGATCTAAATTAGTCTGCCCAGTGATTACGGCCGCAGTACACTGACTGTGCTAAGGTAGCATAATAAATTGGCTTTTAAT…	TACCCAAAGAAAAGATCTATTTAATGTAGCATAATTATAGGGATGAAATATCCTCAATTTTTATATCTGGAAAAAACCTAAATGAATTAAGTTCTAATATATTCAAAAAGTTATAAGATTTTTTGGTGGTAGTGGAATATTTAATATTTATATTCACTTCATGATAATGTTTAAATAAGTATATTAAAGAAAAGAACTCGGCAATAGCCTTTCAACTGTTTAACAAAAACATAGTTTAAGGATCTAAATTAGTCTGCCCAGTGATTACGGCCGCAGTACACTGACTGTGCTAAGGTAGCATAATAAATTGGCTTTTAATTGGAGTCTTGAATGAATGGATGGGAAGGTAACTGTTTTAATTTACTTAGGAGGTGAAAATTCCTCTATGTAAGACGAGAA…
Orculella bulgarica	PIN1_7004	KJ656180	--AAAATTCAGTT--TTTTTCTTTATCCCGAAAGAAAAAGATCTATCAT-ATCCATTTGG---TTTAGCTT-----TCGCTTT-----TTAATGTAGCAT-AATTACT--TCTATAGGGTATGATAGGGATGAAATATCCT-CAATTTTTCTGATATCTGGAAAAAACCTAAATGAATTAAGTTCATAATATATTCAAAAAGTTATAAGATTTTTTGGT-GGTAGAATATTGGTG--ATTGATTTATAT---AGGAATAATTTCC---TTTTT------ACTTTGTTTAAACTAAAATTTATATTC--TAAAAA-TCTA----TTTAATAGGTCTTCATAGCTTGTAATTTAATTTTC--TGTTATAGATAATGTTTAAATAAGTATA---TTTTT---…	GTTTTCTTTACCCAAAGAAAAGATCTATTCCATTTGCTTTCTTAATGTAGCATAATTACTTATAGGGTATGATAGGGATGAAATATCCTCAATTTTTCTGATATCTGGAAAAAACCTAAATGAATTAAGTTCTAATATATTCAAAAAGTTATAAGATTTTTTGGTGGTAGTATTGGTGAGGAATATTTCTTTAGTTAATATTTATATTCAAAATATTAACTTCATAGCTAATTTTATAGATAATGTTTAAATAAGTATATTAAAGAGTTAAAAGAACTCGGCAATAGCCTTTCAACTGTTTAACAAAAACATAGTTTAAGGATCTAAATTAGTCTGCCCAGTGATTACGGCCGCAGTACACTGACTGTGCTAAGGTAGCATAATAAATTGGCTTTTAAT…	TACCCAAAGAAAAGATCTATTTAATGTAGCATAATTATAGGGATGAAATATCCTCAATTTTTATATCTGGAAAAAACCTAAATGAATTAAGTTCTAATATATTCAAAAAGTTATAAGATTTTTTGGTGGTAGTGGAATATTTAATATTTATATTCACTTCATGATAATGTTTAAATAAGTATATTAAAGAAAAGAACTCGGCAATAGCCTTTCAACTGTTTAACAAAAACATAGTTTAAGGATCTAAATTAGTCTGCCCAGTGATTACGGCCGCAGTACACTGACTGTGCTAAGGTAGCATAATAAATTGGCTTTTAATTGGAGTCTTGAATGAATGGATGGGAAGGTAACTGTTTTAATTTACTTAGGAGGTGAAAATTCCTCTATGTAAGACGAGAA…
Orculella bulgarica	PON1_6606	KJ656181	--AAAATTCAGTT--TTTT-CTTTATCCCGAAAGAAAAAGATCTATCAT-ACCCATTTGG---TTTAGCTT-----TCGCTTT-----TTAATGTAGCAT-AATTACT--TCTATAGGGTATGATAGGGATGAAATATCCT-CAATTTTTCTGATATCTGGAAAAAACCTAAATGAATTAAGTTCATAATATATTCAAAAAGTTATAAGATTTTTTGGT-GGTAGAATATTGGTG--ATTGATTTATAT---AGGAATAATTTCC---TTTTT------ACTTTGTTTAAACTAAAATTTATATTC--TAAAAA-TCTA----TTTAATAGGTCTTCATAGCTTGAAATTTAATTTTC--TGTTATAGATAATGTTTAAATAAGTATA---TTTTT---…	GTTTTCTTTACCCAAAGAAAAGATCTATCCCATTTGCTTTCTTAATGTAGCATAATTACTTATAGGGTATGATAGGGATGAAATATCCTCAATTTTTCTGATATCTGGAAAAAACCTAAATGAATTAAGTTCTAATATATTCAAAAAGTTATAAGATTTTTTGGTGGTAGTATTGGTGAGGAATATTTCTTTAGTTAATATTTATATTCAAAATATTAACTTCATAGCAAATTTTATAGATAATGTTTAAATAAGTATATTAAAGAGTTAAAAGAACTCGGCAATAGCCTTTCAACTGTTTAACAAAAACATAGTTTAAGGATCTAAATTAGTCTGCCCAGTGATTACGGCCGCAGTACACTGACTGTGCTAAGGTAGCATAATAAATTGGCTTTTAAT…	TACCCAAAGAAAAGATCTATCTAATGTAGCATAATTATAGGGATGAAATATCCTCAATTTTTATATCTGGAAAAAACCTAAATGAATTAAGTTCTAATATATTCAAAAAGTTATAAGATTTTTTGGTGGTAGTGGAATATTTAATATTTATATTCACTTCATGATAATGTTTAAATAAGTATATTAAAGAAAAGAACTCGGCAATAGCCTTTCAACTGTTTAACAAAAACATAGTTTAAGGATCTAAATTAGTCTGCCCAGTGATTACGGCCGCAGTACACTGACTGTGCTAAGGTAGCATAATAAATTGGCTTTTAATTGGAGTCTTGAATGAATGGATGGGAAGGTAACTGTTTTAATTTACTTAGGAGGTGAAAATTCCTCTATGTAAGACGAGAA…
Orculella bulgarica	PON1_6607	KJ656182	--AAAATTCAGTT--TTTT-CTTTATCCCGAAAGAAAAAGATCTATCAT-ACCCATTTGG---TTTAGCTT-----TCGCTTT-----TTAATGTAGCAT-AATTACT--TCTATAGGGTATGATAGGGATGAAATATCCT-CAATTTTTCTGATATCTGGAAAAAACCTAAATGAATTAAGTTCATAATATATTCAAAAAGTTATAAGATTTTTTGGT-GGTAGAATATTGGTG--ATTGATTTATAT---AGGAATAATTTCC---TTTTT------ACTTTGTTTAAACTAAAATTTATATTC--TAAAAA-TCTA----TTTAATAGGTCTTCATAGCTTGAAATTTAATTTTC--TGTTATAGATAATGTTTAAATAAGTATA---TTTTT---…	GTTTTCTTTACCCAAAGAAAAGATCTATCCCATTTGCTTTCTTAATGTAGCATAATTACTTATAGGGTATGATAGGGATGAAATATCCTCAATTTTTCTGATATCTGGAAAAAACCTAAATGAATTAAGTTCTAATATATTCAAAAAGTTATAAGATTTTTTGGTGGTAGTATTGGTGAGGAATATTTCTTTAGTTAATATTTATATTCAAAATATTAACTTCATAGCAAATTTTATAGATAATGTTTAAATAAGTATATTAAAGAGTTAAAAGAACTCGGCAATAGCCTTTCAACTGTTTAACAAAAACATAGTTTAAGGATCTAAATTAGTCTGCCCAGTGATTACGGCCGCAGTACACTGACTGTGCTAAGGTAGCATAATAAATTGGCTTTTAAT…	TACCCAAAGAAAAGATCTATCTAATGTAGCATAATTATAGGGATGAAATATCCTCAATTTTTATATCTGGAAAAAACCTAAATGAATTAAGTTCTAATATATTCAAAAAGTTATAAGATTTTTTGGTGGTAGTGGAATATTTAATATTTATATTCACTTCATGATAATGTTTAAATAAGTATATTAAAGAAAAGAACTCGGCAATAGCCTTTCAACTGTTTAACAAAAACATAGTTTAAGGATCTAAATTAGTCTGCCCAGTGATTACGGCCGCAGTACACTGACTGTGCTAAGGTAGCATAATAAATTGGCTTTTAATTGGAGTCTTGAATGAATGGATGGGAAGGTAACTGTTTTAATTTACTTAGGAGGTGAAAATTCCTCTATGTAAGACGAGAA…
Orculella bulgarica	PON2_7105	KJ656172	--AAAATTCAGTT--TTTT-CTTTATCCCGAAAGAAAAAGATCTATCAT-ACCCATTTGG---TTTAGCTT-----TCGCTTT-----TTAATGTAGCAT-AATTACT--TCTATAGGGTATGATAGGGATGAAATATCCT-CAATTTTTCTGATATCTGGAAAAAACCTAAATGAATTAAGTTCATAATATATTCAAAAAGTTATAAGATTTTTTGGT-GGTAGAATATTGGTG--ATTGATTTATAT---AGGAATAATTTCC---TTTTT------ACTTTGTTTAAACTAAAATTTATATTC--TAAAAA-TCTA----TTTAATAGGTCTTCATAGCTTGAAATTTAATTTTC--TGTTATAGATAATGTTTAAATAAGTATA---TTTTT---…	GTTTTCTTTACCCAAAGAAAAGATCTATCCCATTTGCTTTCTTAATGTAGCATAATTACTTATAGGGTATGATAGGGATGAAATATCCTCAATTTTTCTGATATCTGGAAAAAACCTAAATGAATTAAGTTCTAATATATTCAAAAAGTTATAAGATTTTTTGGTGGTAGTATTGGTGAGGAATATTTCTTTAGTTAATATTTATATTCAAAATATTAACTTCATAGCAAATTTTATAGATAATGTTTAAATAAGTATATTAAAGAGTTAAAAGAACTCGGCAATAGCCTTTCAACTGTTTAACAAAAACATAGTTTAAGGATCTAAATTAGTCTGCCCAGTGATTACGGCCGCAGTACACTGACTGTGCTAAGGTAGCATAATAAATTGGCTTTTAAT…	TACCCAAAGAAAAGATCTATCTAATGTAGCATAATTATAGGGATGAAATATCCTCAATTTTTATATCTGGAAAAAACCTAAATGAATTAAGTTCTAATATATTCAAAAAGTTATAAGATTTTTTGGTGGTAGTGGAATATTTAATATTTATATTCACTTCATGATAATGTTTAAATAAGTATATTAAAGAAAAGAACTCGGCAATAGCCTTTCAACTGTTTAACAAAAACATAGTTTAAGGATCTAAATTAGTCTGCCCAGTGATTACGGCCGCAGTACACTGACTGTGCTAAGGTAGCATAATAAATTGGCTTTTAATTGGAGTCTTGAATGAATGGATGGGAAGGTAACTGTTTTAATTTACTTAGGAGGTGAAAATTCCTCTATGTAAGACGAGAA…
Orcula sp	PRO1_3543	KM188601	---ATATATAGGTTATATTAGTTTTCCCGAAATAAAAA-GATCTAAATTATTATAATATC----TTAGTAAT----AAAATA-----TTTAATGTAGCAT-TATTATA---TAAAATAATAGTTCAGGGGTGAAATACTTCTCAATTTTTATGATATCTGGAATATATTGAAATGAATTTAGTTCATAAAATAATCAATAAGTTATAAGATTTATTGAA-AATAGTTATTTAAATAATTT-----TTAAAAATGAAGAA-TATCTTTATATTTAA--AACACTATAATAGTAT-ACATTTTTAGGTACACCTAG--AGATTTATTTATATA--TTATATTATATATCAATAATA--------TAATTAATAATGTTAAAATTAGTAAATATAT------…	GGTTAGTTTTCCGAATAAAAAGATCTATTATAATTGTAAAATTAATGTAGCATTATTATAAAAATAATAGTTCAGGGGTGAAATACTTCCAATTTTTATGATATCTGGAATATATTGAAATGAATTTAGTTCTAAAATAATCAATAAGTTATAAGATTTATTGAAAATAGATTTAAATTGAAGAATATCTATCTAAATTATTTTTAGGTCCTAGATTATTTATATTATTCATAAAATTAATAATGTTAAAATTAGTAAAATAAATTTTGAAAGGAACTCGGCAATATAGTTTCAACTGTTTATCAAAAACATAGCTTATAGATTTAAGTGAATCTGCCCAGTGATTACGGCCGCAGTACATTGACTGTGCTAAGGTAGCATAATAAATTGACTTTTAAT…	TTCCGAATAAAAAGATCTATTTAATGTAGCATTATTACAGGGGTGAAATACTTCCAATTTTTATATCTGGAATATATTGAAATGAATTTAGTTCTAAAATAATCAATAAGTTATAAGATTTATTGAAAATAGAGAAGAATATATTATTTTTAGGTTTTATATAATAATGTTAAAATTAGTAAAATAAATTAAGGAACTCGGCAATATAGTTTCAACTGTTTATCAAAAACATAGCTTATAGATTTAAGTGAATCTGCCCAGTGATTACGGCCGCAGTACATTGACTGTGCTAAGGTAGCATAATAAATTGACTTTTAATTGAAGTCGGGTATGAAAGGGTTGGGGCTAACCTGTCTTAATTTACTTAAAAAGTGCAAATTCTTTTATGTAAGACGAGAA…
Orcula sp	PRO1_3544	KM188602	---ATATATAGGTTATATTAGTTTTCCCGAAATAAAAA-GATCTAAATTATTATAATATC----TTAGTAAT----AAAATA-----TTTAATGTAGCAT-TATTATA---TAAAATAATAGTTCAGGGGTGAAATACTTCTCAATTTTTATGATATCTGGAATATATTGAAATGAATTTAGTTCATAAAATAATCAATAAGTTATAAGATTTATTGAA-AATAGTTATTTAAATAATTT-----TTAAAAATGAAGAA-TATCTTTATATTTAA--AACACTATAATAGTAT-ACATTTTTAGGTACACCTAG--AGATTTATTTATATA--TTATATTATATATCAATAATA--------TAATTAATAATGTTAAAATTAGTAAATATAT------…	GGTTAGTTTTCCGAATAAAAAGATCTATTATAATTGTAAAATTAATGTAGCATTATTATAAAAATAATAGTTCAGGGGTGAAATACTTCCAATTTTTATGATATCTGGAATATATTGAAATGAATTTAGTTCTAAAATAATCAATAAGTTATAAGATTTATTGAAAATAGATTTAAATTGAAGAATATCTATCTAAATTATTTTTAGGTCCTAGATTATTTATATTATTCATAAAATTAATAATGTTAAAATTAGTAAAATAAATTTTGAAAGGAACTCGGCAATATAGTTTCAACTGTTTATCAAAAACATAGCTTATAGATTTAAGTGAATCTGCCCAGTGATTACGGCCGCAGTACATTGACTGTGCTAAGGTAGCATAATAAATTGACTTTTAAT…	TTCCGAATAAAAAGATCTATTTAATGTAGCATTATTACAGGGGTGAAATACTTCCAATTTTTATATCTGGAATATATTGAAATGAATTTAGTTCTAAAATAATCAATAAGTTATAAGATTTATTGAAAATAGAGAAGAATATATTATTTTTAGGTTTTATATAATAATGTTAAAATTAGTAAAATAAATTAAGGAACTCGGCAATATAGTTTCAACTGTTTATCAAAAACATAGCTTATAGATTTAAGTGAATCTGCCCAGTGATTACGGCCGCAGTACATTGACTGTGCTAAGGTAGCATAATAAATTGACTTTTAATTGAAGTCGGGTATGAAAGGGTTGGGGCTAACCTGTCTTAATTTACTTAAAAAGTGCAAATTCTTTTATGTAAGACGAGAA…
Orcula sp	PTK1_3538	KM188603	-ATAT-TTT-GTTTATAGTAGCTTTCCCGAAAAAAAAAAGATCTGTGTTACTATAATATT----TTAGTATT----GTTAGAA--TCTTTAATGTGGCAT-TATTAAA---TAAAATAGTAACTCAGGTGTGAAATACTTCTCAATTTTTTTGATATCTGGAATATATTGAAATGAATTTAGTTCATAAATGAATCAATAAGTTATAAGATTTATTGAG-TATAG-CTCTTAATTAATTC----TAAAAAAATGAGGAA-TATCTTCCTATTTAT--GATA-AGTAAAACAAT-TAATTTTTGCTTACACCTA---TGAATAATAAATATAGGTTATATAAAATATTT-TA-TA--------TAGTTTATAATGTTAAAATTAGTAAATAGAT------…	GTTTAGCTTTCCGAAAAAAAAGATCTGTTATAATTGTATGATTAATGTGGCATTATTAAAAAAATAGTAACTCAGGTGTGAAATACTTCCAATTTTTTTGATATCTGGAATATATTGAAATGAATTTAGTTCTAAATGAATCAATAAGTTATAAGATTTATTGAGTATAGTCTTAATTTGAGGAATATCTATTTAAAATATTTTTGCTTCCTAGAAAATTTATATAAATTTTAAAGTTTATAATGTTAAAATTAGTAAAATAAATTTAAAAAGGAACTCGGCAATATAGTTTCAACTGTTTATCAAAAACATAGCTTATAGATTTAAGTGAATCTGCCCAGTGATTACGGCCGCAGTACCTTGACTGTGCTAAGGTAGCATAATAAATTGACTTTTAAT…	TTCCGAAAAAAAAGATCTGTTTAATGTGGCATTATTACAGGTGTGAAATACTTCCAATTTTTATATCTGGAATATATTGAAATGAATTTAGTTCTAAATGAATCAATAAGTTATAAGATTTATTGAGTATAGTGAGGAATATAATATTTTTGCTTTTTATATTATAATGTTAAAATTAGTAAAATAAATTAAGGAACTCGGCAATATAGTTTCAACTGTTTATCAAAAACATAGCTTATAGATTTAAGTGAATCTGCCCAGTGATTACGGCCGCAGTACCTTGACTGTGCTAAGGTAGCATAATAAATTGACTTTTAATTGAAGTCGGGTATGAATGGATTGGAGCTAAACTGTCTCAATTTACTTAAAAAGTGCAAATTCTTTTATGTAAGACGAGAA…
Orcula dolium	SML11_6140	KC569258	--AATAT-CTATT-AGATAAATTTACCCG-AATAATAAAGATCTACGCT-ATTTTAATTT----TT-AGAAT----AAAATAC-----ATAATGTAGCAT-AATTATTTAAGTAAAAAATTGTGTAGGGGTGAAACACTTT-CAATTTATTAAGTATCTGGATTGAGCCGAAATGAATTTAGTTCATAAGATAATCATAAAGTTATAAGATTTTGTGAG-GCAAGAATATAAATT-ATTAG--CTT--TAAACGAAATAAATTTT-CAAGTTT-----ACCATGCACTAAGAT---ATTAAGATTT-ATACTAA-TCTG---ACACACTAGGCTCATATCCC-CCCCAATAAAAAAG----TGGATTAATAATGTTTAAATTAGTAAA---TAATA---…	ATTGAATTTACCGAATAATAAGATCTATTTTTATTAGAAAAATAATGTAGCATAATTATTTAAAAAATTGTGTAGGGGTGAAACACTTTCAATTTATTAAGTATCTGGATTGAGCCGAAATGAATTTAGTTCTAAGATAATCATAAAGTTATAAGATTTTGTGAGGCAAGTATAAATTCGAAATAATTTAGTCCACAGTATTAAGATTTACTATGACAATCATATCCCCCATAAGATTAATAATGTTTAAATTAGTAAATAAACCAACAAAAGGAACTCGGCAACATATTTTCAACTGTTTATCAAAAACATAGCTTTAAGGTTAAGGTTAATCTGCCCAGTGATTACGGCCGCAGTACATTGACTGTGCTAAGGTAGCATAATAAATTGACTTTTAAA…	TACCGAATAATAAGATCTATTTAATGTAGCATAATTATAGGGGTGAAACACTTTCAATTTATGTATCTGGATTGAGCCGAAATGAATTTAGTTCTAAGATAATCATAAAGTTATAAGATTTTGTGAGGCAAGTGAAATAATTAGTATTAAGATTTATCATATAATAATGTTTAAATTAGTAAATAAACCAAAGGAACTCGGCAACATATTTTCAACTGTTTATCAAAAACATAGCTTTAAGGTTAAGGTTAATCTGCCCAGTGATTACGGCCGCAGTACATTGACTGTGCTAAGGTAGCATAATAAATTGACTTTTAAATGAAGTCGGGTATGAATGGATTGGGGATTACCTGTCTCAAATTATTTAAAAGGTGAAAATACCTTTATGTCAGACGAGAA…
Orcula dolium	SML4_6144	KC569259	--AATAT-CTATT-ATATGAATTTACCCG-AATAATAAAGATCTACGCT-GTTTTAATTT----TT-AGAAT----AAAATAC-----ATAATGTAGCAT-AATTATTTAAGTAAAAAATTGCGTAGGGGTGAAACACTTT-CAATTTATTAAGTATCTGGATTGAGCTGAAATGAATTTAGTTCATAAGATAATCATAAAGTTATAAGATTTTGTGAG-GCAAGTATATAAATT-ATTAG--TTT--TAAACGAAATAAATTTT--AAGTTT-----ATCGTGCACAAAGAT---ATTTAGATTT-ACACTAA-TCTA---GCATACTAGGCTCATATCCC-CTCCGATAAAAAAG----CGGATTAATAATGTTTAAATTAGTAAA---TAATA---…	ATTTAATTTACCGAATAATAAGATCTATTTTTATTAGAAAAATAATGTAGCATAATTATTTAAAAAATTGCGTAGGGGTGAAACACTTTCAATTTATTAAGTATCTGGATTGAGCTGAAATGAATTTAGTTCTAAGATAATCATAAAGTTATAAGATTTTGTGAGGCAAGTATAAATTCGAAATAATTTAGTTCACAGTATTTAGATTTACTATAATAATCATATCCCCCGTAAGATTAATAATGTTTAAATTAGTAAATAAATCAACAAAAGGAACTCGGCAATATATTTTCAACTGTTTATCAAAAACATAGCTTTAAGGTTAAGGTTAATCTGCCCAGTGATTACGGCCGCAGTACATTGACTGTGCTAAGGTAGCATAATAAATTGACTTTTAAA…	TACCGAATAATAAGATCTATTTAATGTAGCATAATTATAGGGGTGAAACACTTTCAATTTATGTATCTGGATTGAGCTGAAATGAATTTAGTTCTAAGATAATCATAAAGTTATAAGATTTTGTGAGGCAAGTGAAATAATTAGTATTTAGATTTATCATATAATAATGTTTAAATTAGTAAATAAATCAAAGGAACTCGGCAATATATTTTCAACTGTTTATCAAAAACATAGCTTTAAGGTTAAGGTTAATCTGCCCAGTGATTACGGCCGCAGTACATTGACTGTGCTAAGGTAGCATAATAAATTGACTTTTAAATGAAGTCGGGTATGAATGGATTGGGGATTACCTGTCTCAAATTATTTAAAAGGTGAAAATACCTTTATGTTAGACGAGAA…
Orcula dolium	SML4_6145	KC569260	--AATAT-CTATT-ATATGAATTTACCCG-AATAATAAAGATCTACGCT-GTTTTAATTT----TT-AGAAT----AAAATAC-----ATAATGTAGCAT-AATTATTTAAGTAAAAAATTGCGTAGGGGTGAAACACTTT-CAATTTATTAAGTATCTGGATTGAGCTGAAATGAATTTAGTTCATAAGATAATCATAAAGTTATAAGATTTTGTGAG-GCAAGTATATAAATT-ATTAG--TTT--TAAACGAAATAAATTTT--AAGTTT-----ATCGTGCACAAAGAT---ATTTAGATTT-ACACTAA-TCTA---GCATACTAGGCTCATATCCC-CCCCAATAAAAAAG----CGGATTAATAATGTTTAAATTAGTAAA---TAATA---…	ATTTAATTTACCGAATAATAAGATCTATTTTTATTAGAAAAATAATGTAGCATAATTATTTAAAAAATTGCGTAGGGGTGAAACACTTTCAATTTATTAAGTATCTGGATTGAGCTGAAATGAATTTAGTTCTAAGATAATCATAAAGTTATAAGATTTTGTGAGGCAAGTATAAATTCGAAATAATTTAGTTCACAGTATTTAGATTTACTATAATAATCATATCCCCCATAAGATTAATAATGTTTAAATTAGTAAATAAATCAACAAAAGGAACTCGGCAATATATTTTCAACTGTTTATCAAAAACATAGCTTTAAGGTTAAGGTTAATCTGCCCAGTGATTACGGCCGCAGTACATTGACTGTGCTAAGGTAGCATAATAAATTGACTTTTAAA…	TACCGAATAATAAGATCTATTTAATGTAGCATAATTATAGGGGTGAAACACTTTCAATTTATGTATCTGGATTGAGCTGAAATGAATTTAGTTCTAAGATAATCATAAAGTTATAAGATTTTGTGAGGCAAGTGAAATAATTAGTATTTAGATTTATCATATAATAATGTTTAAATTAGTAAATAAATCAAAGGAACTCGGCAATATATTTTCAACTGTTTATCAAAAACATAGCTTTAAGGTTAAGGTTAATCTGCCCAGTGATTACGGCCGCAGTACATTGACTGTGCTAAGGTAGCATAATAAATTGACTTTTAAATGAAGTCGGGTATGAATGGATTGGGGATTACCTGTCTCAAATTATTTAAAAGGTGAAAATACCTTTATGTTAGACGAGAA…
Orcula dolium	SNH21_1362	KC569219	---ATAT-CTATT-AGATAAATTTACCCG-AATAATAAAGATCTACGCT-GTTTTAATTT----TT-AGAAT----AAAATAT-----ATAATGTAGCAT-AATTATTTAAGTAAAAAATTGTGTAGGGGTGAAACACTTT-CAATTTATTAAGTATCTGGATTGAGCCGAAATGAATTTAGTTCGCAAGATAATCATAAAGTTATAAGATTTTATGAG-GCAAGAATATAAATT-ATTGA--CTT--TAAACGAAATAAATTTT-CAGATTT-----ACTATGCACAAAGAT---ATTTAGATTT-ATATTAA-TCTA---GCACACTAGGCTCATATCCC-CCCCAATAAAAAAG----CGGATTAATAATGTTTAAATTAGTAAA---TAATA---…	ATTGAATTTACCGAATAATAAGATCTATTTTTATTAGAAAAATAATGTAGCATAATTATTTAAAAAATTGTGTAGGGGTGAAACACTTTCAATTTATTAAGTATCTGGATTGAGCCGAAATGAATTTAGTTCCAAGATAATCATAAAGTTATAAGATTTTATGAGGCAAGTATAAATTCGAAATAATTTGATCCACAGTATTTAGATTTATTATAACAATCATATCCCCCATAAGATTAATAATGTTTAAATTAGTAAATAAATCAACAAAAGGAACTCGGCAATATATTTTCAACTGTTTATCAAAAACATAGCTTTAAGATTAAGGTTAATCTGCCCAGTGATTACGGCCGCAGTACATTGACTGTGCTAAGGTAGCATAATAAGTTGACTTTTAAA…	TACCGAATAATAAGATCTATTTAATGTAGCATAATTATAGGGGTGAAACACTTTCAATTTATGTATCTGGATTGAGCCGAAATGAATTTAGTTCCAAGATAATCATAAAGTTATAAGATTTTATGAGGCAAGTGAAATAATTAGTATTTAGATTTATCATATAATAATGTTTAAATTAGTAAATAAATCAAAGGAACTCGGCAATATATTTTCAACTGTTTATCAAAAACATAGCTTTAAGATTAAGGTTAATCTGCCCAGTGATTACGGCCGCAGTACATTGACTGTGCTAAGGTAGCATAATAAGTTGACTTTTAAATGAAGTCGGGTATGAACGGATTGGGGATTACCTGTCTCAAATTATTTAAAAGGTGAAAATACCTTTATGTTAGACGAGAA…
Sphyradium doliolum	SNH23_833	KM188630	---TATAGTAATA--TTATTAATTTTCCCGAATAAAAAAGATCTATCCTTAATTCTTTAT---ACTAGTAAAG---TTAATGT-----GTAATGTAGAAA-TATTATA--CTCTAATTAAAGGATAGGGATGAAATGTCTT-CAATTTTTTAGATATCTGGAAAGAGCCAAAAAAAATTTAGTTT-TAAATTAATCAGAGAGTTATAAGATTCTATGAG-ACTAG--TATTCTTA--ATTAGCTTTAATGAAAGAAATAATTTTC---TATTT------TATAAAAT-AAAGTACTATAAAGATTA--AGTATTATCTA----GAATATAGGCTCTTATTTGCTTTATTTTAAATGTA-----AATGGATAATGTTAAAATTAGTATA---TATAC---…	ATATTAATTTCCCAATAAAAAGATCTATATTCTCTGTAATAGTAATGTAGAAATATTATACTAATTAAAGGATAGGGATGAAATGTCTTCAATTTTTTAGATATCTGGAAAGAGCCAAAAAAAATTTAGTTTTAAATTAATCAGAGAGTTATAAGATTCTATGAGACTAGTATTCTTAAGAAATATTTTTATTAATAATATAAAGATTAGTATTAAATATCTTATTTGTATTTAAATGGATAATGTTAAAATTAGTATATAAATTTTTTTAAGGAACTCGGCAAAGTAGCCTCAACTGTTTATCAAAAACATAGCTTAAAGATTTAAGTGCGTCTGCCCAGTGATTACGGCCGCAGTACATTGACTGTGCTAAGGTAGCATAATAAATTGACTTTTAAT…	TTCCCAATAAAAAGATCTATATAATGTAGAAATATTATAGGGATGAAATGTCTTCAATTTTTATATCTGGAAAGAGCCAAAAAAAATTTAGTTTTAAATTAATCAGAGAGTTATAAGATTCTATGAGACTAGTGAAATATTTAATATAAAGATTAATCTTATGATAATGTTAAAATTAGTATATAAATTTAAGGAACTCGGCAAAGTAGCCTCAACTGTTTATCAAAAACATAGCTTAAAGATTTAAGTGCGTCTGCCCAGTGATTACGGCCGCAGTACATTGACTGTGCTAAGGTAGCATAATAAATTGACTTTTAATTGAAGTCGGGTATGAAAGGATTGGGGGTGTTCTGTCTCAACTTACTAATGAGGTGAAAATTCCTCTACGTAAGACGAGAA…
Orcula austriaca	SNH24_324	KM188633	-TATC-CATAATTTATATAATTCTTCCCCGAAAAAAGTAGATCTACATT-GTTTAATTTT---GTTAGAAAAG--CCTTATA------ATAATGTTACAT-CATTATG--AGAATAAAACAGTGTAGGGGTGAAACGCTTT-CAATTTTTTTGATATCTGGATTAAACTTAAATGAATTTAGTTTATAAAATAACCATAAAGTTATAAGATTTTATGGA-GGCAGAATTCAAATTTTTTTTTTTCA---TGACGAAATAAATTTT-CAAGTTA----AATA---TAAAA-AATATAACCCTTGTTT-TAGCTAG-TCTG-TTAAATATGT---TTATGTTTA-AGTAGATACTTTA---CTTAAGTTAATAATGTTTAAATTAGTAAT---TTATT---…	ATTTATTCTTCCCAAAAAAGTGATCTATTTTAATTGAAACAATAATGTTACATCATTATGAATAAAACAGTGTAGGGGTGAAACGCTTTCAATTTTTTTGATATCTGGATTAAACTTAAATGAATTTAGTTTTAAAATAACCATAAAGTTATAAGATTTTATGGAGGCAGTTCAAATTCGAAATAATTTAGTTTAAAATACCCTTGTTTGCTATGATATTTATGTTTATAGTATAGTTAATAATGTTTAAATTAGTAATTTAAGTAACTGAAGGAACTCGGCAATTTGTTTTCAACTGTTTATCAAAAACATAGCTTTAAGATTAAAGTTAATCTGCCCAGTGATTACGGCCGCAGTACATTGACTGTGCTAAGGTAGCATAATAAATTGACTTTTAAT…	TTCCCAAAAAAGTGATCTATTTAATGTTACATCATTATAGGGGTGAAACGCTTTCAATTTTTATATCTGGATTAAACTTAAATGAATTTAGTTTTAAAATAACCATAAAGTTATAAGATTTTATGGAGGCAGTGAAATAATTAATACCCTTGTTTTTTATGTAATAATGTTTAAATTAGTAATTTAAGTAAAGGAACTCGGCAATTTGTTTTCAACTGTTTATCAAAAACATAGCTTTAAGATTAAAGTTAATCTGCCCAGTGATTACGGCCGCAGTACATTGACTGTGCTAAGGTAGCATAATAAATTGACTTTTAATTGGAGTCGGGTATGAAAGGATTGGAAACTATCTGTCTCAACTTACTTAAAAGGTGAAAATTCCTTTATGTTAGACGAGAA…
Orcula restituta	STE1_1371	KM188609	-TAAT-CCTGATC-ATATGATTCTC-CCCGAAAATAAAAGATCTACGCT--TTCACTTT----ATTTTAGA---AATGATTAT-----ATAATGTTGCAT-TATTATA--ATAAAAGGATAGCGTAGGGGTGAAACACTTT-CAATTTTATTGATATCTGGATAAAACCTATATGAATTTAGTTCATAAGATAGCCATAAAGTTATAAGATTTTATGGG-GGTAGAATAGTAATAATTTTGTTTTA-----TCGGAATAAAGTTC-CTAACTA----AACA---TACTGTTAT-TAATTTATGTTT---GTTAG---TATCTTTTCAATAGGTTTATAGTTTCTAGAAATTTATTACA-CTAAATTTAATAATGTTTAAATTAGTAAAAGATT-T----…	ATCTATTCTCCCCAAAATAAAGATCTATTTCACTTTAGATTATAATGTTGCATTATTATAAAAAGGATAGCGTAGGGGTGAAACACTTTCAATTTTATTGATATCTGGATAAAACCTATATGAATTTAGTTCTAAGATAGCCATAAAGTTATAAGATTTTATGGGGGTAGTAGTAATACGGAATAAGTTAACCTACGTTATTTATGTTTGTTATATCAATTATAGTTTGAATTTATTTAATAATGTTTAAATTAGTAAATTAATAAACTTAAGGAACTCGGCAATATGTTTTCAACTGTTTAGCAAAAACATAGCTTTAAGATTAAAGTTAATCTGCCCAGTGATTACGGCCGCAGTACACTGACTGTGCTAAGGTAGCATAATAAATTGACTTTTAAT…	TCCCCAAAATAAAGATCTATTTAATGTTGCATTATTATAGGGGTGAAACACTTTCAATTTTAATATCTGGATAAAACCTATATGAATTTAGTTCTAAGATAGCCATAAAGTTATAAGATTTTATGGGGGTAGTGGAATAAGTGTTATTTATGTTTATTATAGAATAATGTTTAAATTAGTAAATTAATAAAAGGAACTCGGCAATATGTTTTCAACTGTTTAGCAAAAACATAGCTTTAAGATTAAAGTTAATCTGCCCAGTGATTACGGCCGCAGTACACTGACTGTGCTAAGGTAGCATAATAAATTGACTTTTAATTGGAGTCGGGTATGAATGGATTGAGAACTTCCTGTCTCAATTTACTTAAAAGGTGCAAATTCCTTTATGTAAGACGAGAA…
Orcula restituta	STE2_2826	KM188610	-TAAT-CCTGATC-ATATGATTCTC-CCCGAAAATAAAAGATCTACGCT--TTCACTTT----ATTTTAGA---AATGATTAT-----ATAATGTTGCAT-TATTATA--ATAAAAGGATAGCGTAGGGGTGAAACACTTT-CAATTTTATTGATATCTGGATAAAACCTATATGAATTTAGTTCATAAGATAGCCATAAAGTTATAAGATTTTATGGG-GGTAGAATAGTAATAATTTTGTTTTA-----TCGGAATAAAGTTC-CTAACTA----AACA---TACTGTTAT-TAATTTATGTTT---GTTAG---TATCTTTTCAATAGGTTTATAGTTTCTAGAAATTTATTACA-CTAAATTTAATAATGTTTAAATTAGTAAAAGATT-T----…	ATCTATTCTCCCCAAAATAAAGATCTATTTCACTTTAGATTATAATGTTGCATTATTATAAAAAGGATAGCGTAGGGGTGAAACACTTTCAATTTTATTGATATCTGGATAAAACCTATATGAATTTAGTTCTAAGATAGCCATAAAGTTATAAGATTTTATGGGGGTAGTAGTAATACGGAATAAGTTAACCTACGTTATTTATGTTTGTTATATCAATTATAGTTTGAATTTATTTAATAATGTTTAAATTAGTAAATTAATAAACTTAAGGAACTCGGCAATATGTTTTCAACTGTTTAGCAAAAACATAGCTTTAAGATTAAAGTTAATCTGCCCAGTGATTACGGCCGCAGTACACTGACTGTGCTAAGGTAGCATAATAAATTGACTTTTAAT…	TCCCCAAAATAAAGATCTATTTAATGTTGCATTATTATAGGGGTGAAACACTTTCAATTTTAATATCTGGATAAAACCTATATGAATTTAGTTCTAAGATAGCCATAAAGTTATAAGATTTTATGGGGGTAGTGGAATAAGTGTTATTTATGTTTATTATAGAATAATGTTTAAATTAGTAAATTAATAAAAGGAACTCGGCAATATGTTTTCAACTGTTTAGCAAAAACATAGCTTTAAGATTAAAGTTAATCTGCCCAGTGATTACGGCCGCAGTACACTGACTGTGCTAAGGTAGCATAATAAATTGACTTTTAATTGGAGTCGGGTATGAATGGATTGAGAACTTCCTGTCTCAATTTACTTAAAAGGTGCAAATTCCTTTATGTAAGACGAGAA…
Orcula dolium	STR1_3909	KC569235	--TATGT-TTATT-AAATAATCTTACCCG-AAAAATTAAGATCTACGCT-ATTTTGATTT----TTAGAAAA----TAAATGT-----TTAATGTAGCAT-CATTATT--AGTAAAAAATCGCGTAGGGGTGAAATACTAT-CAATTTATTTGATATCTGGATTAAACTGAAATGAATATAGTTCATAAAATAATCACAAAGTTATAAGATTTTGTGAA-GCAAGAATAAAAATTTAATAA-GCTT--TCAACGAAATAAATTTT-TAGATTG-----ATTGACAATAAAAAT---ATTTATATTT-ATGCTAA-TCTG---TGCTATTAAGTTTATATCTG-TAAAAATTTCTGGA----TGGATTAATAATGTTTAAATTAGTAAA---CTAAG---…	ATTAATCTTACCGAAAAATTAGATCTATTTTTGTTGAAATATTAATGTAGCATCATTATTTAAAAAATCGCGTAGGGGTGAAATACTATCAATTTATTTGATATCTGGATTAAACTGAAATGAATATAGTTCTAAAATAATCACAAAGTTATAAGATTTTGTGAAGCAAGTAAAAATTCGAAATAATTTGATTAATAATATTTATATTTGCTATGCTAATTATATCTGAAATTTGATTAATAATGTTTAAATTAGTAAACTAATTAACTAAAGGAACTCGGCAACATATCTTCAACTGTTTATCAAAAACATAGCTTTTAGATTAAAGTTAATCTGCCCAGTGATTACGGCCGCAGTACATTGACTGTGCTAAGGTAGCATAATAAGTTGACTCTTAAT…	TACCGAAAAATTAGATCTATTTAATGTAGCATCATTATAGGGGTGAAATACTATCAATTTATATATCTGGATTAAACTGAAATGAATATAGTTCTAAAATAATCACAAAGTTATAAGATTTTGTGAAGCAAGTGAAATAATTAATATTTATATTTATTATATAATAATGTTTAAATTAGTAAACTAATTAAAGGAACTCGGCAACATATCTTCAACTGTTTATCAAAAACATAGCTTTTAGATTAAAGTTAATCTGCCCAGTGATTACGGCCGCAGTACATTGACTGTGCTAAGGTAGCATAATAAGTTGACTCTTAATTGGAGTCGGGTATGAACGGATTGGAGATTTTCTGTCTCAAATTACTAAAAAGGTGAAAATTCCTTTATGTTAGACGAGAA…
Orcula dolium	STR2_1996	KC569229	--TATAT-TTATT-AAATAATTTTACCCG-AAAAATTAAGATCTACGCT-ATTTTGATTT----TTAGAAAA----TAAATGT-----TTAATGTAGCAT-CATTATT--AGTAAAAAATCGCGTAGGGGTGAAATACTTT-CAATTTATTTGATATCTGGATTAAACTGAAATGAATATAGTTCATAAAATAATCACAAAGTTATAAGATTTTGTGAA-GCAAGAATAAAAATTTAATA--GCTT--TCAACGGAATAAATTTT-TAGATTG-----ATTGGTAATAAAAAT---ATTTATATTT-ACGCTAA-TCTG---CACTATTAAGTTTACGCCTA-TAAAAATTTCTTGA----TGGGTTGATAATGTTTAAATTAGTAAA---CTAAC---…	ATTAATTTTACCGAAAAATTAGATCTATTTTTGTTGAAATATTAATGTAGCATCATTATTTAAAAAATCGCGTAGGGGTGAAATACTTTCAATTTATTTGATATCTGGATTAAACTGAAATGAATATAGTTCTAAAATAATCACAAAGTTATAAGATTTTGTGAAGCAAGTAAAAATTCGGAATAATTTGATTAATAATATTTATATTTGCTATGCTAATTACGCCTAAAATTTGGTTGATAATGTTTAAATTAGTAAACTAATTAACTAAAGGAACTCGGCAATATATCTTCAACTGTTTATCAAAAACATAGCTTTCAGATTAAAGTCAATCTGCCCAGTGATTACGGCCGCAGTACATTGACTGTGCTAAGGTAGCATAATAAGTTGACTTTTAAT…	TACCGAAAAATTAGATCTATTTAATGTAGCATCATTATAGGGGTGAAATACTTTCAATTTATATATCTGGATTAAACTGAAATGAATATAGTTCTAAAATAATCACAAAGTTATAAGATTTTGTGAAGCAAGTGGAATAATTAATATTTATATTTATTACGCGATAATGTTTAAATTAGTAAACTAATTAAAGGAACTCGGCAATATATCTTCAACTGTTTATCAAAAACATAGCTTTCAGATTAAAGTCAATCTGCCCAGTGATTACGGCCGCAGTACATTGACTGTGCTAAGGTAGCATAATAAGTTGACTTTTAATTGGAGTCGGGTATGAATGGATTGGAGATTTTCTGTCTCAAATTACTAAAAAGGTGAAAATTCCTTTATGTTAGACGAGAA…
Orcula zilchi	STZ1_7021	KM188644	--------TTGTTAAAACAACTATT-CCCGAACAGAAAAGATCTATTCAATTGATAGGAATTACTTAATTTTTGGTGACAAAT-ATTCTTAATATGGCAC-TATTAAG--TTTTTACCAATGAATAGGAGTGAAAGGCTTA-CATGTTTTTAGGTATCTGGATATAAGTGAAATGAATATAGTTCAATTACTAAGCATGGAGTAATAAGATTTCATGGTCATAGAATTTGTAGGTTATTTA-------TATATTGAGTTAATTTCTTAAAT-------ATAAAATATTTCTTAATAATACTTTTTA-GCTTTTA-TCTA----TTAGTTAACTTATTACTTA-GCAGACTTAGGGGCTC---AAGTAAATAATGTTTAAATGAGTAAA---TAAGG---…	GTTAACTATTCCCAACAGAAAGATCTAATGATATTATTTGATTAATATGGCACTATTAAGTTTACCAATGAATAGGAGTGAAAGGCTTACATGTTTTTAGGTATCTGGATATAAGTGAAATGAATATAGTTCATTACTAAGCATGGAGTAATAAGATTTCATGGTATAGATTGTAGGTTTGAGTTATTTAATTTATTTAATACTTTTTATTTTTATAGATATTACTTAAGATTGAGTAAATAATGTTTAAATGAGTAAATAAAATTTCGAAAGGAACTCGGCAATATATTTTCAACTGTTTATCAAAAACATAGCTTTAAGATTAAAGTTTACCTGCCCAGTGATTACGGCCGCAGTACTCTGACTGTGCAAAGGTAGCATAATCAATTGGCTTTTAAT…	TTCCCAACAGAAAGATCTAATTAATATGGCACTATTATAGGAGTGAAAGGCTTACATGTTTTGTATCTGGATATAAGTGAAATGAATATAGTTCATTACTAAGCATGGAGTAATAAGATTTCATGGTATAGATTGAGTTATTTTAATACTTTTTAATATTACAATAATGTTTAAATGAGTAAATAAAATTAAGGAACTCGGCAATATATTTTCAACTGTTTATCAAAAACATAGCTTTAAGATTAAAGTTTACCTGCCCAGTGATTACGGCCGCAGTACTCTGACTGTGCAAAGGTAGCATAATCAATTGGCTTTTAATTGAAGTCGGGAATGAATGAGATGAAAAATTACTGTCTCAAATTACTTATAAGGTGAAAATTCCTTATAGATAGACGAGAA…
Orcula zilchi	STZ1_7022	KM188645	--------TTGTTAAAACAACTATT-CCCGAACAGAAAAGATCTATTCAATTGATAGGAATTACTTAATTTTTGGTGACAAAT-ATTCTTAATATGGCAC-TATTAAG--TTTTTACCAATGAATAGGAGTGAAAGGCTTA-CATGTTTTTAGGTATCTGGATATAAGTGAAATGAATATAGTTCAATTACTAAGCATGGAGTAATAAGATTTCATGGTCATAGAATTTGTAGGTTATTTA-------TATATTGAGTTAATTTCTTAAAT-------ATAAAATATTTCTTAATAATACTTTTTA-GCTTTTA-TCTA----TTAGTTAACTTATTACTTA-GCAGACTTAGGGGCTC---AAGTAAATAATGTTTAAATGAGTAAA---TAAGG---…	GTTAACTATTCCCAACAGAAAGATCTAATGATATTATTTGATTAATATGGCACTATTAAGTTTACCAATGAATAGGAGTGAAAGGCTTACATGTTTTTAGGTATCTGGATATAAGTGAAATGAATATAGTTCATTACTAAGCATGGAGTAATAAGATTTCATGGTATAGATTGTAGGTTTGAGTTATTTAATTTATTTAATACTTTTTATTTTTATAGATATTACTTAAGATTGAGTAAATAATGTTTAAATGAGTAAATAAAATTTCGAAAGGAACTCGGCAATATATTTTCAACTGTTTATCAAAAACATAGCTTTAAGATTAAAGTTTACCTGCCCAGTGATTACGGCCGCAGTACTCTGACTGTGCAAAGGTAGCATAATCAATTGGCTTTTAAT…	TTCCCAACAGAAAGATCTAATTAATATGGCACTATTATAGGAGTGAAAGGCTTACATGTTTTGTATCTGGATATAAGTGAAATGAATATAGTTCATTACTAAGCATGGAGTAATAAGATTTCATGGTATAGATTGAGTTATTTTAATACTTTTTAATATTACAATAATGTTTAAATGAGTAAATAAAATTAAGGAACTCGGCAATATATTTTCAACTGTTTATCAAAAACATAGCTTTAAGATTAAAGTTTACCTGCCCAGTGATTACGGCCGCAGTACTCTGACTGTGCAAAGGTAGCATAATCAATTGGCTTTTAATTGAAGTCGGGAATGAATGAGATGAAAAATTACTGTCTCAAATTACTTATAAGGTGAAAATTCCTTATAGATAGACGAGAA…
Orcula zilchi	STZ1_7023	KM188646	--------TTGTTAAAACAACTATT-CCCGAACAGAAAAGATCTATTCAATTGATAGGAATTACTTAATTTTTGGTGACAAAT-ATTCTTAATATGGCAC-TATTAAG--TTTTTACCAATGAATAGGAGTGAAAGGCTTA-CATGTTTTTAGGTATCTGGATATAAGTGAAATGAATATAGTTCAATTACTAAGCATGGAGTAATAAGATTTCATGGTCATAGAATTTGTAGGTTATTTA-------TATATTGAGTTAATTTCTTAAAT-------ATAAAATATTTCTTAATAATACTTTTTA-GCTTTTA-TCTA----TTAGTTAACTTATTACTTA-GCAGACTTAGGGGCTC---AAGTAAATAATGTTTAAATGAGTAAA---TAAGG---…	GTTAACTATTCCCAACAGAAAGATCTAATGATATTATTTGATTAATATGGCACTATTAAGTTTACCAATGAATAGGAGTGAAAGGCTTACATGTTTTTAGGTATCTGGATATAAGTGAAATGAATATAGTTCATTACTAAGCATGGAGTAATAAGATTTCATGGTATAGATTGTAGGTTTGAGTTATTTAATTTATTTAATACTTTTTATTTTTATAGATATTACTTAAGATTGAGTAAATAATGTTTAAATGAGTAAATAAAATTTCGAAAGGAACTCGGCAATATATTTTCAACTGTTTATCAAAAACATAGCTTTAAGATTAAAGTTTACCTGCCCAGTGATTACGGCCGCAGTACTCTGACTGTGCAAAGGTAGCATAATCAATTGGCTTTTAAT…	TTCCCAACAGAAAGATCTAATTAATATGGCACTATTATAGGAGTGAAAGGCTTACATGTTTTGTATCTGGATATAAGTGAAATGAATATAGTTCATTACTAAGCATGGAGTAATAAGATTTCATGGTATAGATTGAGTTATTTTAATACTTTTTAATATTACAATAATGTTTAAATGAGTAAATAAAATTAAGGAACTCGGCAATATATTTTCAACTGTTTATCAAAAACATAGCTTTAAGATTAAAGTTTACCTGCCCAGTGATTACGGCCGCAGTACTCTGACTGTGCAAAGGTAGCATAATCAATTGGCTTTTAATTGAAGTCGGGAATGAATGAGATGAAAAATTACTGTCTCAAATTACTTATAAGGTGAAAATTCCTTATAGATAGACGAGAA…
Orcula dolium	SZK8_347	KC569206	--TATTT-TTATT-AAATAATTTTACCCG-AATAATAAAGATCTACACT-ATTTTAATTC----TT-AGAAA----TAAATGC-----ATAATGTAGCAT-AATTATT--AGTAAAAAATAGTGTAGGGGTGAAACACTTT-CAATTTATTAAATATCTGGATTAAGCTGAAATGAATTAAGTTCATAAGATAATCACAAAGTTATAAGATTTTGTGAG-GTGAGGATAAAAATT-AATAA--CTT--TTAATGAAATAAATTTT-CAGATTG-----GTAGTATATAAAGAT---ATCAAGATTT-ATACCAA-TCTG---CAGTGCTAGGCTTACACCCA-ACAAAATTACAGGA----AGGGTTAATAATGTTTAAATAAGTAAA---TAA-T---…	ATTAATTTTACCGAATAATAAGATCTATTTTTATTAGAATAATAATGTAGCATAATTATTTAAAAAATAGTGTAGGGGTGAAACACTTTCAATTTATTAAATATCTGGATTAAGCTGAAATGAATTAAGTTCTAAGATAATCACAAAGTTATAAGATTTTGTGAGGTGAGTAAAAATTTGAAATAATTTGATTTATAGTATCAAGATTTACCATGGTGATTACACCCAAAATTAGGTTAATAATGTTTAAATAAGTAAATAATCAAACTAAAGGAACTCGGCAATATATTTTCAACTGTTTATCAAAAACATAGCTTTAAGACTAAGGTCAACCTGCCCGGTGATTACGGCCGCAGTACATTGACTGTGCTAAGGTAGCATAATAAGTTGACTTTTAAT…	TACCGAATAATAAGATCTATTTAATGTAGCATAATTATAGGGGTGAAACACTTTCAATTTATATATCTGGATTAAGCTGAAATGAATTAAGTTCTAAGATAATCACAAAGTTATAAGATTTTGTGAGGTGAGTGAAATAATTAGTATCAAGATTTATTACACAATAATGTTTAAATAAGTAAATAATCAAAAGGAACTCGGCAATATATTTTCAACTGTTTATCAAAAACATAGCTTTAAGACTAAGGTCAACCTGCCCGGTGATTACGGCCGCAGTACATTGACTGTGCTAAGGTAGCATAATAAGTTGACTTTTAATTGAAGTCGGGTATGAAGGGATTGGAAATTACCTGTCTCAAATTACTTAAAAGGTGAAAATTCCTTTATGTCAGACGAGAA…
Orcula gularis	TEN2_1930	KM188604	-CACTATTTTATT-ATATAATTTTT-CCCGAAAGAAATAGATCTACACT-GCATAAATTTT--GGTAGAAA-----TTTGAGC--ACCATAATGTGGCAT-TATTATG--TAAATAAAACAGTGTAGGGGTGAAACGCTTT-CAATTTTTCTGATATCTGGATTAAACCTAAATGAATATAGTTCATAAAATAACCATAAAGTTATAAGATTTTATGGG-GGCAGAATTTTAAATAA--TTA-CTC-AGGA-TGAAATAAGTTTT-CCGGTTC----AAAG---TAAAAAAATATAATTTTTATTT-AGGTCAAATCTG-TAGTTTT--AGGTTTAGGTTTT-AGTTAACATCTTTTTTCTTAAGTTAATAATGTTTAAATTAGTAAT--ATTTTT---…	ATTTATTTTTCCCAAAGAAATGATCTATCATAAGTGAAATGATAATGTGGCATTATTATGAATAAAACAGTGTAGGGGTGAAACGCTTTCAATTTTTCTGATATCTGGATTAAACCTAAATGAATATAGTTCTAAAATAACCATAAAGTTATAAGATTTTATGGGGGCAGTTTTAAATTGAAATAGTTTGGTATAAAATATTTTTATTTGTCATGTTTATTAGGTTTTTTACATAGTTAATAATGTTTAAATTAGTAATTTAAGTAACTAAAGGAACTCGGCAAAATGTCCTCAACTGTTTATCAAAAACATAGCTTTAAGATTAAAGTTAACCTGCCCAGTGATTACGGCCGCAGTACACTGACTGTGCTAAGGTAGCATAATAAATTGACTTTTAAA…	TTCCCAAAGAAATGATCTATCTAATGTGGCATTATTATAGGGGTGAAACGCTTTCAATTTTTATATCTGGATTAAACCTAAATGAATATAGTTCTAAAATAACCATAAAGTTATAAGATTTTATGGGGGCAGTGAAATAGTTAATATTTTTATTTATTAGGTAATAATGTTTAAATTAGTAATTTAAGTAAAGGAACTCGGCAAAATGTCCTCAACTGTTTATCAAAAACATAGCTTTAAGATTAAAGTTAACCTGCCCAGTGATTACGGCCGCAGTACACTGACTGTGCTAAGGTAGCATAATAAATTGACTTTTAAATGGAGTCGGGTATGAAAGGGTTGGGAACCTACTGTCTCAACTTACTTATAAGGTGAAAATTCCTTATAGTTAGACGAGAA…
Orcula sp	TOM1_3541	KM188599	--AATATCT-GTTTACATAGGCTTTCCCGAAAAAAAAA-GATCTGAGTTATTGTAATATA----TTAGTATT----TAAATA-----TTTAATGTTGCAC-TATTAAA---TAAAATACTAACTCAGGGGTGAAATACTTCTCAATTTTTTGGATATCTGGAATATACTGAAATGAATTTAGTTCACAAATGAATCAATAAGTTATAAGATTTATTGAG-AATAGTCTATTAGATAATTTAGTAGAAAATAATGAAGAAATATCTTCCTATTTAA--TTTT-TATAATAGGAT-TAATGTTTACTTATAGCTAA--TTAAGGATAGGTATATATTATATAAGATTTAGATAATA--------AAATTTATAATGTTAAAATTAGTATATATGTATTTAT…	GTTCAGCTTTCCGAAAAAAAAGATCTGTTGTAATTGTATTATTAATGTTGCACTATTAAAAAAATACTAACTCAGGGGTGAAATACTTCCAATTTTTTGGATATCTGGAATATACTGAAATGAATTTAGTTCCAAATGAATCAATAAGTTATAAGATTTATTGAGAATAGTATTAGATTGAAGAATATCTATTTAAAGTATGTTTACTTGCTATAAGGTTTATATAAGTAGTAAAATTTATAATGTTAAAATTAGTATAGTAAATTATAAAAGGAACTCGGCAATAAAGTTTCAACTGTTTATCAAAAACATAGCTTGTAGATTTAAGTGAATCTGCCCAGTGATTACGGCCGCAGTACTTTGACTGTGCTAAGGTAGCATAATAAATTGACTTTTAAT…	TTCCGAAAAAAAAGATCTGTTTAATGTTGCACTATTACAGGGGTGAAATACTTCCAATTTTTATATCTGGAATATACTGAAATGAATTTAGTTCCAAATGAATCAATAAGTTATAAGATTTATTGAGAATAGTGAAGAATATAGTATGTTTACTTTTTATATTATAATGTTAAAATTAGTATAGTAAATTAAGGAACTCGGCAATAAAGTTTCAACTGTTTATCAAAAACATAGCTTGTAGATTTAAGTGAATCTGCCCAGTGATTACGGCCGCAGTACTTTGACTGTGCTAAGGTAGCATAATAAATTGACTTTTAATTGAAGTCGGGTATGAATGGATTGGAGCTAACCTGTCTCAATTTACTTAAAAAGTGCAAATTCTTTTATGTAAGACGAGAA…
Orcula sp	TOM1_3542	KM188600	--AATATCT-GTTTACATAGGCTTTCCCGAAAAAAAAA-GATCTGAGTTATTGTAATATA----TTAGTATT----TAAATA-----TTTAATGTTGCAC-TATTAAA---TAAAATACTAACTCAGGGGTGAAATACTTCTCAATTTTTTGGATATCTGGAATATACTGAAATGAATTTAGTTCACAAATGAATCAATAAGTTATAAGATTTATTGAG-AATAGTCTATTAGATAATTTAGTAGAAAATAATGAAGAAATATCTTCCTATTTAA--TTTT-TATAATAGGAT-TAATGTTTACTTATAGCTAA--TTAAGGATAGGTATATATTATATAAGATTTAGATAATA--------AAATTTATAATGTTAAAATTAGTATATATGTATTTAT…	GTTCAGCTTTCCGAAAAAAAAGATCTGTTGTAATTGTATTATTAATGTTGCACTATTAAAAAAATACTAACTCAGGGGTGAAATACTTCCAATTTTTTGGATATCTGGAATATACTGAAATGAATTTAGTTCCAAATGAATCAATAAGTTATAAGATTTATTGAGAATAGTATTAGATTGAAGAATATCTATTTAAAGTATGTTTACTTGCTATAAGGTTTATATAAGTAGTAAAATTTATAATGTTAAAATTAGTATAGTAAATTATAAAAGGAACTCGGCAATAAAGTTTCAACTGTTTATCAAAAACATAGCTTGTAGATTTAAGTGAATCTGCCCAGTGATTACGGCCGCAGTACTTTGACTGTGCTAAGGTAGCATAATAAATTGACTTTTAAT…	TTCCGAAAAAAAAGATCTGTTTAATGTTGCACTATTACAGGGGTGAAATACTTCCAATTTTTATATCTGGAATATACTGAAATGAATTTAGTTCCAAATGAATCAATAAGTTATAAGATTTATTGAGAATAGTGAAGAATATAGTATGTTTACTTTTTATATTATAATGTTAAAATTAGTATAGTAAATTAAGGAACTCGGCAATAAAGTTTCAACTGTTTATCAAAAACATAGCTTGTAGATTTAAGTGAATCTGCCCAGTGATTACGGCCGCAGTACTTTGACTGTGCTAAGGTAGCATAATAAATTGACTTTTAATTGAAGTCGGGTATGAATGGATTGGAGCTAACCTGTCTCAATTTACTTAAAAAGTGCAAATTCTTTTATGTAAGACGAGAA…
Orcula sp	TOM2_7138	KM188647	------TTT-GTTTATATAGGCTTTCCCGAAAAAAAAAAGATCTGAGTTATTATAATATA----TTGGTATT----TAAATA-----TTTAATGTTGCAC-TATTAAA---TAAAATACTAACTCAGGGGTGAAATACTTCTCAATTTTTTGGATATCTGGAATATACTGAAATGAATTTAGTTCACAAATGAATCAATAAGTTATAAGATTTATTGAG-AATAGTCTATTAGATAATTTAGTA-AAAATAATGAAGAAATATCTTCCTATTTAA--TTTT-TATAATAGGAT-TAATGTTTACTTATAGCTAA--TTAAGGATAGGTATATATTATATAAGATTTAGATAATA--------AAATTTATAATGTTAAAATTAGTATATATGT------…	GTTTAGCTTTCCGAAAAAAAAGATCTGTTATAATTGTATTATTAATGTTGCACTATTAAAAAAATACTAACTCAGGGGTGAAATACTTCCAATTTTTTGGATATCTGGAATATACTGAAATGAATTTAGTTCCAAATGAATCAATAAGTTATAAGATTTATTGAGAATAGTATTAGATTGAAGAATATCTATTTAAAGTATGTTTACTTGCTATAAGGTTTATATAAGTAGTAAAATTTATAATGTTAAAATTAGTATAGTAAATTATAAAAGGAACTCGGCAATAAAGTTTCAACTGTTTATCAAAAACATAGCTTGTAGATTTAAGTGAATCTGCCCAGTGATTACGGCCGCAGTACTTTGACTGTGCTAAGGTAGCATAATAAATTGACTTTTAAT…	TTCCGAAAAAAAAGATCTGTTTAATGTTGCACTATTACAGGGGTGAAATACTTCCAATTTTTATATCTGGAATATACTGAAATGAATTTAGTTCCAAATGAATCAATAAGTTATAAGATTTATTGAGAATAGTGAAGAATATAGTATGTTTACTTTTTATATTATAATGTTAAAATTAGTATAGTAAATTAAGGAACTCGGCAATAAAGTTTCAACTGTTTATCAAAAACATAGCTTGTAGATTTAAGTGAATCTGCCCAGTGATTACGGCCGCAGTACTTTGACTGTGCTAAGGTAGCATAATAAATTGACTTTTAATTGAAGTCGGGTATGAATGGATTGGAGCTAACCTGTCTCAATTTACTTAAAAAGTGCAAATTCTTTTATGTAAGACGAGAA…
Orcula sp	TOM2_7139	KM188648	------TTT-GTTTATATAGGCTTTCCCGAAAAAAAAAAGATCTGAGTTATTATAATATA----TTGGTATT----TAAATA-----TTTAATGTTGCAC-TATTAAA---TAAAATACTAACTCAGGGGTGAAATACTTCTCAATTTTTTGGATATCTGGAATATACTGAAATGAATTTAGTTCACAAATGAATCAATAAGTTATAAGATTTATTGAG-AATAGTCTATTAGATAATTTAGTA-AAAATAATGAAGAAATATCTTCCTATTTAA--TTTT-TATAATAGGAT-TAATGTTTACTTATAGCTAA--TTAAGGATAGGTATATATTATATAAGATTTAGATAATA--------AAATTTATAATGTTAAAATTAGTATATATGT------…	GTTTAGCTTTCCGAAAAAAAAGATCTGTTATAATTGTATTATTAATGTTGCACTATTAAAAAAATACTAACTCAGGGGTGAAATACTTCCAATTTTTTGGATATCTGGAATATACTGAAATGAATTTAGTTCCAAATGAATCAATAAGTTATAAGATTTATTGAGAATAGTATTAGATTGAAGAATATCTATTTAAAGTATGTTTACTTGCTATAAGGTTTATATAAGTAGTAAAATTTATAATGTTAAAATTAGTATAGTAAATTATAAAAGGAACTCGGCAATAAAGTTTCAACTGTTTATCAAAAACATAGCTTGTAGATTTAAGTGAATCTGCCCAGTGATTACGGCCGCAGTACTTTGACTGTGCTAAGGTAGCATAATAAATTGACTTTTAAT…	TTCCGAAAAAAAAGATCTGTTTAATGTTGCACTATTACAGGGGTGAAATACTTCCAATTTTTATATCTGGAATATACTGAAATGAATTTAGTTCCAAATGAATCAATAAGTTATAAGATTTATTGAGAATAGTGAAGAATATAGTATGTTTACTTTTTATATTATAATGTTAAAATTAGTATAGTAAATTAAGGAACTCGGCAATAAAGTTTCAACTGTTTATCAAAAACATAGCTTGTAGATTTAAGTGAATCTGCCCAGTGATTACGGCCGCAGTACTTTGACTGTGCTAAGGTAGCATAATAAATTGACTTTTAATTGAAGTCGGGTATGAATGGATTGGAGCTAACCTGTCTCAATTTACTTAAAAAGTGCAAATTCTTTTATGTAAGACGAGAA…
Orcula dolium	TOT3_3873	KC569233	--TATTT-TTATT-AAATAATTTTACCCG-AATAATAAAGATCTACACT-ATTTTAATTC----TT-AGAAA----TAAATGC-----ATAATGTAGCAT-AATTATG--AGTAAAAAATAGTGTAGGGGTGAAACACTTT-CAATTTATTAAATATCTGGATTAAGCTGAAATGAATTAAGTTCATAAGATAATCACAAAGTTATAAGATTTTGTGAG-GTGAGAATAAAAATT-AATAA--CTT--TTAATGAAATAAATTTT-CAGATTG-----GTAGTATATAAAAAT---ATCAAGATTT-ACGCCAA-TCCG---CAGTGCTAGGCTTACACCCA-ACAAAATTACAGGA----AGGGTTAATAATGTTTAAATAAGTAAA---TAAAT---…	ATTAATTTTACCGAATAATAAGATCTATTTTTATTAGAATAATAATGTAGCATAATTATGTAAAAAATAGTGTAGGGGTGAAACACTTTCAATTTATTAAATATCTGGATTAAGCTGAAATGAATTAAGTTCTAAGATAATCACAAAGTTATAAGATTTTGTGAGGTGAGTAAAAATTTGAAATAATTTGATTTATAATATCAAGATTTGCCACGGTGATTACACCCAAAATTAGGTTAATAATGTTTAAATAAGTAAATAATCAAACTAAAGGAACTCGGCAATATATTTTCAACTGTTTATCAAAAACATAGCTTTAAGACTAAGGTCAACCTGCCCGGTGATTACGGCCGCAGTACATTGACTGTGCTAAGGTAGCATAATAAGTTGACTTTTAAT…	TACCGAATAATAAGATCTATTTAATGTAGCATAATTATAGGGGTGAAACACTTTCAATTTATATATCTGGATTAAGCTGAAATGAATTAAGTTCTAAGATAATCACAAAGTTATAAGATTTTGTGAGGTGAGTGAAATAATTAATATCAAGATTTATTACACAATAATGTTTAAATAAGTAAATAATCAAAAGGAACTCGGCAATATATTTTCAACTGTTTATCAAAAACATAGCTTTAAGACTAAGGTCAACCTGCCCGGTGATTACGGCCGCAGTACATTGACTGTGCTAAGGTAGCATAATAAGTTGACTTTTAATTGAAGTCGGGTATGAAGGGATTGGAAATTACCTGTCTCAAATTACTTAAAAGGTGAAAATTCCTTTATGTCAGACGAGAA…
Orcula gularis	TOT5_6152	KM188626	-TACTATTT-ATT-ATATAATTTTT-CCCGAAAGAAATAGATCTACACT-GTATAGATTT---GGTAGAAA-----TTGAAAC--ACCATAATGTGGCAT-TATTATG--TAAATAAAACAGTGTAGGGGTGAAACGCTTT-CAATTTTTCGGATATCTGGATTAAACCTAAATGAATGTAGTTCATAAAATAACCATAAAGTTATAAGATTTTATGGG-GGCAGAATTTTTAATAAA-TTA-CTC-AGGA-TGAAATAAAGTTT-CCGGTTC----AAAG---TAAAAAA-TATAATTTTTATTT-AGGTCAA-TCTG-TAGTTTT--AGGTTTAGGTTTTTAGCTAACATCTTTTT-CTTAAGTTAATAATGTTTAAATTAGTAAT--ATTTT----…	ATTTATTTTTCCCAAAGAAATGATCTATTATAGGTGAAATAATAATGTGGCATTATTATGAATAAAACAGTGTAGGGGTGAAACGCTTTCAATTTTTCGGATATCTGGATTAAACCTAAATGAATGTAGTTCTAAAATAACCATAAAGTTATAAGATTTTATGGGGGCAGTTTTTAATTGAAATAAGTTGGTATAAAATATTTTTATTTGTCATGTTTATTAGGTTTTCTACATAGTTAATAATGTTTAAATTAGTAATTTAAGTAACTAAAGGAACTCGGCAAAATGTCCTCAACTGTTTACCAAAAACATAGCTTTAAGATTAAAGTTAACCTGCCCAGTGATTACGGCCGCAGTACACTGACTGTGCTAAGGTAGCATAATAAATTGACTTTTAAA…	TTCCCAAAGAAATGATCTATTTAATGTGGCATTATTATAGGGGTGAAACGCTTTCAATTTTTATATCTGGATTAAACCTAAATGAATGTAGTTCTAAAATAACCATAAAGTTATAAGATTTTATGGGGGCAGTGAAATAAGTAATATTTTTATTTATTAGGTAATAATGTTTAAATTAGTAATTTAAGTAAAGGAACTCGGCAAAATGTCCTCAACTGTTTACCAAAAACATAGCTTTAAGATTAAAGTTAACCTGCCCAGTGATTACGGCCGCAGTACACTGACTGTGCTAAGGTAGCATAATAAATTGACTTTTAAATGGAGTCGGGTATGAAAGGGTTGGGAACCTACTGTCTTAACTTACTTATAAGGTGAAAATTCCTTATAGTTAGACGAGAA…
Orcula spoliata	VDN1_5656	KM188614	-TAAT-TCT-ATC-ATATGATTCTT-CCCGAAAAAAGAAGATCTATGCT--TACACTTTT---GTTTTAGA---AGACGTCAC-----ATAATGTTGCAT-TATTATA--CCTAAAGGGAAGCATAGGGGTGAAACACTTT-CAATTTTTTTGATATCTGGATTAAGCTTAAATGAATATAGTTCATGAGATAGCCATAAGGTTATAAGATTTTATGGG-GGCAGAATAGTAAGAATTGT-TTTTA-----GCGGAATAAAGTTC-TAAGCTA----GATA---TAATATTATATAATTTTTATTT---ATAAA---CATCTGTCCAATAGGTTTATAGTTAA-AAAAATTATTTGCA-GTTAAGTTAATAATGTTTAAATTAGTAAAAATTAAT----…	ATCTATTCTTCCCAAAAAAGAGATCTATTACACTTTAGAATATAATGTTGCATTATTATATAAAGGGAAGCATAGGGGTGAAACACTTTCAATTTTTTTGATATCTGGATTAAGCTTAAATGAATATAGTTCTGAGATAGCCATAAGGTTATAAGATTTTATGGGGGCAGTAGTAAGACGGAATAAGTTAGCTTAAATTATTTTTATTTATAACACCAATTATAGTTAAAATTTAGTTAATAATGTTTAAATTAGTAAATAAAGTAACTGAAGGAACTTGGCAATATGTTTTCAACTGTTTACCAAAAACATAGCTTTAAGATTAAAGTAAATCTGCCCAGTGATTACGGCCGCAGTACACTGACTGTGCTAAGGTAGCATAATAAATTGACTTTTAAT…	TTCCCAAAAAAGAGATCTATTTAATGTTGCATTATTATAGGGGTGAAACACTTTCAATTTTTATATCTGGATTAAGCTTAAATGAATATAGTTCTGAGATAGCCATAAGGTTATAAGATTTTATGGGGGCAGTGGAATAAGTATTATTTTTATTTATTATAGAATAATGTTTAAATTAGTAAATAAAGTAAAGGAACTTGGCAATATGTTTTCAACTGTTTACCAAAAACATAGCTTTAAGATTAAAGTAAATCTGCCCAGTGATTACGGCCGCAGTACACTGACTGTGCTAAGGTAGCATAATAAATTGACTTTTAATTGGAGTCGGGTATGAATGGATTGGAAACTTCCTGTCTCAATTTGCTTAAAAGGTGCAAATTCCTTTATGTAAGACGAGAA…
Orcula spoliata	VDN1_5657	KM188615	-TAAT-TCT-ATC-ATATGATTCTT-CCCGAAAAAAGAAGATCTATGCT--TACACTTTT---GTTTTAGA---AGACGTCAC-----ATAATGTTGCAT-TATTATA--CCTAAAGGGAAGCATAGGGGTGAAACACTTT-CAATTTTTTTGATATCTGGATTAAGCTTAAATGAATATAGTTCATGAGATAGCCATAAGGTTATAAGATTTTATGGG-GGCAGAATAGTAAGAATTGT-TTTTA-----GCGGAATAAAGTTC-TAAGCTA----GATA---TAATATTATATAATTTTTATTT---ATAAA---CATCTGTCCAATAGGTTTATAGTTAA-AAAAATTATTTGCA-GTTAAGTTAATAATGTTTAAATTAGTAAAAATTAAT----…	ATCTATTCTTCCCAAAAAAGAGATCTATTACACTTTAGAATATAATGTTGCATTATTATATAAAGGGAAGCATAGGGGTGAAACACTTTCAATTTTTTTGATATCTGGATTAAGCTTAAATGAATATAGTTCTGAGATAGCCATAAGGTTATAAGATTTTATGGGGGCAGTAGTAAGACGGAATAAGTTAGCTTAAATTATTTTTATTTATAACACCAATTATAGTTAAAATTTAGTTAATAATGTTTAAATTAGTAAATAAAGTAACTGAAGGAACTTGGCAATATGTTTTCAACTGTTTACCAAAAACATAGCTTTAAGATTAAAGTAAATCTGCCCAGTGATTACGGCCGCAGTACACTGACTGTGCTAAGGTAGCATAATAAATTGACTTTTAAT…	TTCCCAAAAAAGAGATCTATTTAATGTTGCATTATTATAGGGGTGAAACACTTTCAATTTTTATATCTGGATTAAGCTTAAATGAATATAGTTCTGAGATAGCCATAAGGTTATAAGATTTTATGGGGGCAGTGGAATAAGTATTATTTTTATTTATTATAGAATAATGTTTAAATTAGTAAATAAAGTAAAGGAACTTGGCAATATGTTTTCAACTGTTTACCAAAAACATAGCTTTAAGATTAAAGTAAATCTGCCCAGTGATTACGGCCGCAGTACACTGACTGTGCTAAGGTAGCATAATAAATTGACTTTTAATTGGAGTCGGGTATGAATGGATTGGAAACTTCCTGTCTCAATTTGCTTAAAAGGTGCAAATTCCTTTATGTAAGACGAGAA…
Orcula dolium	VEF1_3926	KC569240	--AATAT-CTATT-AAATAAATTTACCCG-AATAATAAAGATCTACACT-GTTTTAATTT----TT-AGAAT----AAAATAT-----ATAATGTAGCAT-TATTATTTAAGTAAAAAATAGCGTAGGGGTGAAACACTTT-CAATTTATTAAGTATCTGGATTGAGCCGAAATGAATTTAGTTCATAAGATAATCACAAAGTTATAAGATTTTGCGAA-GCAAGAATATAAATT-ATCGA--CTT--TAAACGAAATAAGTTTT-CAGATTT-----GTTATACACGAAAAT---ATTTAGATTT-ATATTAA-TCTA---GCACACTAGGCTCATATCCC-CCCCAATAAAAAAG----CGGATTTATAATGTTTAAATTAGTAAA---TAATA---…	ATTAAATTTACCGAATAATAAGATCTATTTTTATTAGAAAAATAATGTAGCATTATTATTTAAAAAATAGCGTAGGGGTGAAACACTTTCAATTTATTAAGTATCTGGATTGAGCCGAAATGAATTTAGTTCTAAGATAATCACAAAGTTATAAGATTTTGCGAAGCAAGTATAAATTCGAAATAGTTTGATTCACAATATTTAGATTTATTATAACAATCATATCCCCCATAAGATTTATAATGTTTAAATTAGTAAATAAATCAACATAAGGAACTCGGCAATATATTTTCAACTGTTTATCAAAAACATAGCTTTAAGATTAAGGTCAATCTGCCCAGTGATTACGGCCGCAGTACACTGACTGTGCTAAGGTAGCATAATAAGTTGACTTTTAAA…	TACCGAATAATAAGATCTATTTAATGTAGCATTATTATAGGGGTGAAACACTTTCAATTTATGTATCTGGATTGAGCCGAAATGAATTTAGTTCTAAGATAATCACAAAGTTATAAGATTTTGCGAAGCAAGTGAAATAGTTAATATTTAGATTTATCATATTATAATGTTTAAATTAGTAAATAAATCAAAGGAACTCGGCAATATATTTTCAACTGTTTATCAAAAACATAGCTTTAAGATTAAGGTCAATCTGCCCAGTGATTACGGCCGCAGTACACTGACTGTGCTAAGGTAGCATAATAAGTTGACTTTTAAATGAAGTCGGGTATGAATGGATTGGGGATTACCTGTCTCAAATTATTTAAAAGGTGAAAATACCTTTATGTTAGACGAGAA…
Orcula dolium	WIW2_392	KC569209	--AATAT-CTATT-AGATAAATTTACCCG-AATAATAAAGATCTACGCT-GTTTTAATTT----TT-AGAAT----AAAATAC-----ATAATGTAGCAT-AATTATTTTAGTAAAAAATTGCGTAGGGGTGAAACACTTT-CAATTTATTAAGTATCTGGATTGAGCCGAAATGAATTTAGTTCGTAAGATAATCATAAAGTTATAAGATTTTGTGAG-GCAAGAATATAAATT-ATTGA--CTT--TAAATGAAATAAATTTT-CAAGTTT-----ATCAGGCACAAAGAT---ATTTAGATTT-ATACTAA-TCTA---GCACACTAGGCTCATATCCC-CCCCAATAAAAAAG----CGGATTAATAATGTTTAAATAAGTAAA---TAGTA---…	ATTGAATTTACCGAATAATAAGATCTATTTTTATTAGAAAAATAATGTAGCATAATTATTTAAAAAATTGCGTAGGGGTGAAACACTTTCAATTTATTAAGTATCTGGATTGAGCCGAAATGAATTTAGTTCTAAGATAATCATAAAGTTATAAGATTTTGTGAGGCAAGTATAAATTTGAAATAATTTAGTTCACAGTATTTAGATTTACTATAACAATCATATCCCCCATAAGATTAATAATGTTTAAATAAGTAAATAAACCAACAAAAGGAACTCGGCAATATATTTTCAACTGTTTATCAAAAACATAGCTTTAAGGTTAAGGTTAATCTGCCCAGTGATTACGGCCGCAGTACATTGACTGTGCTAAGGTAGCATAATAAGTTGACTTTTAAA…	TACCGAATAATAAGATCTATTTAATGTAGCATAATTATAGGGGTGAAACACTTTCAATTTATGTATCTGGATTGAGCCGAAATGAATTTAGTTCTAAGATAATCATAAAGTTATAAGATTTTGTGAGGCAAGTGAAATAATTAGTATTTAGATTTATCATATAATAATGTTTAAATAAGTAAATAAACCAAAGGAACTCGGCAATATATTTTCAACTGTTTATCAAAAACATAGCTTTAAGGTTAAGGTTAATCTGCCCAGTGATTACGGCCGCAGTACATTGACTGTGCTAAGGTAGCATAATAAGTTGACTTTTAAATGAAGTCGGGTATGAATGGATTGGGGATTACCTGTCTCAAATTATTTAAAAGGTGAAAATACCTTTATGTTAGACGAGAA…
