# Supplementary material for: Phylogeography of the land snail genus Orcula (Orculidae, Stylommatophora) with emphasis on the Eastern Alpine taxa: speciation, hybridization and morphological variation
Source: BMC Evol Biol. 2014 Oct 30;14:223. doi: 10.1186/s12862-014-0223-y (PMC4219030; doi:10.1186/s12862-014-0223-y)
Supplement: Additional file 10: — Sequence alignments ( COI , 12S , 16S ) used for the reconstruction of the molecular clock tree (Figure 5 ). [file 12862_2014_223_MOESM10_ESM.xlsx]

## Sheet: H4H3
Species	published in	comment	tree label	sequence H4/Spacer/H3
Orcula jetschini	present publication	cloned sequence	BAN1_6646c	ACGTCCATGGCTGTGACAGTTTTCCTCTTGGCGTGCTCGGTGTAGGTGACGGCATCGCGAATAACGTTCTCGAGGAAGACCTTGAGGACTCCTCTGGTTTCTTCGTAGATGAGACCGGAGATGCGCTTGACACCACCTCTGCGAGCCAGACGCCTGATTGCGGGTTTGGTGATGCCCTGGATGTTATCACGCAGCACCTTGCGGTGACGCTTAGCGCCTCCTTTGCCGAGCCCTTTACCACCTTTGCCTCGTCCTGACATGTCGAT---AGGA---TGT----GAGA-----------TATTACTGC--TGCCCC-GGCAGC-TCTATTTGTAGGTGACTCGGGCAGAAGTTCACGCAAGATGGCGAAACCGGAACAGCCAATGAAAGGACCGACTTTC…
Orcula jetschini	present publication	cloned sequence	BAN1_6647c	ACGTCCATGGCTGTGACAGTTTTCCTCTTGGCGTGCTCGGTGTAGGTGACGGCATCGCGAATAACGTTCTCGAGGAAGACCTTGAGGACTCCTCTGGTTTCTTCGTAGATGAGACCGGAGATGCGCTTGACACCACCTCTGCGAGCCAGACGCCTGATTGCGGGTTTGGTGATGCCCTGGATGTTATCACGCAGCACCTTGCGGTGACGCTTAGCGCCTCCTTTGCCGAGCCCTTTACCACCTTTGCCTCGTCCTGACATGTCGAT---AGGA---TGT----GAGA-----------TATTACTGC--TGCCCC-GGCAGC-TCTATTTGTAGGTGACTCGGGCAGAAGTTCACGCAAGATGGCGAAACCGGAACAGCCAATGAAAGGACCGACTTTC…
Orcula dolium	Harl et al. 2014		BGD4_4119	ACGTCCATGGCTGTGACAGTTTTCCTCTTTGCGTGCTCGGTGTAGGTGACGGCATCGCGAATAACGTTCTCGAGGAAGACCTTGAGGACACCTCTGGTTTCTTCATAGATGAGACCGGAGATGCGCTTGACACCACCTCTGCGAGCCAGACGCCTGATTGCGGGTTTGGTGATGCCCTGGATGTTATCACGCAACACCTTGCGATGACGCTTAGCGCCTCCTTTGCCGAGCCCTTTACCACCTTTACCTCGTCCAGACAT---GCCT-CAAGA---TGTAAGCAATTAGA-TATACGGTAG---TGC--TGCCCC-GGCAGC-TCTATTTGTAGGTGACTCGGGCAGAAGTTCACGCAAGATGGCAAATCTCAATCAGCCAATGAAAGGACCGACTTTC…
Orcula dolium	present publication		DAC3_1279	ACGTCCATGGCTGTGACAGTTTTCCTCTTTGCGTGCTCGGTGTAGGTGACGGCATCGCGAATAACGTTCTCGAGGAAGACCTTGAGGACACCTCGGGTTTCTTCATAGATGAGACCGGAGATGCGCTTGACACCACCTCTGCGAGCCAGACGCCTGATTGCGGGTTTGGTGATGCCCTGGATGTTATCACGCAACACCTTGCGGTGACGCTTAGCGCCTCCTTTGCCGAGCCCTTTACCACCTTTGCCTCGTCCAGacaTTCCGTTTTCAAGA---AGTAAGCAATTAGA-TATACGGTAG---TGC--TGCCCC-GGCAGC-TCTATTTGTAGGTGACTCGGGCAGAAGTTCACGCAAGATGGCAAATCTCAATCAGCCAATGAAAGGACCGACTTTC…
Orcula dolium	Harl et al. 2014		DAC4_5643	ACGTCCATGGCTGTGACAGTTTTCCTCTTTGCGTGCTCGGTGTAGGTGACGGCATCGCGAATAACGTTCTCGAGGAAGACCTTGAGGACACCTCTGGTTTCTTCATAGATGAGACCGGAGATGCGCTTGACACCACCTCTGCGAGCCAGACGCCTGATTGCGGGTTTGGTGATGCCCTGGATGTTATCACGCAACACCTTGCGATGACGCTTAGCGCCTCCTTTGCCGAGCCCTTTACCACCTTTACCTCGTCCAGACAT---GCCT-CAAGA---TGTAAGCAATTAGA-TATACGGTAG---TGC--TGCCCC-GGCAGC-TCTATTTGTAGGTGACTCGGGCAGAAGTTCACGCAAGATGGCAAATCTCAATCAGCCAATGAAAGGACCGACTTTC…
Orcula gularis	present publication		ENN21_376	ACGTCCATGGCTGTGACAGTTTTCCTCTTGGCGTGCTCGGTGTAGGTGACGGCATCGCGAATAACGTTCTCGAGGAAGACCTTGAGGACCCCTCTGGTTTCTTCATAGATGAGACCGGAGATGCGCTTGACACCACCTCTGCGAGCCAGACGCCTGATTGCGGGTTTGGTGATGCCCTGGATGTTATCACGCAACACCTTGCGGTGACGCTTAGCGCCTCCTTTGCCGAGCCCTTTACCACCTTTGCCTCGTCCGGACAT---GT-----------TGCAAGAAAT-----TATACGGTAG---TAC--TGCTCC-GGCAGCCTCTATTTGTAGGTGACTCGGGCAGAAGTTCACGCAAGATGGCAAATCTCAAACAGCCAATGAAAGGACCGACTTTC…
Orcula gularis	present publication		ENN21_377	ACGTCCATGGCTGTGACAGTTTTCCTCTTGGCGTGCTCGGTGTAGGTGACGGCATCGCGAATAACGTTCTCGAGGAAGACCTTGAGGACCCCTCTGGTTTCTTCATAGATGAGACCGGAGATGCGCTTGACACCACCTCTGCGAGCCAGACGCCTGATTGCGGGTTTGGTGATGCCCTGGATGTTATCACGCAACACCTTGCGGTGACGCTTAGCGCCTCCTTTGCCGAGCCCTTTACCACCTTTGCCTCGTCCGGACAT---GT-----------TGCAAGAAAT-----TATACGGTAG---TAC--TGCTCC-GGCAGCCTCTATTTGTAGGTGACTCGGGCAGAAGTTCACGCAAGATGGCAAATCTCAAACAGCCAATGAAAGGACCGACTTTC…
Orcula gularis	present publication	cloned sequence	ENN23_924c	ACGTCCATGGCTGTGACAGTTTTCCTCTTGGCGTGCTCGGTGTAGGTGACGGCATCGCGAATAACGTTCTCGAGGAAGACCTTGAGGACCCCTCTGGTTTCTTCATAGATGAGACCGGAGATGCGCTTGACACCACCTCTGCGAGCCAGACGCCTGATTGCGGGTTTGGTGATGCCCTGGATGTTATCACGTAACACCTTGCGGTGACGCTTAGCGCCTCCTTTGCCGAGCCCTTTACCACCTTTGCCTCGTCCGGACAT---GT-----------TGCAAGAAAT-----TATACGGTAG---TAC--TGCTCC-GGCAGCCTCTATTTGTAGGTGACTCGGGCAGAAGTTCACGCAAGATGGCAAATCTCAAACAGCCAATGAAAGGACCGACTTTC…
Orcula gularis	present publication		ENN28_331	ACGTCCATGGCTGTGACAGTTTTCCTCTTGGCGTGCTCGGTGTAGGTGACGGCATCGCGAATAACGTTCTCGAGGAAGACCTTGAGGACCCCTCTGGTTTCTTCATAGATGAGACCGGAGATGCGCTTGACACCACCTCTGCGAGCCAGACGCCTGATTGCGGGTTTGGTGATGCCCTGGATGTTATCACGCAACACCTTGCGGTGACGCTTAGCGCCTCCTTTGCCGAGCCCTTTACCACCTTTGCCTCGTCCGGACAT---GT-----------TGCAAGAAAT-----TATACGGTAG---TAC--TGCTCC-GGCAGCCTCTATTTGTAGGTGACTCGGGCAGAAGTTCACGCAAGATGGCAAATCTCAAACAGCCAATGAAAGGACCGACTTTC…
Orcula gularis	present publication		ENN30_1352	ACGTCCATGGCTGTGACAGTTTTCCTCTTGGCGTGCTCGGTGTAGGTGACGGCATCGCGAATAACGTTCTCGAGGAAGACCTTGAGGACCCCTCTGGTTTCTTCATAGATGAGACCGGAGATGCGCTTGACACCACCTCTGCGAGCCAGACGCCTGATTGCGGGTTTGGTGATGCCCTGGATGTTATCACGCAACACCTTGCGGTGACGCTTAGCGCCTCCTTTGCCGAGCCCTTTACCACCTTTGCCTCGTCCGGACAT---GT-----------TGCAAGAAAT-----TATACGGTAG---TAC--TGCTCC-GGCAGCCTCTATTTGTAGGTGACTCGGGCAGAAGTTCACGCAAGATGGCAAATCTCAAACAGCCAATGAAAGGACCGACTTTC…
Orcula gularis	present publication		ENN31_3104	ACGTCCATGGCTGTGACAGTTTTCCTCTTGGCGTGCTCGGTGTAGGTGACGGCATCGCGAATAACGTTCTCGAGGAAGACCTTGAGGACCCCTCTGGTTTCTTCATAGATGAGACCGGAGATGCGCTTGACACCACCTCTGCGAGCCAGACGCCTGATTGCGGGTTTGGTGATGCCCTGGATGTTATCACGCAACACCTTGCGGTGACGCTTAGCGCCTCCTTTGCCGAGCCCTTTACCACCTTTGCCTCGTCCGGACAT---GT-----------TGCAAGAAAT-----TATACGGTAG---TAC--TGCTCC-GGCAGCCTCTATTTGTAGGTGACTCGGGCAGAAGTTCACGCAAGATGGCAAATCTCAAACAGCCAATGAAAGGACCGACTTTC…
Orcula gularis	present publication		ENN4_885	ACGTCCATGGCTGTGACAGTTTTCCTCTTGGCGTGCTCGGTGTAGGTGACGGCATCGCGAATAACGTTCTCGAGGAAGACCTTGAGGACCCCTCTGGTTTCTTCATAGATGAGACCGGAGATGCGCTTGACACCACCTCTGCGAGCCAGACGCCTGATTGCGGGTTTGGTGATGCCCTGGATGTTATCACGCAACACCTTGCGGTGACGCTTAGCGCCTCCTTTGCCGAGCCCTTTACCACCTTTGCCTCGTCCGGACAT---GT-----------TGCAAGAAAT-----TATACGGTAG---TAC--TGCTCC-GGCAGCCTCTATTTGTAGGTGACTCGGGCAGAAGTTCACGCAAGATGGCAAATCTCAAACAGCCAATGAAAGGACCGACTTTC…
Orcula dolium	Harl et al. 2014		FOB1_858	ACGTCCATGGCTGTGACAGTTTTCCTCTTTGCGTGCTCGGTGTAGGTGACGGCATCGCGAATAACGTTCTCGAGGAAGACCTTGAGGACACCTCGGGTTTCTTCATAGATGAGACCGGAGATGCGCTTGACACCACCTCTGCGAGCCAGACGCCTGATTGCGGGTTTGGTGATGCCCTGGATGTTATCACGCAACACCTTGCGGTGACGCTTAGCGCCTCCTTTGCCGAGCCCTTTACCACCTTTGCCTCGTCCAGACATTCCGTTTTCAAGA---AGTAAGCAATTAGA-TATACGGTAG---TGC--TGCCCC-GGCAGC-TCTATTTGTAGGTGACTCGGGCAGAAGTTCACGCAAGATGGCAAATCTCAATCAGCCAATGAAAGGACCGACTTTC…
Orcula dolium	Harl et al. 2014		FOB3_370	ACGTCCATGGCTGTGACAGTTTTCCTCTTTGCGTGCTCGGTGTAGGTGACGGCATCGCGAATAACGTTCTCGAGGAAGACCTTGAGGACACCTCGGGTTTCTTCATAGATGAGACCGGAGATGCGCTTGACACCACCTCTGCGAGCCAGACGCCTGATTGCGGGTTTGGTGATGCCCTGGATGTTATCACGCAACACCTTGCGGTGACGCTTAGCGCCTCCTTTGCCGAGCCCTTTACCACCTTTGCCTCGTCCAGACATTCCGTTTTCAAGA---AGTAAGCAATTAGA-TATACGGTAG---TGC--TGCCCC-GGCAGC-TCTATTTGTAGGTGACTCGGGCAGAAGTTCACGCAAGATGGCAAATCTCAATCAGCCAATGAAAGGACCGACTTTC…
Orcula dolium	Harl et al. 2014		GAI1_1131	ACGTCCATGGCTGTGACAGTTTTCCTCTTTGCGTGCTCGGTGTAGGTGACGGCATCGCGAATAACGTTCTCGAGGAAGACCTTGAGGACACCTCGGGTTTCTTCATAGATGAGACCGGAGATGCGCTTGACACCACCTCTGCGAGCCAGACGCCTGATTGCGGGTTTGGTGATGCCCTGGATGTTATCACGCAACACCTTGCGGTGACGCTTAGCGCCTCCTTTGCCGAGCCCTTTACCACCTTTGCCTCGTCCAGACATTCCGTTTTCAAGA---AGTAAGCAATTAGA-TATACGGTAG---TGC--TGCCCC-GGCAGC-TCTATTTGTAGGTGACTCGGGCAGAAGTTCACGCAAGATGGCAAATCTCAATCAGCCAATGAAAGGACCGACTTTC…
Orcula dolium	Harl et al. 2014		GAI4_640	ACGTCCATGGCTGTGACAGTTTTCCTCTTTGCGTGCTCGGTGTAGGTGACGGCATCGCGAATAACGTTCTCGAGGAAGACCTTGAGGACACCTCGGGTTTCTTCATAGATGAGACCGGAGATGCGCTTGACACCACCTCTGCGAGCCAGACGCCTGATTGCGGGTTTGGTGATGCCCTGGATGTTATCACGCAACACCTTGCGGTGACGCTTAGCGCCTCCTTTGCCGAGCCCTTTACCACCTTTGCCTCGTCCAGACATTCCGTTTTCAAGA---AGTAAGCAATTAGA-TATACGGTAG---TGC--TGCCCC-GGCAGC-TCTATTTGTAGGTGACTCGGGCAGAAGTTCACGCAAGATGGCAAATCTCAATCAGCCAATGAAAGGACCGACTTTC…
Orcula sp	present publication		GJA1_1393	ACGTCCATGGCTGTGACAGTTTTCCTCTTGGCGTGCTCGGTGTAGGTGACGGCATCGCGAATAACGTTCTCGAGGAAGACCTTGAGGACTCCTCTGGTTTCTTCGTAGATGAGACCGGAGATGCGCTTGACACCACCTCTGCGAGCCAGACGCCTGATTGCGGGTTTGGTGATGCCCTGGATGTTATCACGCAACACCTTGCGGTGACGCTTAGCGCCTCCTTTGCCGAGCCCTTTACCACCTTTGCCTCGTCCAGACATGTCGAT---AGGA---TGT----GAGA-----------TATTACTGC--TGCCCCCGGCAGC-TCTATTTGTAGGTGACTCGGGCAGAAGTTCACGCAAGATGGCGAATCCGGAACAGCCAATGAAAGGACCGACTTTC…
Orcula sp	present publication		GJA1_1394	ACGTCCATGGCTGTGACAGTTTTCCTCTTGGCGTGCTCGGTGTAGGTGACGGCATCGCGAATAACGTTCTCGAGGAAGACCTTGAGGACTCCTCTGGTTTCTTCGTAGATGAGACCGGAGATGCGCTTGACACCACCTCTGCGAGCCAGACGCCTGATTGCGGGTTTGGTGATGCCCTGGATGTTATCACGCAACACCTTGCGGTGACGCTTAGCGCCTCCTTTGCCGAGCCCTTTACCACCTTTGCCTCGTCCAGACATGTCGAT---AGGA---TGT----GAGA-----------TATTACTGC--TGCCCCCGGCAGC-TCTATTTGTAGGTGACTCGGGCAGAAGTTCACGCAAGATGGCGAATCCGGAACAGCCAATGAAAGGACCGACTTTC…
Orcula dolium	Harl et al. 2014		GLA1_5934	ACGTCCATGGCTGTGACAGTTTTCCTCTTTGCGTGCTCGGTGTAGGTGACGGCATCGCGAATAACGTTCTCGAGGAAGACCTTGAGGACACCTCGGGTTTCTTCATAGATGAGACCGGAGATGCGCTTGACACCACCTCTGCGAGCCAGACGCCTGATTGCGGGTTTGGTGATGCCCTGGATGTTATCACGCAACACCTTGCGGTGACGCTTAGCGCCTCCTTTGCCGAGCCCTTTACCACCTTTGCCTCGTCCAGACATTCCGTTTTCAAGA---AGTAAGCAATTAGA-TATACGGTAG---TGC--TGCCCC-GGCAGC-TCTATTTGTAGGTGACTCGGGCAGAAGTTCACGCAAGATGGCAAATCTCAATCAGCCAATGAAAGGACCGACTTTC…
Orcula dolium	Harl et al. 2014		GUT1_3042	ACGTCCATGGCTGTGACAGTTTTCCTCTTTGCGTGCTCGGTGTAGGTGACGGCATCGCGAATAACGTTCTCGAGGAAGACCTTGAGGACACCTCTGGTTTCTTCATAGATGAGACCGGAGATGCGCTTGACACCACCTCTGCGAGCCAGACGCCTGATGGCGGGTTTGGTGATGCCCTGGATGTTATCACGCAACACCTTGCGGTGACGCTTAGCGCCTCCTTTGCCGAGCCCTTTACCACCTTTGCCTCGTCCAGACAT---GTCT-CAAGA---TGTAAGCAATTAGA-TATACGGTAG---TGC--TGCCCC-GGCAGC-TCTATTTGTAGGTGACTCGTGCAGAAGTTCACGCAAGATGGCAAATCTCAGTCAGCCAATGAAAGGACCGACTTTC…
Orcula austriaca	present publication	cloned sequence	GUT2_3070c	ACGTCCATGGCTGTGACAGTTTTCCTCTTGGCGTGCTCGGTGTAGGTGACGGCATCGCGGATAACGTTCTCGAGGAAGACCTTGAGGACCCCTCTGGTTTCTTCATAGATGAGACCGGAGATGCGCTTGACACCACCTCTGCGAGCCAGACGCCTGATTGCGGGTTTGGTGATGCCCTGGATGTTATCACGCAACACCTTGCGGTGACGCTTAGCGCCTCCTTTGCCGAGCCCTTTACCACCTTTGCCTCGTCCAGACAT---GTCG-CAAGATTGTTCAAGAAATT----TTTACGGTAG---TAC--TGCTCC-GGCAGCCTCCATTTGTAGGTGACTTGGGCAGGAGTTCACGCAAGATGGCAAATCTCAAACAGCCAATGAAAGGACCGACTTTC…
Orcula austriaca	present publication		GUT5_5476	ACGTCCATGGCTGTGACAGTTTTCCTCTTGGCGTGCTCGGTGTAGGTGACGGCATCGCGGATAACGTTCTCGAGGAAGACCTTGAGGACCCCTCTGGTTTCTTCATAGATGAGACCGGAGATGCGCTTGACACCACCTCTGCGAGCCAGACGCCTGATTGCGGGTTTGGTGATGCCCTGGATGTTATCACGCAACACCTTGCGGTGACGCTTAGCGCCTCCTTTGCCGAGCCCTTTACCACCTTTGCCTCGTCCAGACAT---GTCG-CAAGATTGTTCAAGAAATT----TTTACGGTAG---TAC--TGCTCC-GGCAGCCTCTATTTGTAGGTGACTTGGGCAGAAGTTCACGCAAGATGGCAAATCTCAAACAGCCAATGAAAGGACCGACTTTC…
Orcula austriaca	present publication		GUT6_2939	ACGTCCATGGCTGTGACAGTTTTCCTCTTGGCGTGCTCGGTGTAGGTGACGGCATCGCGGATAACGTTCTCGAGGAAGACCTTGAGGACCCCTCTGGTTTCTTCATAGATGAGACCGGAGATGCGCTTGACACCACCTCTGCGAGCCAGACGCCTGATTGCGGGTTTGGTGATGCCCTGGATGTTATCACGCAACACCTTGCGGTGACGCTTAGCGCCTCCTTTGCCGAGCCCTTTACCACCTTTGCCTCGTCCAGACAT---GTCG-CAAGATTGTTCAAGAAATT----TTTACGGTAG---TAC--TGCTCC-GGCAGCCTCTATTTGTAGGTGACTTGGGCAGAAGTTCACGCAAGATGGCAAATCTCAAACAGCCAATGAAAGGACCGACTTTC…
Orcula dolium	Harl et al. 2014		JUL4_1363	ACGTCCATGGCTGTGACAGTTTTCCTCTTTGCGTGCTCGGTGTAGGTGACGGCATCGCGAATAACGTTCTCGAGGAAGACCTTGAGGACACCTCGGGTTTCTTCATAGATGAGACCGGAGATGCGCTTGACACCACCTCTGCGAGCCAGACGCCTGATTGCGGGTTTGGTGATGCCCTGGATGTTATCACGCAACACCTTGCGGTGACGCTTAGCGCCTCCTTTGCCGAGCCCTTTACCACCTTTGCCTCGTCCAGACATTCCGTTTTCAAGA---AGTAAGCAATTAGA-TATACGGTAG---TGC--TGCCCC-GGCAGC-TCTATTTGTAGGTGACTCGGGCAGAAGTTCACGCAAGATGGCAAATCTCAATCAGCCAATGAAAGGACCGACTTTC…
Orcula restituta	present publication	cloned sequence	JUL6_3474c	ACGTCCATGGCTGTGACAGTTTTCCTCTTGGCGTGCTCGGTGTAGGTGACGGCATCGCGAATAACGTTCTCGAGGAAGACCTTGAGGACCCCTCTGGTTTCTTCATAGATGAGACCGGAGATGCGCTTGACACCACCTCTGCGAGCCAGACGCCTGATTGCGGGTTTGGTGATGCCTTGGATGTTATCACGCAACACCTTGCGGTGACGCTTAGCGCCTCCTTTGCCGAGCCCTTTACCTCCTTTGCCTCGTCCAGACAT---GTCGT--------TTTAAGAAATTAGA-TATACGGTAG---TGC--TGCCCC-GGCAGC-TCTATTTGTAGGTGACTCGGGCAGAAGTTCACGCAAGATGGCAAATCTCAAACAGCCAATGAAAGGACCGACTTTC…
Orcula dolium	Harl et al. 2014		KAI4_1981	ACGTCCATGGCTGTGACAGTTTTCCTCTTTGCGTGCTCGGTGTAGGTGACGGCATCGCGAATAACGTTCTCGAGGAAGACCTTGAGGACACCTCGGGTTTCTTCATAGATGAGACCGGAGATGCGCTTGACACCACCTCTGCGAGCCAGACGCCTGATTGCGGGTTTGGTGATGCCCTGGATGTTATCACGCAACACCTTGCGGTGACGCTTAGCGCCTCCTTTGCCGAGCCCTTTACCACCTTTGCCTCGTCCAGACATTCCGTTTTCAAGA---AGTAAGCAATTAGA-TATACGGTAG---TGC--TGCCCC-GGCAGC-TCTATTTGTAGGTGACTCGGGCAGAAGTTCACGCAAGATGGCAAATCTCAATCAGCCAATGAAAGGACCGACTTTC…
Orcula dolium	Harl et al. 2014		KWL1_615	ACGTCCATGGCTGTGACAGTTTTCCTCTTTGCGTGCTCGGTGTAGGTGACGGCATCGCGAATAACGTTCTCGAGGAAGACCTTGAGGACACCTCGGGTTTCTTCATAGATGAGACCGGAGATGCGCTTGACACCACCTCTGCGAGCCAGACGCCTGATTGCGGGTTTGGTGATGCCCTGGATGTTATCACGCAACACCTTGCGGTGACGCTTAGCGCCTCCTTTGCCGAGCCCTTTACCACCTTTGCCTCGTCCAGACATTCCGTTTTCAAGA---AGTAAGCAATTAGA-TATACGGTAG---TGC--TGCCCC-GGCAGC-TCTATTTGTAGGTGACTCGGGCAGAAGTTCACGCAAGATGGCAAATCTCAATCAGCCAATGAAAGGACCGACTTTC…
Orcula dolium	Harl et al. 2014		KWN1_3905	ACGTCCATGGCTGTGACAGTTTTCCTCTTTGCGTGCTCGGTGTAGGTGACGGCATCGCGAATAACGTTCTCGAGGAAGACCTTGAGGACACCTCGGGTTTCTTCATAGATGAGACCGGAGATGCGCTTGACACCACCTCTGCGAGCCAGACGCCTGATTGCGGGTTTGGTGATGCCCTGGATGTTATCACGCAACACCTTGCGGTGACGCTTAGCGCCTCCTTTGCCGAGCCCTTTACCACCTTTGCCTCGTCCAGACATTCCGTTTTCAAGA---AGTAAGCAATTAGA-TATACGGTAG---TGC--TGCCCC-GGCAGC-TCTATTTGTAGGTGACTCGGGCAGAAGTTCACGCAAGATGGCAAATCTCAATCAGCCAATGAAAGGACCGACTTTC…
Orcula tolminensis	present publication		KWN11_3892	ACGTCCATGGCTGTGACAGTTTTCCTCTTGGCGTGCTCGGTGTAGGTGACGGCATCGCGAATAACGTTCTCGAGGAAGACCTTGAGGACCCCTCTGGTTTCTTCATAGATGAGACCGGAGATGCGCTTGACACCACCTCTGCGAGCCAGACGCCTGATTGCGGGTTTGGTGATGCCCTGGATGTTATCACGCAACACCTTGCGGTGACGCTTAGCGCCTCCTTTGCCGAGCCCTTTACCACCTTTGCCTCGTCCAGACAT---GTCG-----------CAAGAAAT-----TATACGGTAG---TAC--TGCTCC-GGCAGCCTCTATTTGTAGGTGACTCGGGCAGAAGTTCACGCAAGATGGCAAATCTCAAACAGCCAATGAAAGGACCGACTTTC…
Orcula austriaca	present publication	cloned sequence	KWN11_3897c	ACGTCCATGGCTGTGACAGTTTTCCTCTTGGCGTGCTCGGTGTAGGTGACGGCATCGCGAATAACGTTCTCGAGGAAGACCTTGAGGACCCCTCTGGTTTCTTCATAGATGAGACCGGAGATGCGCTTGACACCACCTCTGCGAGCCAGACGCCTGATTGCGGGTTTGGTGATGCCCTGGATGTTATCACGCAACACCTTGCGGTGACGCTTAGCGCCTCCTTTGCCGAGCCCTTTACCACCTTTGCCTCGTCCAGACAT---GTCG-CAAGATTTTTCCAGAAAT-----TATACGGTAG---TAC--TGCTCC-GGCAGCCTCTATTTGTAGGTGACTTGGGCAGAAGTTCACGCAAGATGGCAAATCTCAAACAGCCAATGAAAGGACCGACTTTC…
Orcula tolminensis	present publication		KWN12_4075	ACGTCCATGGCTGTGACAGTTTTCCTCTTGGCGTGCTCGGTGTAGGTGACGGCATCGCGAATAACGTTCTCGAGGAAGACCTTGAGGACCCCTCTGGTTTCTTCATAGATGAGACCGGAGATGCGCTTGACACCACCTCTGCGAGCCAGACGCCTGATTGCGGGTTTGGTGATGCCCTGGATGTTATCACGCAACACCTTGCGGTGACGCTTAGCGCCTCCTTTGCCGAGCCCTTTACCACCTTTGCCTCGTCCAGACAT---GTCG-----------CAAGAAAT-----TATACGGTAG---TAC--TGCTCC-GGCAGCCTCTATTTGTAGGTGACTCGGGCAGAAGTTCACGCAAGATGGCAAATCTCAAACAGCCAATGAAAGGACCGACTTTC…
Orcula conica	present publication		KWN3_1938	ACGTCCATGGCTGTGACAGTTTTCCTCTTGGCGTGCTCGGTGTAGGTGACGGCATCGCGAATAACGTTCTCGAGGAAGACCTTGAGGACCCCTCTGGTTTCTTCATAGATGAGACCGGAGATGCGCTTGACACCACCTCTGCGAGCCAGACGCCTGATTGCGGGTTTGGTGATGCCCTGGATGTTATCACGCAACACCTTGCGGTGACGCTTAGCGCCTCCTTTGCCGAGCCCTTTACCACCTTTGCCTCGTCCAGACAT---GTCG-CAAGA---TTTT-TCAAGAAAT-TATACGGTAG---TAC--TGCTCC-GGCAGCCTCTATTTGTAGGTGACTCGGGCAGAAGTTCACGCAAGATGGCAAATCTCAAACAGCCAATAAAAGGGCCGACTTTC…
Orcula conica	present publication		KWN4_3471	ACGTCCATGGCTGTGACAGTTTTCCTCTTGGCGTGCTCGGTGTAGGTGACGGCATCGCGAATAACGTTCTCGAGGAAGACCTTGAGGACCCCTCTGGTTTCTTCATAGATGAGACCGGAGATGCGCTTGACACCACCTCTGCGAGCCAGACGCCTGATTGCGGGTTTGGTGATGCCCTGGATGTTATCACGCAACACCTTGCGGTGACGCTTAGCGCCTCCTTTGCCGAGCCCTTTACCACCTTTGCCTCGTCCAGACAT---GTCG-CAAGA---TTTT-TCAAGAAAT-TATACGGTAG---TAC--TGCTCC-GGCAGCCTCTATTTGTAGGTGACTCGGGCAGAAGTTCACGCAAGATGGCAAATCTCAAACAGCCAATAAAAGGGCCGACTTTC…
Orcula austriaca	present publication		KWN7_592	ACGTCCATGGCTGTGACAGTTTTCCTCTTGGCGTGCTCGGTGTAGGTGACGGCATCGCGAATAACGTTCTCGAGGAAGACCTTGAGGACCCCTCTGGTTTCTTCATAGATGAGACCGGAGATGCGCTTGACACCACCTTTGCGAGCCAGACGCCTGATTGCGGGTTTGGTGATGCCCTGGATGTTATCACGCAACACCTTGCGGTGACGCTTAGCGCCTCCTTTGCCGAGCCCTTTACCACCTTTGCCTCGTCCAGACAT---GTCG-CAAGATTTTTCCAGAAAT-----TATACGGTAG---TAC--TGCTCC-GGCAGCCTCTATTTGTAGGTGACTTGGGCAGAAGTTCACGCAAGATGGCAAATCTCAAACAGCCAATGAAAGGACCGACTTTC…
Orcula dolium	Harl et al. 2014		LEC1_5932	ACGTCCATGGCTGTGACAGTTTTCCTCTTTGCGTGCTCGGTGTAGGTGACGGCATCGCGAATAACGTTCTCGAGGAAGACCTTGAGGACACCTCGGGTTTCTTCATAGATGAGACCGGAGATGCGCTTGACACCACCTCTGCGAGCCAGACGCCTGATTGCGGGTTTGGTGATGCCCTGGATGTTATCACGCAACACCTTGCGGTGACGCTTAGCGCCTCCTTTGCCGAGCCCTTTACCACCTTTGCCTCGTCCAGACATTCCGTTTTCAAGA---AGTAAGCAATTAGA-TATACGGTAG---TGC--TGCCCC-GGCAGC-TCTATTTGTAGGTGACTCGGGCAGAAGTTCACGCAAGATGGCAAATCTCAATCAGCCAATGAAAGGACCGACTTTC…
Orcula dolium	Harl et al. 2014		MLF1_3938	ACGTCCATGGCTGTGACAGTTTTCCTCTTTGCGTGCTCGGTGTAGGTGACGGCATCGCGAATAACGTTCTCGAGGAAGACCTTGAGGACACCTCGGGTTTCTTCATAGATGAGACCGGAGATGCGCTTGACACCACCTCTGCGAGCCAGACGCCTGATTGCGGGTTTGGTGATGCCCTGGATGTTATCACGCAACACCTTGCGGTGACGCTTAGCGCCTCCTTTGCCGAGCCCTTTACCACCTTTGCCTCGTCCAGACATTCCGTTTTCAAGA---AGTAAGCAATTAGA-TATACGGTAG---TGC--TGCCCC-GGCAGC-TCTATTTGTAGGTGACTCGGGCAGAAGTTCACGCAAGATGGCAAATCTCAATCAGCCAATGAAAGGACCGACTTTC…
Orcula dolium	Harl et al. 2014	cloned sequence	MLF1_3939c1	ACGTCCATGGCTGTGACAGTTTTCCTCTTTGCGTGCTCGGTGTAGGTGACGGCATCGCGAATAACGTTCTCGAGGAAGACCTTGAGGACACCTCGGGTTTCTTCATAGATGAGACCGGAGATGCGCTTGACACCACCTCTGCGAGCCAGACGCCTGATTGCGGGTTTGGTGATGCCCTGGATGTTATCACGCAACACCTTGCGGTGACGCTTAGCGCCTCCTTTGCCGAGCCCTTTACCACCTTTGCCTCGTCCAGACATTCCGTTTTCAAGA---AGTAAGCAATTAGA-TATACGGTAG---TGC--TGCCCC-GGCAGC-TCTRTTTGTAGGTGACTCGGGCAGAAGTTCACGCAWGATGGCAAATCTCAATCAGCCAATGAAAGGACCGACTTTC…
Orcula dolium	Harl et al. 2014	cloned sequence	MLF1_3939c2	ACGTCCATGGCTGTGACAGTTTTCCTCTTTGCGTGCTCGGTGTAGGTGACGGCATCGCGAATAACGTTCTAGAGGAAGACCTTGAGGACACCTCGGGTTTCTTCATAGATGAGACCGGAGATGCGCTTGACACCACCTCTGCGAGCCAGACGCCTGATTGCGGGTTTGGTGATGCCCTGGATGTTATCACGCAACACCTTGCGGTGACGCTTAGCGCCTCCTTTGCCGAGCCCTTTACCACCTTTGCCTCGTCCAGACATTCCGTTTTCAAGA---AGTAAGCAATTAGA-TATACGGTAG---TGC--TGCCCC-GGCAGC-TCTGTTTGTAGGTGACTCGGGCAGAAGTTCACGCAAGATGGCAAATCTCAATCAGCCAATGAAAGGACCGACTTTC…
Orcula dolium	Harl et al. 2014	cloned sequence	MLF1_3939c3	ACGTCCATGGCTGTGACAGTTTTCCTCTTTGCGTGCTCGGTGTAGGTGACGGCATCGCGAATAACGTTCTCGAGGAAGACCTTGAGGACACCTCGGGTTTCTTCATAGATGAGACCGGAGATGCGCTTGACACCACCTCTGCGAGCCAGACGCCTGATTGCGGGTTTGGTGATGCCCTGGATGTTATCACGCAACACCTTGCGGTGACGCTTAGCGCCTCCTTTGCCGAGCCCTTTACCACCTTTGCCTCGTCCAGACATTCCGTTTTCAAGA---AGTAAGCAATTAGA-TATACGGTAG---TGC--TGCCCC-GGCAGC-TCTATTTGTAGGTGACTTGGGCAGAAGTTCACGCAAGATGGCAAATCTCAATCAGCCAATGAAAGGACCGACTTTC…
Orcula dolium	Harl et al. 2014		MLF1_3942	ACGTCCATGGCTGTGACAGTTTTCCTCTTTGCGTGCTCGGTGTAGGTGACGGCATCGCGAATAACGTTCTCGAGGAAGACCTTGAGGACACCTCGGGTTTCTTCATAGATGAGACCGGAGATGCGCTTGACACCACCTCTGCGAGCCAGACGCCTGATTGCGGGTTTGGTGATGCCCTGGATGTTATCACGCAACACCTTGCGGTGACGCTTAGCGCCTCCTTTGCCGAGCCCTTTACCACCTTTGCCTCGTCCAGACATTCCGTTTTCAAGA---AGTAAGCAATTAGA-TATACGGTAG---TGC--TGCCCC-GGCAGC-TCTATTTGTAGGTGACTCGGGCAGAAGTTCACGCAAGATGGCAAATCTCAATCAGCCAATGAAAGGACCGACTTTC…
Orcula dolium	Harl et al. 2014		MLF2_3919	ACGTCCATGGCTGTGACAGTTTTCCTCTTTGCGTGCTCGGTGTAGGTGACGGCATCGCGAATAACGTTCTCGAGGAAGACCTTGAGGACACCTCTGGTTTCTTCATAGATGAGACCGGAGATGCGCTTGACACCACCTCTGCGAGCCAGACGCCTGATTGCGGGTTTGGTGATGCCCTGGATGTTATCACGCAACACCTTGCGATGACGCTTAGCGCCTCCTTTGCCGAGCCCTTTACCACCTTTGCCTCGTCCAGACAT---GCCT-CAAGA---TGTAAGCAATTAGA-TATACGGTAG---TGC--TGCCCC-GGCAGC-TCTATTTGTAGGTGACTCGGGCAGAAGTTCACGCAAGATGGCAAATCTCAATCAGCCAATGAAAGGACCGACTTTC…
Orcula dolium	Harl et al. 2014		MLF3_3915c	ACGTCCATGGCTGTGACAGTTTTCCTCTTTGCGTGCTCGGTGTAGGTGACGGCATCGCGAATAACGTTCTCGAGGAAGACCTTGAGGACACCTCTGGTTTCTTCATAGATGAGACCGGAGATGCGCTTGACACCACCTCTGCGAGCCAGACGCCTGATTGCGGGTTTGGTGATGCCCTGGATGTTATCACGCAACACCTTGCGGTGACGCTTAGCGCCTCCTTTGCCGAGCCCTTTACCGCCTTTGCCTCGTCCAGACAT---GCCT-CAAGA---TGTAAGCAATTAGA-TATACGGTAG---TGC--TGCCCC-GGCAGC-TCTATTTGTAGGTGACTCGGGCAGAAGTTCACGCAAGATGGCAAATCTCAATCAGCCAATGAAAGGACCGACTTTC…
Orcula dolium	Harl et al. 2014		MLF3_3915c3	ACGTCCATGGCTGTGACAGTTTTCCTCTTTGCGTGCTCGGTGTAGGTGACGGCATCGCGAATAACGTTCTCGAGGAAGACCTTGAGGACACCTCTGGTTTCTTCATAGATGAGACCGGAGATGCGCTTGACACCACCTCTGCGAGCCAGACGCCTGATTGCGGGTTTGGTGATGCCCTGGATGTTATCACGCAACACCTTGCGATGACGCTTAGCGCCTCCTTTGCCGAGCCCTTTACCACCTTTGCCTCGTCCAGACAT---GCCT-CAAGA---TGTAAGCAATTAGA-TATACGGTAG---TGC--TGCCCC-GGCAGC-TCTATTTGTAGGTGACTCGGGCAGAAGTTCACGCAAGATGGCAAATCTCAATCAGCCAATGAAAGGACCGACTTTC…
Orcula dolium	Harl et al. 2014		MLF4_3932	ACGTCCATGGCTGTGACAGTTTTCCTCTTTGCGTGCTCGGTGTAGGTGACGGCATCGCGAATAACGTTCTCGAGGAAGACCTTGAGGACACCTCTGGTTTCTTCATAGATGAGACCGGAGATGCGCTTGACACCACCTCTGCGAGCCAGACGCCTGATTGCGGGTTTGGTGATGCCCTGGATGTTATCACGCAACACCTTGCGATGACGCTTAGCGCCTCCTTTGCCGAGCCCTTTACCACCTTTGCCTCGTCCAGACAT---GCCT-CAAGA---TGTAAGCAATTAGA-TATACGGTAG---TGC--TGCCCC-GGCAGC-TCTATTTGTAGGTGACTCGGGCAGAAGTTCACGCAAGATGGCAAATCTCAATCAGCCAATGAAAGGACCGACTTTC…
Orcula dolium	Harl et al. 2014		MLF6_3947	ACGTCCATGGCTGTGACAGTTTTCCTCTTTGCGTGCTCGGTGTAGGTGACGGCATCGCGAATAACGTTCTCGAGGAAGACCTTGAGGACACCTCTGGTTTCTTCATAGATGAGACCGGAGATGCGCTTGACACCACCTCTGCGAGCCAGACGCCTGATTGCGGGTTTGGTGATGCCCTGGATGTTATCACGCAACACCTTGCGATGACGCTTAGCGCCTCCTTTGCCGAGCCCTTTACCACCTTTGCCTCGTCCAGACAT---GCCT-CAAGA---TGTAAGCAATTAGA-TATACGGTAG---TGC--TGCCCC-GGCAGC-TCTATTTGTAGGTGACTCGGGCAGAAGTTCACGCAAGATGGCAAATCTCAATCAGCCAATGAAAGGACCGACTTTC…
Orcula dolium	Harl et al. 2014		MLF7_1372	ACGTCCATGGCTGTGACAGTTTTCCTCTTTGCGTGCTCGGTGTAGGTGACGGCATCGCGAATAACGTTCTCGAGGAAGACCTTGAGGACACCTCGGGTTTCTTCATAGATGAGACCGGAGATGCGCTTGACACCACCTCTGCGAGCCAGACGCCTGATTGCGGGTTTGGTGATGCCCTGGATGTTATCACGCAACACCTTGCGGTGACGCTTAGCGCCTCCTTTGCCGAGCCCTTTACCACCTTTGCCTCGTCCAGACATTCCGTTTTCAAGA---AGTAAGCAATTAGA-TATACGGTAG---TGC--TGCCCC-GGCAGC-TCTATTTGTAGGTGACTCGGGCAGAAGTTCACGCAAGATGGCAAATCTCAATCAGCCAATGAAAGGACCGACTTTC…
Orcula dolium	Harl et al. 2014		MLF7_1373c	ACGTCCATGGCTGTGACAGTTTTCCTCTTTGCGTGCTCGGTGTAGGTGACGGCATCGCGAATAACGTTCTCGAGGAAGACCTTGAGGACACCTCGGGTTTCTTCATAGATGAGACCGGAGATGCGCTTGACACCACCTCTGCGAGTCAGACGCCTGATTGCGGGTTTGGTGATGCCCTGGATGTTATCACGCAACACCTTGCGGTGACGCTTAGCGCCTCCTTTGCCGAGCCCTTTACCGCCTTTGCCTCGTCCAGACAT---GCCT-CAAGA---TGTAAGCAATTAGA-TATACGGTAG---TGC--TGCCCC-GGCAGC-TCTATTTGTAGGTGACTCGGGCAGAAGTTCACGCAAGATGGCAAATCTCAATCAGCCAATGAAAGGACCGACTTTC…
Orcula dolium	Harl et al. 2014		MLF7_1376	ACGTCCATGGCTGTGACAGTTTTCCTCTTTGCGTGCTCGGTGTAGGTGACGGCATCGCGAATAACGTTCTCGAGGAAGACCTTGAGGACACCTCTGGTTTCTTCATAGATGAGACCGGAGATGCGCTTGACACCACCTCTGCGAGCCAGACGCCTGATGGCGGGTTTGGTGATGCCCTGGATGTTATCACGCAACACCTTGCGGTGACGCTTAGCGCCTCCTTTGCCGAGCCCTTTACCACCTTTGCCTCGTCCAGACAT---GTCT-CTAAA---TGTAAGCAATTAGA-TATACGGTAG---TGC--TGCCCC-GGCAGC-TCTATTTGTAGGTGACTCGGGCAGAAGTTCACGCAAGATGGCAAATCTCAATCAGCCAATGAAAGGACCGACTTGC…
Orcula conica	Harl et al. 2014		MLK1_3338	ACGTCCATGGCTGTGACAGTTTTCCTCTTGGCGTGCTCGGTGTAGGTGACGGCATCGCGAATAACGTTCTCGAGGAAGACCTTGAGGACCCCTCTGGTTTCTTCATAGATGAGACCGGAGATGCGCTTGACACCACCTCTGCGAGCCAGACGCCTGATTGCGGGTTTGGTGATGCCCTGGATGTTATCACGCAACACCTTGCGGTGACGCTTAGCGCCTCCTTTGCCGAGCCCTTTACCACCTTTGCCTCGTCCAGACAT---GTCG-CAAGA---TTTT-TCAAGAAAT-TATACGGTAG---TAC--TGCTCC-GGCAGCCTCTATTTGTAGGTGACTCGGGCAGAAGTTCACGCAAGATGGCAAATCTCAAACAGCCAATAAAAGGGCCGACTTTC…
Orcula fuchsi	present publication	cloned sequence	MRZ3_2952c	ACGTCCATGGCTGTGACAGTTTTCCTCTTGGCGTGCTCGGTGTAGGTGACGGCATCGCGAATAACGTTCTCGAGGAAGACCTTGAGGACCCCTCTGGTTTCTTCATAGATGAGACCGGAGATGCGCTTGACACCACCTCTGCGAGCCAGACGCCTGATTGCGGGTTTGGTGATGCCCTGGATGTTATCACGCAACACCTTGCGGTGACGCTTAGCGCCTCCTTTGCCGAGCCCTTTAC-ACCTTTGCCTCGTCCAGACAT---GTCG-CAAGATTAATCAAGAAAT-----TATACGGTAG---TAC--TGCTCG-GGCAGCCTCTATTTGTAGGTGACTCGGGCAGAAGTTCACGCAAGATGGCAAATCTCAAACAGCCAATGAAAGGACCGACTTTC…
Orcula austriaca	present publication		MRZ3_2956	ACGTCCATGGCTGTGACAGTTTTCCTCTTGGCGTGCTCGGTGTAGGTGACGGCATCGCGGATAACGTTCTCGAGGAAGACCTTGAGGACCCCTCTGGTTTCTTCATAGATGAGACCGGAGATGCGCTTGACACCACCTCTGCGAGCCAGACGCCTGATTGCGGGTTTGGTGATGCCCTGGATGTTATCACGCAACACCTTGCGGTGACGCTTAGCGCCTCCTTTGCCGAGCCCTTTACCACCTTTGCCTCGTCCAGACAT---GTCG-CAAGATTGTTCAAGAAATT----TTTACGGTAG---TAC--TGCTCC-GGCAGCCTCTATTTGTAGGTGACTTGGGCAGAAGTTCACGCAAGATGGCAAATCTCAAACAGCCAATGAAAGGACCGACTTTC…
Orcula fuchsi	present publication		MRZ3_3036	ACGTCCATGGCTGTGACAGTTTTCCTCTTGGCGTGCTCGGTGTAGGTGACGGCATCGCGAATAACGTTCTCGAGGAAGACCTTGAGGACCCCTCTGGTTTCTTCATAGATGAGACCGGAGATGCGCTTGACACCACCTCTGCGAGCCAGACGCCTGATTGCGGGTTTGGTGATGCCCTGGATGTTATCACGCAACACCTTGCGGTGACGCTTAGCGCCTCCTTTGCCGAGCCCTTTACCACCTTTGCCTCGTCCAGACAT---GTCG-CAAGATTAATCAAGAAAT-----TATACGGTAG---TAC--TGCTCG-GGCAGCCTCTATTTGTAGGTGACTCGGGCAGAAGTTCACGCAAGATGGCAAATCTCAAACAGCCAATGAAAGGACCGACTTTC…
Orcula austriaca	present publication		MRZ4_2958	ACGTCCATGGCTGTGACAGTTTTCCTCTTGGCGTGCTCGGTGTAGGTGACGGCATCGCGGATAACGTTCTCGAGGAAGACCTTGAGGACCCCTCTGGTTTCTTCATAGATGAGACCGGAGATGCGCTTGACACCACCTCTGCGAGCCAGACGCCTGATTGCGGGTTTGGTGATGCCCTGGATGTTATCACGCAACACCTTGCGGTGACGCTTAGCGCCTCCTTTGCCGAGCCCTTTACCACCTTTGCCTCGTCCAGACAT---GTCG-CAAGATTGTTCAAGAAATT----TTTACGGTAG---TAC--TGCTCC-GGCAGCCTCTATTTGTAGGTGACTTGGGCAGAAGTTCACGCAAGATGGCAAATCTCAAACAGCCAATGAAAGGACCGACTTTC…
Orcula pseudodolium	present publication	cloned sequence	OOV10_3359c	ACGTCCATGGCTGTGACAGTTTTCCTCTTGGCGTGCTCGGTGTAGGTGACGGCATCGCGAATAACGTTCTCGAGGAAGACCTTGAGGACCCCTCTGGTTTCTTCATAGATGAGACCGGAGATGCGCTTGACACCACCTCTGCGAGCCAGACGCCTGATTGCGGGTTTGGTGATGCCCTGGATGTTATCACGCAACACCTTGCGGTGACGCTTAGCGCCTCCTTTGCCGAGCCCTTTACCACCTTTGCCTCGTCCAGACAT---GTCG----GGTT-TTCAAGAAGT-----TATACGGTAG---TAC--TGCTCC-GGCAGCCTCTATTTGTAGGTGACTCGGGCAGAAGTTCACGCAAGATGGCAAATCTCAAACAGCCAATGAAAGGACCGACTTTC…
Orcula pseudodolium	present publication	cloned sequence	OOV13_3340c2	ACGTCCATGGCTGTGACAGTTTTCCTCTTGGCGTGCTCGGTGTAGGTGACGGCATCGCGAATAACGTTCTCGAGGAAGACCTTGAGGACCCCTCTGGTTTCTTCATAGATGAGACCGGAGATGCGCTTGACACCACCTCTGCGAGCCAGACGCCTGATTGCGGGTTTGGTGATGCCCTGGATGTTATCACGCAACACCTTGCGGTGACGCTTAGCGCCTCCTTTGCCGAGCCCTTTACCACCTTTGCCTCGTCCAGACAT---GTCG----GGTT-TTCAAGAAGT-----TATACGGTAG---TAC--TGCTCC-GGCAGCCTCTATTTGTAGGTGACTCGGGCAGAAGTTCACACAAGATGGCAAATCTCAAACAGCCAATGAAAGGACCGACTTTC…
Orcula pseudodolium	present publication		OOV14_3344	ACGTCCATGGCTGTGACAGTTTTCCTCTTGGCGTGCTCGGTGTAGGTGACGGCATCGCGAATAACGTTCTCGAGGAAGACCTTGAGGACCCCTCTGGTTTCTTCATAGATGAGACCGGAGATGCGCTTGACACCACCTCTGCGAGCCAGACGCCTGATTGCGGGTTTGGTGATGCCCTGGATGTTATCACGCAACACCTTGCGGTGACGCTTAGCGCCTCCTTTGCCGAGCCCTTTACCACCTTTGCCTCGTCCAGACAT---GTCG----GGTT-TTCAAGAAGT-----TATACGGTAG---TAC--TGCTCC-GGCAGCCTCTATTTGTAGGTGACTCGGGCAGAAGTTCACGCAAGATGGCAAATCTCAAACAGCCAATGAAAGGACCGACTTTC…
Orcula pseudodolium	present publication		OOV16_5871	ACGTCCATGGCTGTGACAGTTTTCCTCTTGGCGTGCTCGGTGTAGGTGACGGCATCGCGAATAACGTTCTCGAGGAAGACCTTGAGGACCCCTCTGGTTTCTTCATAGATGAGACCGGAGATGCGCTTGACACCACCTCTGCGAGCCAGACGCCTGATTGCGGGTTTGGTGATGCCCTGGATGTTATCACGCAACACCTTGCGGTGACGCTTAGCGCCTCCTTTGCCGAGCCCTTTACCACCTTTGCCTCGTCCAGACAT---GTCG----GGTT-TTCAAGAAGT-----TATACGGTAG---TAC--TGCTCC-GGCAGCCTCTATTTGTAGGTGACTCGGGCAGAAGTTCACGCAAGATGGCAAATCTCAAACAGCCAATGAAAGGACCGACTTTC…
Orcula pseudodolium	present publication		OOV17_5827	ACGTCCATGGCTGTGACAGTTTTCCTCTTGGCGTGCTCGGTGTAGGTGACGGCATCGCGAATAACGTTCTCGAGGAAGACCTTGAGGACCCCTCTGGTTTCTTCATAGATGAGACCGGAGATGCGCTTGACACCACCTCTGCGAGCCAGACGCCTGATTGCGGGTTTGGTGATGCCCTGGATGTTATCACGCAACACCTTGCGGTGACGCTTAGCGCCTCCTTTGCCGAGCCCTTTACCACCTTTGCCTCGTCCAGACAT---GCCG-CAAGATTTTTCAAGAAAT-----TATACGGTAGG--TAC--TGCTCC-GGCAGCCTCTATTTGTAGGTGACTCGGGCAGAAGTTCACGCAAGATGGCAAATCTCAAACAGCCAATGAAAAGACCGACTTTC…
Orcula pseudodolium	present publication		OOV18_5819	ACGTCCATGGCTGTGACAGTTTTCCTCTTGGCGTGCTCGGTGTAGGTGACGGCATCGCGAATAACGTTCTCGAGGAAGACCTTGAGGACCCCTCTGGTTTCTTCATAGATGAGACCGGAGATGCGCTTGACACCACCTCTGCGAGCCAGACGCCTGATTGCGGGTTTGGTGATGCCCTGGATGTTATCACGCAACACCTTGCGGTGACGCTTAGCGCCTCCTTTGCCGAGCCCTTTACCACCTTTGCCTCGTCCAGACAT---GCCG-CAAGATTTTTCAAGAAAT-----TATACGGTAGG--TAC--TGCTCC-GGCAGCCTCTATTTGTAGGTGACTCGGGCAGAAGTTCACGCAAGATGGCAAATCTCAAACAGCCAATGAAAAGACCGACTTTC…
Orcula pseudodolium	present publication	cloned sequence	OOV19_5838c1	ACGTCCATGGCCGTGACAGTTTTCCTCTTGGCGTGCTCGGTGTAGGTGACGGCATCGCGAATAACGTTCTCGAGGAAGACCTTGAGGACCCCTCTGGTTTCTTCATAGATGAGACCGGAGATGCGCTTGACACCACCTCTGCGAGCCAGACGCCTGATTGCGGGTTTGGTGATGCCCTGGATGTTATCACGCAACACCTTGCGGTGACGCTTAGCGCCTCCTTTGCCGAGCCCTTTACCACCTTTGCCTCGTCCAGACAT---GTCG-CAAGATT-TGCAAGAAAT-----TATACGGTAG---TAC--TGCTCC-GGCAGCCTCTATTTGTAGGTGACTCGGGCAGAAGTTCACGCAAGATGGCAAATCTCAAACAGCCAATGAAAGGACCGACTTTC…
Orcula pseudodolium	present publication	cloned sequence	OOV19_5838c2	ACGTCCATGGCTGTGACAGTTTTCCTCTTGGCGTGCTCGGTGTAGGTGACGGCATCGCGAATAACGTTCTCGAGGAAGACCTTGAGGACCCCTCTGGTTTCTTCATAGATGAGACCGGAGATGCGCTTGACACCACCTCTGCGAGCCAGACGCCTGATTGCGGGTTTGGTGATGCCCTGGGTGTTATCACGCAACACCTTGCGGTGACGCTTAGCGCCTCCTTTGCCGAGCCCTTTACCACCTTTGCCTCGTCCGGACAT---GT-----------TGCAAGAAAT-----TATACGGTAG---TAC--TGCTCC-GGCAGCCTCTATTTGTAGGTGACTCGGGCAGAAGTTCACGCAAGATGGCAAATCTCAAACAGCCAATGAAAGGACCGACTTTC…
Orcula pseudodolium	present publication		OOV20_5855	ACGTCCATGGCTGTGACAGTTTTCCTCTTGGCGTGCTCGGTGTAGGTGACGGCATCGCGAATAACGTTCTCGAGGAAGACCTTGAGGACCCCTCTGGTTTCTTCATAGATGAGACCGGAGATGCGCTTGACACCACCTCTGCGAGCCAGACGCCTGATTGCGGGTTTGGTGATGCCCTGGATGTTATCACGCAACACCTTGCGGTGACGCTTAGCGCCTCCTTTGCCGAGCCCTTTACCACCTTTGCCTCGTCCAGACAT---GCCG-CAAGATTTTTCAAGAAAT-----TATACGGTAGG--TAC--TGCTCC-GGCAGCCTCTATTTGTAGGTGACTCGGGCAGAAGTTCACGCAAGATGGCAAATCTCAAACAGCCAATGAAAAGACCGACTTTC…
Orcula dolium	present publication		OSR3_5606	ACGTCCATGGCTGTGACAGTTTTCCTCTTTGCGTGCTCGGTGTAGGTGACGGCATCGCGAATAACGTTCTCGAGGAAGACCTTGAGGACACCTCGGGTTTCTTCATAGATGAGACCGGAGATGCGCTTGACACCACCTCTGCGAGCCAGACGCCTGATTGCGGGTTTGGTGATGCCCTGGATGTTATCACGCAACACCTTGCGGTGACGCTTAGCGCCTCCTTTGCCGAGCCCTTTACCACCTTTGCCTCGTCCAGacaTTCCGTTTTCAAGA---AGTAAGCAATTAGA-TATACGGTAG---TGC--TGCCCC-GGCAGC-TCTATTTGTAGGTGACTCGGGCAGAAGTTCACGCAAGATGGCAAATCTCAATCAGCCAATGAAAGGACCGACTTTC…
Orcula sp	present publication	cloned sequence	PRO1_3543c	ACGTCCATGGCTGTGACAGTTTTCCTCTTGGCGTGCTCGGTGTAGGTGACGGCATCGCGAATAACGTTCTCGAGGAAGACCTTGAGGACTCCCCTGGTTTCTTCGCAGATGAGACCGGAGATGCGCTTGACACCACCTCTGCGAGCCAGACGCCTGATTGCGGGTTTGGTGATGCCCTGGATGTTATCACGCAACACCTTGCGGTGGCGCTTAGCGCCTCCTTTGCCGAGCCCTTTACCACCTTTGCCTCGTCCAGACATGTCGAT---AGGA---TGT----GAGA-----------TATTACTGC--TGCCCCCGGCAGC-TCTATTTGTAGGTGACTCGGGCAGAAGTTCACGCAAGATGGCGAATCCGGAACAGCCAATGAGAGGACCGACTTTC…
Orcula sp	present publication	cloned sequence	PRO1_3544c	ACGTCCATGGCTGTGACAGTTTTCCTCTTGGCGTGCTCGGTGTAGGTGACGGCATCGCGAATAACGTTCTCGAGGAAGACCTTGAGGACTCCTCTGGTTTCTTCGTAGATGAGACCGGAGATGCGCTTGACACCACCTCTGCGAGCCAGACGCCTGATTGCGGGTTTGGTGATGCCCTGGATGTTATCACGCAACACCTTGCGGTGACGCTTAGCGCCTCCTTTGCCGAGCCCTTTACCACCTTTGCCTCGTCCAGACATGTCGAT---AGGA---TGT----GAGA-----------TATTACTGC--TGCCCCCGGCAGC-TCTATTTGTAGGTGACTCGGGCAGAAGTTCACGCAAGATGGCGAATCCGGAACAGCCAATGAGAGGACCGACTTTC…
Orcula sp	present publication	cloned sequence	PTK1_3538c	ACGTCCATGGCTGTGACAGTTTTCCTCTTGGCGTGCTCGGTGTAGGTGACGGCATCGCGAATAACGTTCTCGAGGAAGACCTTGAGGACTCCTCTGGTTTCTTCGTAGATGAGACCGGAGATGCGCTTGACACCACCTCTGCGAGCCAGACGCCTGATTGCGGGTTTGGTGATGCCCTGGATGTTATCACGCAACACCTTGCGGTGACGCTTAGCGCCTCCTTTGCCGAGCCCTTTACCACCTTTGCCTCGTCCAGACATGTCGAT---AGGA---CGT----GATAGGA-TGTGAGATATTCCTGC--TGCCCC-GGCAGC-TCTATTTGTAGGTGACTCGGGCAGAAGTTCACGCAAGATGGCGAATCCGGAACAGCCAATGAAAGGACCGACTTTC…
Orcula dolium	Harl et al. 2014		SML11_6140	ACGTCCATGGCTGTGACAGTTTTCCTCTTTGCGTGCTCGGTGTAGGTGACGGCATCGCGAATAACGTTCTCGAGGAAGACCTTGAGGACACCTCGGGTTTCTTCATAGATGAGACCGGAGATGCGCTTGACACCACCTCTGCGAGCCAGACGCCTGATTGCGGGTTTGGTGATGCCCTGGATGTTATCACGCAACACCTTGCGGTGACGCTTAGCGCCTCCTTTGCCGAGCCCTTTACCACCTTTGCCTCGTCCAGACATTCCGTTTTCAAGA---AGTAAGCAATTAGA-TATACGGTAG---TGC--TGCCCC-GGCAGC-TCTATTTGTAGGTGACTCGGGCAGAAGTTCACGCAAGATGGCAAATCTCAATCAGCCAATGAAAGGACCGACTTTC…
Orcula dolium	Harl et al. 2014		SML4_6144	ACGTCCATGGCTGTGACAGTTTTCCTCTTTGCGTGCTCGGTGTAGGTGACGGCATCGCGAATAACGTTCTCGAGGAAGACCTTGAGGACACCTCGGGTTTCTTCATAGATGAGACCGGAGATGCGCTTGACACCACCTCTGCGAGCCAGACGCCTGATTGCGGGTTTGGTGATGCCCTGGATGTTATCACGCAACACCTTGCGGTGACGCTTAGCGCCTCCTTTGCCGAGCCCTTTACCACCTTTGCCTCGTCCAGACATTCCGTTTTCAAGA---AGTAAGCAATTAGA-TATACGGTAG---TGC--TGCCCC-GGCAGC-TCTATTTGTAGGTGACTCGGGCAGAAGTTCACGCAAGATGGCAAATCTCAATCAGCCAATGAAAGGACCGACTTTC…
Orcula dolium	Harl et al. 2014		SML4_6145	ACGTCCATGGCTGTGACAGTTTTCCTCTTTGCGTGCTCGGTGTAGGTGACGGCATCGCGAATAACGTTCTCGAGGAAGACCTTGAGGACACCTCGGGTTTCTTCATAGATGAGACCGGAGATGCGCTTGACACCACCTCTGCGAGCCAGACGCCTGATTGCGGGTTTGGTGATGCCCTGGATGTTATCACGCAACACCTTGCGGTGACGCTTAGCGCCTCCTTTGCCGAGCCCTTTACCACCTTTGCCTCGTCCAGACATTCCGTTTTCAAGA---AGTAAGCAATTAGA-TATACGGTAG---TGC--TGCCCC-GGCAGC-TCTATTTGTAGGTGACTCGGGCAGAAGTTCACGCAAGATGGCAAATCTCAATCAGCCAATGAAAGGACCGACTTTC…
Orcula dolium	Harl et al. 2014		SNH21_1362	ACGTCCATGGCTGTGACAGTTTTCCTCTTTGCGTGCTCGGTGTAGGTGACGGCATCGCGAATAACGTTCTCGAGGAAGACCTTGAGGACACCTCGGGTTTCTTCATAGATGAGACCGGAGATGCGCTTGACACCACCTCTGCGAGCCAGACGCCTGATTGCGGGTTTGGTGATGCCCTGGATGTTATCACGCAACACCTTGCGGTGACGCTTAGCGCCTCCTTTGCCGAGCCCTTTACCACCTTTGCCTCGTCCAGACATTCCGTTTTCAAGA---AGTAAGCAATTAGA-TATACGGTAG---TGC--TGCCCC-GGCAGC-TCTATTTGTAGGTGACTCGGGCAGAAGTTCACGCAAGATGGCAAATCTCAATCAGCCAATGAAAGGACCGACTTTC…
Orcula austriaca	present publication		SNH24_324	ACGTCCATGGCTGTGACAGTTTTCCTCTTGGCGTGCTCGGTGTAGGTGACGGCATCGCGGATAACGTTCTCGAGGAAGACCTTGAGGACCCCTCTGGTTTCTTCATAGATGAGACCGGAGATGCGCTTGACACCACCTCTGCGAGCCAGACGCCTGATTGCGGGTTTGGTGATGCCCTGGATGTTATCACGCAACACCTTGCGGTGACGCTTAGCGCCTCCTTTGCCGAGCCCTTTACCACCTTTGCCTCGTCCAGACAT---GTCG-CAAGATTGTTCAAGAAATT----TTTACGGTAG---TAC--TGCTCC-GGCAGCCTCTATTTGTAGGTGACTTGGGCAGAAGTTCACGCAAGATGGCAAATCTCAAACAGCCAATGAAAGGACCGACTTTC…
Sphyradium doliolum	present publication		SNH23_833	ACGTCCATGGCTGTGACAGTTTTCCTCTTGGCGTGCTCGGTGTAGGTGACTGCATCGCGAATAACGTTCTCGAGGAAGACCTTGAGGACCCCTCTGGTTTCTTCATAGATGAGACCTGAAATGCGCTTGACACCACCTCTGCGAGCCAGACGCCTGATTGCGGGTTTGGTGATGCCCTGGATGTTATCACGCAACACCTTGCGGTGACGCTTAGCGCCTCCTTTGCCGAGCCCTTTACCACCTTTGCCTCTGCCAGACATTTCAAAGTTGATC---GGAT---GTG-----TGT-GAGAAATACTGCAGTGCCCC-GGCAGC-TCTTTTTGTAGGGGACACGGGCAGAAGTTCACGCAAGATGGCGCATCCAAAACAGCCAATGAAAGGACCGACCTTC…
Orcula restituta	present publication	cloned sequence	STE1_1371c	ACGTCCATGGCTGTGACAGTTTTCCTCTTGGCGTGCTCGGTGTAGGTGACGGCATCGCGAATAACGTTCTCGAGGAAGACCTTGAGGACCCCTCTGGTTTCTTCATAGATGAGACCGGAGATGCGCTTGACACCACCTCTGCGAGCCAGACGCCTGATTGCGGGTTTGGTGATGCCTTGGATGTTATCACGCAACACCTTGCGGTGACGCTTAGCGCCTCCTTTGCCGAGCCCTTTACCTCCTTTGCCTCGTCCAGACAT---GTCGT--------TTTAAGAAATTAGA-TATACGGTAG---TGC--TGCCCC-GGCAGC-TCTATTTGTAGGTGACTCGGGCAGAAGTTCACGCAGGATGGCAAATCTCAAACAGCCAATGAAAGGACCGACTTTC…
Orcula restituta	present publication		STE2_2826	ACGTCCATGGCTGTGACAGTTTTCCTCTTGGCGTGCTCGGTGTAGGTGACGGCATCGCGAATAACGTTCTCGAGGAAGACCTTGAGGACCCCTCTGGTTTCTTCATAGATGAGACCGGAGATGCGCTTGACACCACCTCTGCGAGCCAGACGCCTGATTGCGGGTTTGGTGATGCCTTGGATGTTATCACGCAACACCTTGCGGTGACGCTTAGCGCCTCCTTTGCCGAGCCCTTTACCTCCTTTGCCTCGTCCAGACAT---GTCGT--------TTTAAGAAATTAGA-TATACGGTAG---TGC--TGCCCC-GGCAGC-TCTATTTGTAGGTGACTCGGGCAGAAGTTCACGCAAGATGGCAAATCTCAAACAGCCAATGAAAGGACCGACTTTC…
Orcula dolium	present publication		STR1_3909	ACGTCCATGGCTGTGACAGTTTTCCTCTTTGCGTGCTCGGTGTAGGTGACGGCATCGCGAATAACGTTCTCGAGGAAGACCTTGAGGACACCTCGGGTTTCTTCATAGATGAGACCGGAGATGCGCTTGACACCACCTCTGCGAGCCAGACGCCTGATTGCGGGTTTGGTGATGCCCTGGATGTTATCACGCAACACCTTGCGGTGACGCTTAGCGCCTCCTTTGCCGAGCCCTTTACCACCTTTGCCTCGTCCAGacaTTCCGTTTTCAAGA---AGTAAGCAATTAGA-TATACGGTAG---TGC--TGCCCC-GGCAGC-TCTATTTGTAGGTGACTCGGGCAGAAGTTCACGCAAGATGGCAAATCTCAATCAGCCAATGAAAGGACCGACTTTC…
Orcula dolium	Harl et al. 2014		STR2_1996	ACGTCCATGGCTGTGACAGTTTTCCTCTTTGCGTGCTCAGTGTAGGTGACGGCATCGCGAATAACGTTCTCGAGGAAGACCTTGAGGACACCTCTGGTTTCTTCATAGATGAGACCGGAGATGCGCTTGACACCACCTCTGCGAGCCAGACGCCTGATGGCGGGTTTGGTGATGCCCTGGATGTTATCACGCAACACCTTGCGGTGACGCTTAGCGCCTCCTTTGCCGAGCCCTTTACCACCTTTGCCTCGTCCAGACAT---GTCT-CTAAA---TGTAAGCAATTAGA-TATACGGTAG---TGC--TGCCCC-GGCAGC-TCTATTTGTAGGTGACTCGGGCAGAAGTTCACGCAAGATGGCAAATCTCAATCAGCCAATGAAAGGACCGACTTGC…
Orcula zilchi	present publication		STZ1_7021	ACGTCCATGGCTGTGACAGTTTTCCTCTTGGCGTGCTCGGTGTAGGTGACGGCATCGCGAATAACGTTCTCGAGGAAGACCTTGAGGACCCCTCTGGTCTCTTCATAGATGAGACCGGAGATGCGCTTGACACCACCTCTGCGAGCCAGACGCCTGATTGCGGGTTTGGTGATGCCCTGGATGTTGTCACGCAACACCTTGCGGTGACGCTTAGCGCCTCCTTTGCCGAGCCCTTTACCACCTTTGCCTCGTCCAGACATGTCGATGATAGAA---TGTGAGAAATTAGAATATACGGTAA---TGC--TGCCCC-GGCAGC-TCTATTTGTAGGTGACTCGAGCAGAAGTTCACGCAAGATGGCGAATCTGGAACAGCCAATGAAAGGACCGACTTTC…
Orcula zilchi	present publication		STZ1_7022	ACGTCCATGGCTGTGACAGTTTTCCTCTTGGCGTGCTCGGTGTAGGTGACGGCATCGCGAATAACGTTCTCGAGGAAGACCTTGAGGACCCCTCTGGTTTCTTCATAGATGAGACCGGAGATGCGCTTGACACCACCTCTGCGAGCCAGACGCCTGATTGCGGGTTTGGTGATGCCCTGGATGTTGTCACGCAACACCTTGCGGTGACGCTTAGCGCCTCCTTTGCCGAGCCCTTTACCACCTTTGCCTCGTCCAGACATGTCGATGATAGAA---TGTGAGAAATTAGAATATACGGTAA---TGC--TGCCCC-GGCAGC-TCTATTTGTAGGTGACTCGAGCAGAAGTTCACGCAAGATGGCGAATCTGGAACAGCCAATGAAAGGACCGACTTTC…
Orcula zilchi	present publication		STZ1_7023	ACGTCCATGGCTGTGACAGTTTTCCTCTTGGCGTGCTCGGTGTAGGTGACGGCATCGCGAATAACGTTCTCGAGGAAGACCTTGAGGACCCCTCTGGTTTCTTCATAGATGAGACCGGAGATGCGCTTGACACCACCTCTGCGAGCCAGACGCCTGATTGCGGGTTTGGTGATGCCCTGGATGTTGTCACGCAACACCTTGCGGTGACGCTTAGCGCCTCCTTTGCCGAGCCCTTTACCACCTTTGCCTCGTCCAGACATGTCGATGATAGAA---TGTGAGAAATTAGAATATACGGTAA---TGC--TGCCCC-GGCAGC-TCTATTTGTAGGTGACTCGAGCAGAAGTTCACGCAAGATGGCGAATCTGGAACAGCCAATGAAAGGACCGACTTTC…
Orcula dolium	Harl et al. 2014	cloned sequence	SZK8_347c	ACGTCCATGGCTGTGACAGTTTTCCTCTTTGCGTGCTCGGTGTAGGTGACGGCATCGCGAATAACGTTCTCGAGGAAGACCTTGAGGACACCTCGGGTTTCTTCATAGATGAGACCGGAGATGCGCTTGACACCACCTCTGCGAGCCAGACGCCTGATTGCGGGTTTGGTGATGCCCTGGATGTTATCACGCAACACCTTGCGGTGACGCTTAGCGCCTCCTTTGCCGAGCCCTTTACCACCTTTGCCTCGTCCAGACATTCCGTTTTCAAGA---AGTAAGCAATTAGA-TATACGGTAG---TGC--TGCCCC-GGCAGC-TCTATTTGTAGGTGACTCGGGCAGAAGTTCACGCAAGATGGCAAATCTCAATCAGCCAATGAAAGGACCGACTTTC…
Orcula gularis	present publication		TEN2_1930	ACGTCCATGGCTGTGACAGTTTTCCTCTTGGCGTGCTCGGTGTAGGTGACGGCATCGCGAATAACGTTCTCGAGGAAGACCTTGAGGACCCCTCTGGTTTCTTCATAGATGAGACCGGAGATGCGCTTGACACCACCTCTGCGAGCCAGACGCCTGATTGCGGGTTTGGTGATGCCCTGGATGTTATCACGCAACACCTTGCGGTGACGCTTAGCGCCTCCTTTGCCGAGCCCTTTACCACCTTTGCCTCGTCCGGACAT---GT-----------TGCAAGAAAT-----TATACGGTAG---TAC--TGCTCC-GGCAGCCTCTATTTGTAGGTGACTCGGGCAGAAGTTCACGCAAGATGGCAAATCTCAAACAGCCAATGAAAGGACCGACTTTC…
Orcula sp	present publication	cloned sequence	TOM1_3541c	ACGTCCATGGCTGTGACAGTTTTCCTCTTGGCGTGCTCGGTGTAGGTGACGGCATCGCGAATAACGTTCTCGAGGAAGACCTTGAGGACTCCTCTGGTTTCTTCGTAGATGAGACCGGAGATGCGCTTGACACCACCTCTGCGAGCCAGACGCCTGATTGCGGGTTTGGTGATGCCCTGGATGTTATCACGCAACACCTTGCGGTGACGCTTAGCGCCTCCTTTGCCGAGCCCTTTACCACCTTTGCCTCGTCCAGACATGTCGAT---AGGA---TGT----GATAGGA-TGTGAGATATTCCTGC--TGCCCC-GGCAGC-TCTATTTGTAGGTGACTCGGGCAGAAGTTCACGCAGGATGGCGAATCCGGAACAGCCAATGAAAGGACCGACTTTC…
Orcula sp	present publication	cloned sequence	TOM1_3542c	ACGTCCATGGCTGTGACAGTTTTCCTCTTGGCGTGCTCGGTGTAGGTGACGGCATCGCGAATAACGTTCTCGAGGAAGACCTTGAGGACTCCTCTGGTTTCTTCGTAGATGAGACCGGAGATGCGCTTGACACCACCTCTGCGAGCCAGACGCCTGATTGCGGGTTTGGTGATGCCCTGGATGTTATCACGCAACACCTTGCGGTGACGCTTAGCGCCTCCTTTGCCGAGCCCTTTACCACCTTTGCCTCGTCCAGACATGTCGAT---AGGA---TGT----GATAGGA-TGTGAGATATTCCTGC--TGCCCC-GGCAGC-TCTATTTGTAGGTGACTCGGGCAGAAGTTCACGCAAGATGGCGAATCCAGAACAGCCAATGAAAGGACCGACTTTC…
Orcula sp	present publication		TOM2_7138	ACGTCCATGGCTGTGACAGTTTTCCTCTTGGCGTGCTCGGTGTAGGTGACGGCATCGCGAATAACGTTCTCGAGGAAGACCTTGAGGACTCCTCTGGTTTCTTCGTAGATGAGACCGGAGATGCGCTTGACACCACCTCTGCGAGCCAGACGCCTGATTGCGGGTTTGGTGATGCCCTGGATGTTATCACGCAACACCTTGCGGTGACGCTTAGCGCCTCCTTTGCCGAGCCCTTTACCACCTTTGCCTCGTCCAGACATGTCGAT---AGGA---TGT----GATAGGA-TGTGAGATATTACTGC--TGCCCC-GGCAGC-TCTATTTGTAGGTGACTCGGGCAGAAGTTCACGCAAGATGGCGAATCCGGAACAGCCAATGAAAGGACCGACTTTC…
Orcula sp	present publication		TOM2_7139	ACGTCCATGGCTGTGACAGTTTTCCTCTTGGCGTGCTCGGTGTAGGTGACGGCATCGCGAATAACGTTCTCGAGGAAGACCTTGAGGACTCCTCTGGTTTCTTCGTAGATGAGACCGGAGATGCGCTTGACACCACCTCTGCGAGCCAGACGCCTGATTGCGGGTTTGGTGATGCCCTGGATGTTATCACGCAACACCTTGCGGTGACGCTTAGCGCCTCCTTTGCCGAGCCCTTTACCACCTTTGCCTCGTCCAGACATGTCGAT---AGGA---TGT----GATAGGA-TGTGAGATATTACTGC--TGCCCC-GGCAGC-TCTATTTGTAGGTGACTCGGGCAGAAGTTCACGCAAGATGGCGAATCCGGAACAGCCAATGAAAGGACCGACTTTC…
Orcula dolium	Harl et al. 2014		TOT3_3873	ACGTCCATGGCTGTGACAGTTTTCCTCTTTGCGTGCTCGGTGTAGGTGACGGCATCGCGAATAACGTTCTCGAGGAAGACCTTGAGGACACCTCTGGTTTCTTCATAGATGAGACCGGAGATGCGCTTGACACCACCTCTGCGAGCCAGACGCCTGATTGCGGGTTTGGTGATGCCCTGGATGTTATCACGCAACACCTTGCGATGACGCTTAGCGCCTCCTTTGCCGAGCCCTTTACCACCTTTACCTCGTCCAGACAT---GCCT-CAAGA---TGTAAGCAATTAGA-TATACGGTAG---TGC--TGCCCC-GGCAGC-TCTATTTGTAGGTGACTCGGGCAGAAGTTCACGCAAGATGGCAAATCTCAATCAGCCAATGAAAGGACCGACTTTC…
Orcula gularis	present publication		TOT5_6152	ACGTCCATGGCTGTGACAGTTTTCCTCTTGGCGTGCTCGGTGTAGGTGACGGCATCGCGAATAACGTTCTCGAGGAAGACCTTGAGGACCCCTCTGGTTTCTTCATAGATGAGACCGGAGATGCGCTTGACACCACCTCTGCGAGCCAGACGCCTGATTGCGGGTTTGGTGATGCCCTGGATGTTATCACGCAACACCTTGCGGTGACGCTTAGCGCCTCCTTTGCCGAGCCCTTTACCACCTTTGCCTCGTCCGGACAT---GT-----------TGCAAGAAAT-----TATACGGTAG---TAC--TGCTCC-GGCAGCCTCTATTTGTAGGTGACTCGGGCAGAAGTTCACGCAAGATGGCAAATCTCAAACAGCCAATGAAAGGACCGACTTTC…
Orcula spoliata	present publication		VDN1_5656	ACGTCCATGGCTGTGACAGTTTTCCTCTTGGCGTGCTCGGTGTAGGTGACGGCATCGCGAATAACGTTCTCGAGGAAGACCTTGAGGACCCCTCTGGTTTCTTCATAGATGAGACCGGAGATGCGCTTGACACCACCTCTGCGAGCCAGACGCCTGATTGCGGGTTTGGTGATGCCTTGGATGTTATCACGCAACACCTTGCGGTGACGCTTAGCGCCTCCTTTGCCGAGCCCTTTACCTCCTTTGCCTCGTCCAGACAT---GTCGT--------TTTAAGAAATTAGA-TATACGGTAG---TGC--TGCCCC-GGCAGC-TCTATTTGTAGGTGACTCGGGCAGAAGTTCACGCAAGATGGCAGATCTCAAACAGCCAATGAAAGGCCCGACTTTC…
Orcula spoliata	present publication		VDN1_5657	ACGTCCATGGCTGTGACAGTTTTCCTCTTGGCGTGCTCGGTGTAGGTGACGGCATCGCGAATAACGTTCTCGAGGAAGACCTTGAGGACCCCTCTGGTTTCTTCATAGATGAGACCGGAGATGCGCTTGACACCACCTCTGCGAGCCAGACGCCTGATTGCGGGTTTGGTGATGCCTTGGATGTTATCACGCAACACCTTGCGGTGACGCTTAGCGCCTCCTTTGCCGAGCCCTTTACCTCCTTTGCCTCGTCCAGACAT---GTCGT--------TTTAAGAAATTAGA-TATACGGTAG---TGC--TGCCCC-GGCAGC-TCTATTTGTAGGTGACTCGGGCAGAAGTTCACGCAAGATGGCAGATCTCAAACAGCCAATGAAAGGCCCGACTTTC…
Orcula dolium	Harl et al. 2014		VEF1_3926	ACGTCCATGGCTGTGACAGTTTTCCTCTTTGCGTGCTCGGTGTAGGTGACGGCATCGCGAATAACGTTCTCGAGGAAGACCTTGAGGACACCTCTGGTTTCTTCATAGATGAGACCGGAGATGCGCTTGACACCACCTCTGCGAGCCAGACGCCTGATTGCGGGTTTGGTGATGCCCTGGATGTTATCACGCAACACCTTGCGATGACGCTTAGCGCCTCCTTTGCCGAGCCCTTTACCACCTTTGCCTCGTCCAGACAT---GCCT-CAAGA---TGTAAGCAATTAGA-TATACGGTAG---TGC--TGCCCC-GGCAGC-TCTATTTGTAGGTGACTCGGGCAGAAGTTCACGCAAGATGGCAAATCTCAATCAGCCAATGAAAGGACCGACTTTC…
Orcula dolium	Harl et al. 2014	cloned sequence	WIW2_392c1	ACGTCCATGGCTGTGACAGTTTCCCTCTTTGCGTGCTCGGTGTAGGTGACGGCATCGCGAATAACGTTCTCGAGGAAGACCTTGAGGACACCTCTGGTTTCTTCATAGATGAGACCGGAGATGCGCTTGACACCACCTCTGCGAGCCAGACGCCTGATTGCGGGTTTGGTGATGCCCTGGATGTTATCACGCAACACCTTGCGGTGACGCTTAGCGCCTCCTTTGCCGAGCCCTTTACCACCTTTGCCTCGTCCAGACATTCCGTTTTCAAGA---AGTAAGCAATTAGA-TATACGGTAG---TGC--TGCCCC-GGCAGC-TCTATTTGTAGGTGACTCGGGCAGAAGTTCACGCAAGATGGCAAATCTCAATCAGCCAATGAAAGGACCGACTTTC…
Orcula dolium	Harl et al. 2014	cloned sequence	WIW2_392c2	ACGTCCAGGGCTGTGACAGTTTTCCTCTTTGCGTGCTCGGTGTAGGTGACGGCATCGCGAATAACGTTCTCGAGGAAGACCTTGAGGACACCTCGGGTTTCTTCATAGATGAGACCGGAGATGCGCTTGACACCACCTCTGCGAGCCAGACGCCTGATTGCGGGTTTGGTGATGCCCTGGATGTTATCACGCAACACCTTGCGGTGACGCTTAGCGCCTCCTTTGCCGAGCCCTTTACCACCTTTGCCTCGTCCAGACATTCCGTTTTCAAGA---AGTAAGCAATTAGA-TATACGGTAG---TGC--TGCCCC-GGCAGC-TCTATTTGTAGGTGACTCGGGCAGAAGTTCACGCAAGATGGCAAATCTCAATCAGCCAATGAAAGGACCGACTTTC…
Orcula dolium	Harl et al. 2014	cloned sequence	WIW2_392c3	ACGTCCATGGCTGAGACAGTTTTCCTCTTTGCGTGCTCGGTGTAGGTGACGGCATCGCGAATAACGTTCTCGAGGAAGACCTTGAGGACACCTCTGGTTTCTTCATAGATGAGACCGGAGATGCGCTTGACACCACCTCTGCGAGCCAGACGCCTGATTGCGGGTTTGGTGATGCCCTGGATGTTATCACGCAACACCTTGCGATGACGCTTAGCGCCTCCTTTGCCGAGCCCTTTACCACCTTTACCTCGTCCAGACAT---GCCT-CAAGA---TGTAAGCAATTAGA-TATACGGTAG---TGC--TGCCCC-GGCAGC-TCTATTTGTAGGTGACTCGGGCAGAAGTTCACGCAAGATGGCAAATCTCAATCAGCCAATGAAAGGACCGACTTTC…
Orcula dolium	Harl et al. 2014	cloned sequence	WIW2_392c4	ACGTCCATGGCTGTGACAGTTTTCCTCTTTGCGTGCTCGGTGTAGGTGACGGCATCGCGAATAACGTTCTCGAGGAAGACCTTGAGGACACCTCGGGTTTCTTCATAGATGAGACCGGAGATGCGCTTGACACCACCTCTGCGAGCCAGACGCCTGATTGCGGGTTTGGTGATGCCCTGGATGTTATCACGCAACACCTTGCGGTGACGCTTAGCGCCTCCTTTGCCGAGCCCTTTACCACCTTTGCCTCGTCCAGACATTCCGTTTTCAAGA---AGTAAGCAATTAGA-TATACGGTAG---TGC--TGCCCC-GGCAGC-TCTATTTGTAGGTGACTCGGGCAGAAGTTCACGCAAGATGGCAAATCTCAATCAGCCAATGAAAGGACCAACTTTC…
